# Supplementary material for: ﻿Discovering fungal communities in roots of Zoysiajaponica and characterising novel species and their antifungal activities
Source: IMA Fungus. 2025 Feb 19;16:e138479. doi: 10.3897/imafungus.16.138479 (PMC11881003; doi:10.3897/imafungus.16.138479)
Supplement: XML Treatment for Niesslia dimorphospora [file imafungus.16.138479-treatment1.xml]

<!DOCTYPE tp:taxon-treatment
  PUBLIC "-//TaxonX//DTD Taxonomic Treatment Publishing DTD v0 20100105//EN" "tax-treatment-NSO.dtd">
<tp:taxon-treatment xmlns:tp="http://www.plazi.org/taxpub"><tp:treatment-meta><kwd-group><label>Taxon classification</label><kwd>
                <named-content content-type="kingdom">Animalia</named-content>
              </kwd><kwd>
                <named-content content-type="order">Hypocreales</named-content>
              </kwd><kwd>
                <named-content content-type="family">Niessliaceae</named-content>
              </kwd></kwd-group><mixed-citation publication-type="journal"><person-group><name><surname>Liu</surname><given-names>Haifeng</given-names></name><name><surname>Choi</surname><given-names>Hyeongju</given-names></name><name><surname>Paul</surname><given-names>Narayan Chandra</given-names></name><name><surname>Ariyawansa</surname><given-names>Hiran A.</given-names></name><name><surname>Sang</surname><given-names>Hyunkyu</given-names></name></person-group><article-title>﻿Discovering fungal communities in roots of <italic><tp:taxon-name><tp:taxon-name-part taxon-name-part-type="genus" reg="Zoysia">Zoysia</tp:taxon-name-part><tp:taxon-name-part taxon-name-part-type="species" reg="japonica">japonica</tp:taxon-name-part></tp:taxon-name></italic> and characterising novel species and their antifungal activities</article-title><source>IMA Fungus</source><day>19</day><month>02</month><year>2025</year><volume>16</volume><pub-id pub-id-type="doi">10.3897/imafungus.16.138479</pub-id></mixed-citation></tp:treatment-meta><tp:nomenclature><label>﻿</label><tp:taxon-name>
              <object-id xmlns:xlink="http://www.w3.org/1999/xlink" content-type="arpha" xlink:type="simple">6A1F04D4-9ABF-5A5E-8F3E-BF99BE44DCD9</object-id>
              <tp:taxon-name-part taxon-name-part-type="genus" reg="Niesslia">Niesslia</tp:taxon-name-part>
              <tp:taxon-name-part taxon-name-part-type="species" reg="dimorphospora">dimorphospora</tp:taxon-name-part>
            </tp:taxon-name><tp:taxon-authority>(W. Gams) W. Gams &amp; Stielow (2019).</tp:taxon-authority><xref ref-type="fig" rid="F8">Fig. 8</xref></tp:nomenclature><tp:treatment-sec sec-type="description" id="SECID0EMBBG"><title>Culture characteristics.</title><p>Colony reaching 53.82 mm diam. after 7 days in darkness at 25 °C on <abbrev xmlns:xlink="http://www.w3.org/1999/xlink" xlink:title="potato dextrose agar" id="ABBRID0ESBBG" xlink:type="simple">PDA</abbrev>, surface initially floccose, later slimy, white on front and reverse sides (Fig. <xref ref-type="fig" rid="F8">8a</xref>).</p><fig id="F8" position="float" orientation="portrait"><object-id xmlns:xlink="http://www.w3.org/1999/xlink" content-type="doi" xlink:type="simple">10.3897/imafungus.16.138479.figure8</object-id><object-id xmlns:xlink="http://www.w3.org/1999/xlink" content-type="arpha" xlink:type="simple">D787C811-B5E1-58D9-B496-D32159DD547D</object-id><label>Figure 8.</label><caption><p><italic><tp:taxon-name><tp:taxon-name-part taxon-name-part-type="genus" reg="Niesslia">Niesslia</tp:taxon-name-part><tp:taxon-name-part taxon-name-part-type="species" reg="dimorphospora">dimorphospora</tp:taxon-name-part></tp:taxon-name></italic> (CMML 20-40) <bold>a</bold> front and reverse sides of colony on <abbrev xmlns:xlink="http://www.w3.org/1999/xlink" xlink:title="potato dextrose agar" id="ABBRID0EPCBG" xlink:type="simple">PDA</abbrev><bold>b–d</bold> globose conidia on a conidiophore <bold>e–i</bold> ellipsoidal conidia on a conidiophore <bold>j</bold> globose conidia <bold>k</bold> ellipsoidal conidia. Scale bars: 10 μm.</p></caption><graphic xmlns:xlink="http://www.w3.org/1999/xlink" xlink:href="imafungus-16-e138479-g008.jpg" position="float" orientation="portrait" xlink:type="simple" id="oo_1255365.jpg"><uri content-type="original_file" xlink:type="simple">https://binary.pensoft.net/fig/1255365</uri></graphic></fig></tp:treatment-sec><tp:treatment-sec sec-type="description" id="SECID0EADBG"><title>Description from living culture CMML 20-40.</title><p>Sexual morph: undetermined. Asexual morph: Sporulation abundant on <abbrev xmlns:xlink="http://www.w3.org/1999/xlink" xlink:title="malt extract agar" id="ABBRID0EGDBG" xlink:type="simple">MEA</abbrev>. <bold><italic>Phialides</italic></bold> 40–75 μm long, 1.5–2.3 μm wide, thick-walled. <bold><italic>Conidia</italic></bold> smooth-walled, globose, 4.5–6.5 μm diam., or ellipsoidal, slightly curved, 6.5–10.5 × 2.2–3.8 μm (Fig. <xref ref-type="fig" rid="F8">8b–k</xref>).</p></tp:treatment-sec><tp:treatment-sec sec-type="material" id="SECID0EUDBG"><title>Type.</title><p><bold>Korea</bold> • South Jeolla Province, Hwasun, isolated from roots of <italic><tp:taxon-name><tp:taxon-name-part taxon-name-part-type="genus" reg="Zoysia">Zoysia</tp:taxon-name-part><tp:taxon-name-part taxon-name-part-type="species" reg="japonica">japonica</tp:taxon-name-part></tp:taxon-name></italic>, October 2020, H. Liu and H. Sang, living cultures CMML 20-40, CMML 20-41 and CMML 20-42.</p></tp:treatment-sec><tp:treatment-sec sec-type="notes" id="SECID0EHEBG"><title>Notes.</title><p><italic><tp:taxon-name><tp:taxon-name-part taxon-name-part-type="genus" reg="Niesslia">Niesslia</tp:taxon-name-part><tp:taxon-name-part taxon-name-part-type="species" reg="dimorphospora">dimorphospora</tp:taxon-name-part></tp:taxon-name></italic> typically produce dimorphic conidia (globose and ellipsoidal). In multi-loci phylogenetic analysis using gene sequences of <abbrev xmlns:xlink="http://www.w3.org/1999/xlink" xlink:title="internal transcribed spacer" id="ABBRID0EYEBG" xlink:type="simple">ITS</abbrev>, <italic>TEF1</italic>, <italic>TUB2</italic> and <italic>RPB2</italic>, three strains (CMML 20-40, CMML 20-41 and CMML 20-42) were clustered into a clade containing ex-type strain of <italic><tp:taxon-name><tp:taxon-name-part taxon-name-part-type="genus" reg="Niesslia">N.</tp:taxon-name-part><tp:taxon-name-part taxon-name-part-type="species" reg="dimorphospora">dimorphospora</tp:taxon-name-part></tp:taxon-name></italic> (CBS 785.69) and representative strain CBS 361.76 with high statistical support (100%/1.00) (Fig. <xref ref-type="fig" rid="F9">9</xref>). This is the first record of <italic><tp:taxon-name><tp:taxon-name-part taxon-name-part-type="genus" reg="Niesslia">N.</tp:taxon-name-part><tp:taxon-name-part taxon-name-part-type="species" reg="dimorphospora">dimorphospora</tp:taxon-name-part></tp:taxon-name></italic> associated with <italic><tp:taxon-name><tp:taxon-name-part taxon-name-part-type="genus" reg="Zoysia">Z.</tp:taxon-name-part><tp:taxon-name-part taxon-name-part-type="species" reg="japonica">japonica</tp:taxon-name-part></tp:taxon-name></italic> in Korea.</p><fig id="F9" position="float" orientation="portrait"><object-id xmlns:xlink="http://www.w3.org/1999/xlink" content-type="doi" xlink:type="simple">10.3897/imafungus.16.138479.figure9</object-id><object-id xmlns:xlink="http://www.w3.org/1999/xlink" content-type="arpha" xlink:type="simple">69FB52A9-CA9F-5A67-B109-82A090192385</object-id><label>Figure 9.</label><caption><p>Maximum Likelihood phylogenetic tree, based on combined sequences of <abbrev xmlns:xlink="http://www.w3.org/1999/xlink" xlink:title="internal transcribed spacer" id="ABBRID0EPGBG" xlink:type="simple">ITS</abbrev>, LSU, <italic>RPB2</italic> and <italic>TUB2</italic> from <italic><tp:taxon-name><tp:taxon-name-part taxon-name-part-type="genus" reg="Niesslia">Niesslia</tp:taxon-name-part></tp:taxon-name></italic> species. Bootstrap values (<abbrev xmlns:xlink="http://www.w3.org/1999/xlink" xlink:title="Bootstrap values" id="ABBRID0E5GBG" xlink:type="simple">BS</abbrev>) and Bayesian posterior probabilities (<abbrev xmlns:xlink="http://www.w3.org/1999/xlink" xlink:title="posterior probabilities" id="ABBRID0ECHBG" xlink:type="simple">PP</abbrev>) are given at the nodes (<abbrev xmlns:xlink="http://www.w3.org/1999/xlink" xlink:title="Bootstrap values" id="ABBRID0EGHBG" xlink:type="simple">BS</abbrev>/<abbrev xmlns:xlink="http://www.w3.org/1999/xlink" xlink:title="posterior probabilities" id="ABBRID0EKHBG" xlink:type="simple">PP</abbrev>). Strains obtained from this study are in bold blue. Ex-type isolates are marked with <sup>T</sup>. <italic><tp:taxon-name><tp:taxon-name-part taxon-name-part-type="genus" reg="Simplicillium">Simplicillium</tp:taxon-name-part><tp:taxon-name-part taxon-name-part-type="species" reg="lanosoniveum">lanosoniveum</tp:taxon-name-part></tp:taxon-name></italic> (CBS 322.72) was used as the outgroup taxon.</p></caption><graphic xmlns:xlink="http://www.w3.org/1999/xlink" xlink:href="imafungus-16-e138479-g009.jpg" position="float" orientation="portrait" xlink:type="simple" id="oo_1255366.jpg"><uri content-type="original_file" xlink:type="simple">https://binary.pensoft.net/fig/1255366</uri></graphic></fig></tp:treatment-sec></tp:taxon-treatment>
