# Supplementary material for: ﻿Discovering fungal communities in roots of Zoysiajaponica and characterising novel species and their antifungal activities
Source: IMA Fungus. 2025 Feb 19;16:e138479. doi: 10.3897/imafungus.16.138479 (PMC11881003; doi:10.3897/imafungus.16.138479)
Supplement: XML Treatment for Dactylaria hwasunensis [file imafungus.16.138479-treatment2.xml]

<!DOCTYPE tp:taxon-treatment
  PUBLIC "-//TaxonX//DTD Taxonomic Treatment Publishing DTD v0 20100105//EN" "tax-treatment-NSO.dtd">
<tp:taxon-treatment xmlns:tp="http://www.plazi.org/taxpub"><tp:treatment-meta><kwd-group><label>Taxon classification</label><kwd>
                <named-content content-type="kingdom">Animalia</named-content>
              </kwd><kwd>
                <named-content content-type="order">Helotiales</named-content>
              </kwd></kwd-group><mixed-citation publication-type="journal"><person-group><name><surname>Liu</surname><given-names>Haifeng</given-names></name><name><surname>Choi</surname><given-names>Hyeongju</given-names></name><name><surname>Paul</surname><given-names>Narayan Chandra</given-names></name><name><surname>Ariyawansa</surname><given-names>Hiran A.</given-names></name><name><surname>Sang</surname><given-names>Hyunkyu</given-names></name></person-group><article-title>﻿Discovering fungal communities in roots of <italic><tp:taxon-name><tp:taxon-name-part taxon-name-part-type="genus" reg="Zoysia">Zoysia</tp:taxon-name-part><tp:taxon-name-part taxon-name-part-type="species" reg="japonica">japonica</tp:taxon-name-part></tp:taxon-name></italic> and characterising novel species and their antifungal activities</article-title><source>IMA Fungus</source><day>19</day><month>02</month><year>2025</year><volume>16</volume><pub-id pub-id-type="doi">10.3897/imafungus.16.138479</pub-id></mixed-citation></tp:treatment-meta><tp:nomenclature><label>﻿</label><tp:taxon-name>
              <object-id xmlns:xlink="http://www.w3.org/1999/xlink" content-type="arpha" xlink:type="simple">E1A98FD6-2D67-558D-AC5B-948087FEE448</object-id>
              <tp:taxon-name-part taxon-name-part-type="genus" reg="Dactylaria">Dactylaria</tp:taxon-name-part>
              <tp:taxon-name-part taxon-name-part-type="species" reg="hwasunensis">hwasunensis</tp:taxon-name-part>
              <object-id xmlns:xlink="http://www.w3.org/1999/xlink" content-type="mycobank" xlink:type="simple">857258</object-id>
            </tp:taxon-name><tp:taxon-authority>H. Liu &amp; H. Sang</tp:taxon-authority><tp:taxon-status xmlns:xlink="http://www.w3.org/1999/xlink" xlink:type="simple">sp. nov.</tp:taxon-status><xref ref-type="fig" rid="F10">Fig. 10</xref></tp:nomenclature><tp:treatment-sec sec-type="etymology" id="SECID0EIJBG"><title>Etymology.</title><p>Name refers to Hwasun County in Korea, where it was isolated.</p></tp:treatment-sec><tp:treatment-sec sec-type="description" id="SECID0ENJBG"><title>Description from living culture CMML 20-35.</title><p>Sexual morph: undetermined. Asexual morph: Sporulation abundant on <abbrev xmlns:xlink="http://www.w3.org/1999/xlink" xlink:title="malt extract agar" id="ABBRID0ETJBG" xlink:type="simple">MEA</abbrev>. <bold><italic>Conidiophore</italic></bold> erect, mironematous to macronematous, aseptate or septate, hyaline, 6–35 μm in length, 2.2–2.8 μm in width. <bold><italic>Conidiogenous cells</italic></bold> terminal, integrated, hyaline 2–2.8 μm wide. <bold><italic>Conidia</italic></bold> clavate, hyaline, blunt end, 1–5 septate, 10–60 × 2.2–2.8 μm (Fig. <xref ref-type="fig" rid="F10">10b–h</xref>).</p><fig id="F10" position="float" orientation="portrait"><object-id xmlns:xlink="http://www.w3.org/1999/xlink" content-type="doi" xlink:type="simple">10.3897/imafungus.16.138479.figure10</object-id><object-id xmlns:xlink="http://www.w3.org/1999/xlink" content-type="arpha" xlink:type="simple">AA300F5B-85D2-5350-9CCC-321E26EE43C2</object-id><label>Figure 10.</label><caption><p><italic><tp:taxon-name><tp:taxon-name-part taxon-name-part-type="genus" reg="Dactylaria">Dactylaria</tp:taxon-name-part><tp:taxon-name-part taxon-name-part-type="species" reg="hwasunensis">hwasunensis</tp:taxon-name-part></tp:taxon-name></italic> sp. nov. (CMML 20-35) <bold>a</bold> front and reverse sides of colony on <abbrev xmlns:xlink="http://www.w3.org/1999/xlink" xlink:title="potato dextrose agar" id="ABBRID0EZKBG" xlink:type="simple">PDA</abbrev><bold>b–g</bold> conidiophores and conidia <bold>h</bold> conidia. Scale bars: 10 μm.</p></caption><graphic xmlns:xlink="http://www.w3.org/1999/xlink" xlink:href="imafungus-16-e138479-g010.jpg" position="float" orientation="portrait" xlink:type="simple" id="oo_1255367.jpg"><uri content-type="original_file" xlink:type="simple">https://binary.pensoft.net/fig/1255367</uri></graphic></fig></tp:treatment-sec><tp:treatment-sec sec-type="material" id="SECID0EGLBG"><title>Type.</title><p><bold>Korea</bold> • South Jeolla Province, Hwasun, isolated from roots of <italic><tp:taxon-name><tp:taxon-name-part taxon-name-part-type="genus" reg="Zoysia">Zoysia</tp:taxon-name-part><tp:taxon-name-part taxon-name-part-type="species" reg="japonica">japonica</tp:taxon-name-part></tp:taxon-name></italic>, October 2020, H. Liu and H. Sang, holotype CMML 20-35H (permanently preserved in a metabolically inactive state), ex-holotype CMML 20-35, ex-isotype CMML 20-88.</p></tp:treatment-sec><tp:treatment-sec sec-type="description" id="SECID0EZLBG"><title>Culture characteristics.</title><p>Colony reaching 31.81 mm diam. after 7 days in darkness at 25 °C on <abbrev xmlns:xlink="http://www.w3.org/1999/xlink" xlink:title="potato dextrose agar" id="ABBRID0E6LBG" xlink:type="simple">PDA</abbrev>, white to yellowish, surface smooth, cracked (Fig. <xref ref-type="fig" rid="F10">10a</xref>).</p></tp:treatment-sec><tp:treatment-sec sec-type="notes" id="SECID0EHMBG"><title>Notes.</title><p>In phylogenetic analysis of genus <italic><tp:taxon-name><tp:taxon-name-part taxon-name-part-type="genus" reg="Dactylaria">Dactylaria</tp:taxon-name-part></tp:taxon-name></italic> using sequence data of LSU, the strains used in the present study CMML 20-35 and CMML 20-88 formed a distinct clade sister to clade containing representative strain of <italic><tp:taxon-name><tp:taxon-name-part taxon-name-part-type="genus" reg="Dactylaria">D.</tp:taxon-name-part><tp:taxon-name-part taxon-name-part-type="species" reg="fragilis">fragilis</tp:taxon-name-part></tp:taxon-name></italic> (P057) and ex-type strain of <italic><tp:taxon-name><tp:taxon-name-part taxon-name-part-type="genus" reg="Dactylaria">D.</tp:taxon-name-part><tp:taxon-name-part taxon-name-part-type="species" reg="acaciae">acaciae</tp:taxon-name-part></tp:taxon-name></italic> (CPC 29771) with a high statistical support (84%/0.95) (Fig. <xref ref-type="fig" rid="F11">11</xref>). Based on nucleotide sequences, ex-holotype strain of <italic><tp:taxon-name><tp:taxon-name-part taxon-name-part-type="genus" reg="Dactylaria">D.</tp:taxon-name-part><tp:taxon-name-part taxon-name-part-type="species" reg="hwasunensis">hwasunensis</tp:taxon-name-part></tp:taxon-name></italic> (CMML 20-35) differed from ex-type strain of <italic><tp:taxon-name><tp:taxon-name-part taxon-name-part-type="genus" reg="Dactylaria">D.</tp:taxon-name-part><tp:taxon-name-part taxon-name-part-type="species" reg="acaciae">acaciae</tp:taxon-name-part></tp:taxon-name></italic> (CPC 29771): LSU sequence identities = 806/818 (98.53%). <italic><tp:taxon-name><tp:taxon-name-part taxon-name-part-type="genus" reg="Dactylaria">D.</tp:taxon-name-part><tp:taxon-name-part taxon-name-part-type="species" reg="hwasunensis">hwasunensis</tp:taxon-name-part></tp:taxon-name></italic> (CMML 20-35) also differed from representative strain of <italic><tp:taxon-name><tp:taxon-name-part taxon-name-part-type="genus" reg="Dactylaria">D.</tp:taxon-name-part><tp:taxon-name-part taxon-name-part-type="species" reg="fragilis">fragilis</tp:taxon-name-part></tp:taxon-name></italic> (P057): LSU sequence identities = 844/857 (98.48%). Morphologically, conidial dimensions of <italic><tp:taxon-name><tp:taxon-name-part taxon-name-part-type="genus" reg="Dactylaria">D.</tp:taxon-name-part><tp:taxon-name-part taxon-name-part-type="species" reg="hwasunensis">hwasunensis</tp:taxon-name-part></tp:taxon-name></italic> are larger than <italic><tp:taxon-name><tp:taxon-name-part taxon-name-part-type="genus" reg="Dactylaria">D.</tp:taxon-name-part><tp:taxon-name-part taxon-name-part-type="species" reg="acaciae">acaciae</tp:taxon-name-part></tp:taxon-name></italic> (16–37 × 2–2.5 μm; <xref ref-type="bibr" rid="B10">Crous et al. (2016)</xref>) and <italic><tp:taxon-name><tp:taxon-name-part taxon-name-part-type="genus" reg="Dactylaria">D.</tp:taxon-name-part><tp:taxon-name-part taxon-name-part-type="species" reg="fragilis">fragilis</tp:taxon-name-part></tp:taxon-name></italic> (18–26 × 1.5 µm; <xref ref-type="bibr" rid="B15">De Hoog (1985)</xref>). Therefore, <italic><tp:taxon-name><tp:taxon-name-part taxon-name-part-type="genus" reg="Dactylaria">Dactylaria</tp:taxon-name-part><tp:taxon-name-part taxon-name-part-type="species" reg="hwasunensis">hwasunensis</tp:taxon-name-part></tp:taxon-name></italic> sp. nov. was introduced in this study to accommodate CMML 20-35 and CMML 20-88 in the genus <italic><tp:taxon-name><tp:taxon-name-part taxon-name-part-type="genus" reg="Dactylaria">Dactylaria</tp:taxon-name-part></tp:taxon-name></italic>.</p><fig id="F11" position="float" orientation="portrait"><object-id xmlns:xlink="http://www.w3.org/1999/xlink" content-type="doi" xlink:type="simple">10.3897/imafungus.16.138479.figure11</object-id><object-id xmlns:xlink="http://www.w3.org/1999/xlink" content-type="arpha" xlink:type="simple">9D1355DD-A1E7-5EFC-A2B1-2E7C583C4B62</object-id><label>Figure 11.</label><caption><p>Maximum Likelihood phylogenetic tree, based on LSU sequences from <italic><tp:taxon-name><tp:taxon-name-part taxon-name-part-type="genus" reg="Dactylaria">Dactylaria</tp:taxon-name-part></tp:taxon-name></italic> species. Bootstrap values (<abbrev xmlns:xlink="http://www.w3.org/1999/xlink" xlink:title="Bootstrap values" id="ABBRID0EERBG" xlink:type="simple">BS</abbrev>) and Bayesian posterior probabilities (<abbrev xmlns:xlink="http://www.w3.org/1999/xlink" xlink:title="posterior probabilities" id="ABBRID0EIRBG" xlink:type="simple">PP</abbrev>) are given at the nodes (<abbrev xmlns:xlink="http://www.w3.org/1999/xlink" xlink:title="Bootstrap values" id="ABBRID0EMRBG" xlink:type="simple">BS</abbrev>/<abbrev xmlns:xlink="http://www.w3.org/1999/xlink" xlink:title="posterior probabilities" id="ABBRID0EQRBG" xlink:type="simple">PP</abbrev>). Strains obtained from this study are in bold blue. Ex-type isolates are marked with <sup>T</sup>. <italic><tp:taxon-name><tp:taxon-name-part taxon-name-part-type="genus" reg="Ramularia">Ramularia</tp:taxon-name-part><tp:taxon-name-part taxon-name-part-type="species" reg="endophylla">endophylla</tp:taxon-name-part></tp:taxon-name></italic> (CBS 113265) was used as the outgroup taxon.</p></caption><graphic xmlns:xlink="http://www.w3.org/1999/xlink" xlink:href="imafungus-16-e138479-g011.jpg" position="float" orientation="portrait" xlink:type="simple" id="oo_1255368.jpg"><uri content-type="original_file" xlink:type="simple">https://binary.pensoft.net/fig/1255368</uri></graphic></fig></tp:treatment-sec><ref-list><ref id="B10"><mixed-citation xmlns:xlink="http://www.w3.org/1999/xlink" xlink:type="simple"><person-group><name name-style="western"><surname>Crous</surname><given-names>PW</given-names></name><name name-style="western"><surname>Wingfield</surname><given-names>MJ</given-names></name><name name-style="western"><surname>Burgess</surname><given-names>TI</given-names></name><name name-style="western"><surname>Hardy</surname><given-names>GEStJ</given-names></name><name name-style="western"><surname>Crane</surname><given-names>C</given-names></name><name name-style="western"><surname>Barrett</surname><given-names>S</given-names></name><name name-style="western"><surname>Cano-Lira</surname><given-names>JF</given-names></name><name name-style="western"><surname>Leroux</surname><given-names>JJ</given-names></name><name name-style="western"><surname>Thangavel</surname><given-names>R</given-names></name><name name-style="western"><surname>Guarro</surname><given-names>J</given-names></name><name name-style="western"><surname>Stchigel</surname><given-names>AM</given-names></name><name name-style="western"><surname>Martín</surname><given-names>MP</given-names></name><name name-style="western"><surname>Alfredo</surname><given-names>DS</given-names></name><name name-style="western"><surname>Barber</surname><given-names>PA</given-names></name><name name-style="western"><surname>Barreto</surname><given-names>RW</given-names></name><name name-style="western"><surname>Baseia</surname><given-names>IG</given-names></name><name name-style="western"><surname>Cano-Canals</surname><given-names>J</given-names></name><name name-style="western"><surname>Cheewangkoon</surname><given-names>R</given-names></name><name name-style="western"><surname>Ferreira</surname><given-names>RJ</given-names></name><name name-style="western"><surname>Gené</surname><given-names>J</given-names></name><name name-style="western"><surname>Lechat</surname><given-names>C</given-names></name><name name-style="western"><surname>Moreno</surname><given-names>G</given-names></name><name name-style="western"><surname>Roets</surname><given-names>F</given-names></name><name name-style="western"><surname>Shivas</surname><given-names>RG</given-names></name><name name-style="western"><surname>Sousa</surname><given-names>JO</given-names></name><name name-style="western"><surname>Tan</surname><given-names>YP</given-names></name><name name-style="western"><surname>Wiederhold</surname><given-names>NP</given-names></name><name name-style="western"><surname>Abell</surname><given-names>SE</given-names></name><name name-style="western"><surname>Accioly</surname><given-names>T</given-names></name><name name-style="western"><surname>Albizu</surname><given-names>JL</given-names></name><name name-style="western"><surname>Alves</surname><given-names>JL</given-names></name><name name-style="western"><surname>Antoniolli</surname><given-names>ZI</given-names></name><name name-style="western"><surname>Aplin</surname><given-names>N</given-names></name><name name-style="western"><surname>Araújo</surname><given-names>J</given-names></name><name name-style="western"><surname>Arzanlou</surname><given-names>M</given-names></name><name name-style="western"><surname>Bezerra</surname><given-names>JDP</given-names></name><name name-style="western"><surname>Bouchara</surname><given-names>J-P</given-names></name><name name-style="western"><surname>Carlavilla</surname><given-names>JR</given-names></name><name name-style="western"><surname>Castillo</surname><given-names>A</given-names></name><name name-style="western"><surname>Castroagudín</surname><given-names>VL</given-names></name><name name-style="western"><surname>Ceresini</surname><given-names>PC</given-names></name><name name-style="western"><surname>Claridge</surname><given-names>GF</given-names></name><name name-style="western"><surname>Coelho</surname><given-names>G</given-names></name><name name-style="western"><surname>Coimbra</surname><given-names>VRM</given-names></name><name name-style="western"><surname>Costa</surname><given-names>LA</given-names></name><name name-style="western"><surname>Da Cunha</surname><given-names>KC</given-names></name><name name-style="western"><surname>Da Silva</surname><given-names>SS</given-names></name><name name-style="western"><surname>Daniel</surname><given-names>R</given-names></name><name name-style="western"><surname>De Beer</surname><given-names>ZW</given-names></name><name name-style="western"><surname>Dueñas</surname><given-names>M</given-names></name><name name-style="western"><surname>Edwards</surname><given-names>J</given-names></name><name name-style="western"><surname>Enwistle</surname><given-names>P</given-names></name><name name-style="western"><surname>Fiuza</surname><given-names>PO</given-names></name><name name-style="western"><surname>Fournier</surname><given-names>J</given-names></name><name name-style="western"><surname>García</surname><given-names>D</given-names></name><name name-style="western"><surname>Gibertoni</surname><given-names>TB</given-names></name><name name-style="western"><surname>Giraud</surname><given-names>S</given-names></name><name name-style="western"><surname>Guevara-Suarez</surname><given-names>M</given-names></name><name name-style="western"><surname>Gusmão</surname><given-names>LFP</given-names></name><name name-style="western"><surname>Haituk</surname><given-names>S</given-names></name><name name-style="western"><surname>Heykoop</surname><given-names>M</given-names></name><name name-style="western"><surname>Hirooka</surname><given-names>Y</given-names></name><name name-style="western"><surname>Hofmann</surname><given-names>TA</given-names></name><name name-style="western"><surname>Houbraken</surname><given-names>J</given-names></name><name name-style="western"><surname>Hughes</surname><given-names>DP</given-names></name><name name-style="western"><surname>Kautmanová</surname><given-names>I</given-names></name><name name-style="western"><surname>Koppel</surname><given-names>O</given-names></name><name name-style="western"><surname>Koukol</surname><given-names>O</given-names></name><name name-style="western"><surname>Larsson</surname><given-names>E</given-names></name><name name-style="western"><surname>Latha</surname><given-names>KPD</given-names></name><name name-style="western"><surname>Lee</surname><given-names>DH</given-names></name><name name-style="western"><surname>Lisboa</surname><given-names>DO</given-names></name><name name-style="western"><surname>Lisboa</surname><given-names>WS</given-names></name><name name-style="western"><surname>López-Villalba</surname><given-names>Á</given-names></name><name name-style="western"><surname>Maciel</surname><given-names>JLN</given-names></name><name name-style="western"><surname>Manimohan</surname><given-names>P</given-names></name><name name-style="western"><surname>Manjón</surname><given-names>JL</given-names></name><name name-style="western"><surname>Marincowitz</surname><given-names>S</given-names></name><name name-style="western"><surname>Marney</surname><given-names>TS</given-names></name><name name-style="western"><surname>Meijer</surname><given-names>M</given-names></name><name name-style="western"><surname>Miller</surname><given-names>AN</given-names></name><name name-style="western"><surname>Olariaga</surname><given-names>I</given-names></name><name name-style="western"><surname>Paiva</surname><given-names>LM</given-names></name><name name-style="western"><surname>Piepenbring</surname><given-names>M</given-names></name><name name-style="western"><surname>Poveda-Molero</surname><given-names>JC</given-names></name><name name-style="western"><surname>Raj</surname><given-names>KNA</given-names></name><name name-style="western"><surname>Raja</surname><given-names>HA</given-names></name><name name-style="western"><surname>Rougeron</surname><given-names>A</given-names></name><name name-style="western"><surname>Salcedo</surname><given-names>I</given-names></name><name name-style="western"><surname>Samadi</surname><given-names>R</given-names></name><name name-style="western"><surname>Santos</surname><given-names>TAB</given-names></name><name name-style="western"><surname>Scarlett</surname><given-names>K</given-names></name><name name-style="western"><surname>Seifert</surname><given-names>KA</given-names></name><name name-style="western"><surname>Shuttleworth</surname><given-names>LA</given-names></name><name name-style="western"><surname>Silva</surname><given-names>GA</given-names></name><name name-style="western"><surname>Silva</surname><given-names>M</given-names></name><name name-style="western"><surname>Siqueira</surname><given-names>JPZ</given-names></name><name name-style="western"><surname>Souza-Motta</surname><given-names>CM</given-names></name><name name-style="western"><surname>Stephenson</surname><given-names>SL</given-names></name></person-group> (<year>2016</year>) <article-title>Fungal Planet description sheets: 469–557.</article-title><source>Persoonia</source><volume>37</volume>: <fpage>218</fpage>–<lpage>403</lpage>. <ext-link xlink:href="10.3767/003158516X694499" ext-link-type="doi" xlink:type="simple">https://doi.org/10.3767/003158516X694499</ext-link></mixed-citation></ref><ref id="B15"><mixed-citation xmlns:xlink="http://www.w3.org/1999/xlink" xlink:type="simple"><person-group><name name-style="western"><surname>De Hoog</surname><given-names>G</given-names></name></person-group> (<year>1985</year>) <article-title>Taxonomy of the <italic><tp:taxon-name><tp:taxon-name-part taxon-name-part-type="genus">Dactylaria</tp:taxon-name-part></tp:taxon-name></italic> complex, VI. Key to the genera and checklist of epithets.</article-title><source>Studies in Mycology</source><volume>26</volume>: <fpage>97</fpage>–<lpage>122</lpage>.</mixed-citation></ref></ref-list></tp:taxon-treatment>
