# Supplementary material for: ﻿Discovering fungal communities in roots of Zoysiajaponica and characterising novel species and their antifungal activities
Source: IMA Fungus. 2025 Feb 19;16:e138479. doi: 10.3897/imafungus.16.138479 (PMC11881003; doi:10.3897/imafungus.16.138479)
Supplement: XML Treatment for Magnaporthiopsis zoysiae [file imafungus.16.138479-treatment3.xml]

<!DOCTYPE tp:taxon-treatment
  PUBLIC "-//TaxonX//DTD Taxonomic Treatment Publishing DTD v0 20100105//EN" "tax-treatment-NSO.dtd">
<tp:taxon-treatment xmlns:tp="http://www.plazi.org/taxpub"><tp:treatment-meta><kwd-group><label>Taxon classification</label><kwd>
                <named-content content-type="kingdom">Animalia</named-content>
              </kwd><kwd>
                <named-content content-type="order">Magnaporthales</named-content>
              </kwd><kwd>
                <named-content content-type="family">Magnaporthaceae</named-content>
              </kwd></kwd-group><mixed-citation publication-type="journal"><person-group><name><surname>Liu</surname><given-names>Haifeng</given-names></name><name><surname>Choi</surname><given-names>Hyeongju</given-names></name><name><surname>Paul</surname><given-names>Narayan Chandra</given-names></name><name><surname>Ariyawansa</surname><given-names>Hiran A.</given-names></name><name><surname>Sang</surname><given-names>Hyunkyu</given-names></name></person-group><article-title>﻿Discovering fungal communities in roots of <italic><tp:taxon-name><tp:taxon-name-part taxon-name-part-type="genus" reg="Zoysia">Zoysia</tp:taxon-name-part><tp:taxon-name-part taxon-name-part-type="species" reg="japonica">japonica</tp:taxon-name-part></tp:taxon-name></italic> and characterising novel species and their antifungal activities</article-title><source>IMA Fungus</source><day>19</day><month>02</month><year>2025</year><volume>16</volume><pub-id pub-id-type="doi">10.3897/imafungus.16.138479</pub-id></mixed-citation></tp:treatment-meta><tp:nomenclature><label>﻿</label><tp:taxon-name>
              <object-id xmlns:xlink="http://www.w3.org/1999/xlink" content-type="arpha" xlink:type="simple">DF30FF68-95F4-566A-B021-138EBC081D3B</object-id>
              <tp:taxon-name-part taxon-name-part-type="genus" reg="Magnaporthiopsis">Magnaporthiopsis</tp:taxon-name-part>
              <tp:taxon-name-part taxon-name-part-type="species" reg="zoysiae">zoysiae</tp:taxon-name-part>
              <object-id xmlns:xlink="http://www.w3.org/1999/xlink" content-type="mycobank" xlink:type="simple">857259</object-id>
            </tp:taxon-name><tp:taxon-authority>H. Liu &amp; H. Sang</tp:taxon-authority><tp:taxon-status xmlns:xlink="http://www.w3.org/1999/xlink" xlink:type="simple">sp. nov.</tp:taxon-status><xref ref-type="fig" rid="F12">Fig. 12</xref></tp:nomenclature><tp:treatment-sec sec-type="etymology" id="SECID0EUTBG"><title>Etymology.</title><p>Name refers to its host <italic>Zoysia japonica</italic>.</p></tp:treatment-sec><tp:treatment-sec sec-type="description" id="SECID0E3TBG"><title>Description from living culture CMML 20-39.</title><p>Sexual morph: undetermined. Asexual morph: Sporulation observed on <abbrev xmlns:xlink="http://www.w3.org/1999/xlink" xlink:title="oatmeal agar" id="ABBRID0ECUBG" xlink:type="simple">OA</abbrev> media. <bold><italic>Conidiophores</italic></bold> hyaline, single or sometimes branched, septate. <bold><italic>Conidiogenous cells</italic></bold> erect or curved, hyaline, 2.5–4 μm in width. <bold><italic>Conidia</italic></bold> ovoid or cylindrical, hyaline, slightly curved, 5.5–14.5 × 3.0–5.2 μm (Fig. <xref ref-type="fig" rid="F12">12b–h</xref>).</p><fig id="F12" position="float" orientation="portrait"><object-id xmlns:xlink="http://www.w3.org/1999/xlink" content-type="doi" xlink:type="simple">10.3897/imafungus.16.138479.figure12</object-id><object-id xmlns:xlink="http://www.w3.org/1999/xlink" content-type="arpha" xlink:type="simple">36087286-6E02-54FB-892E-8607D5B676AB</object-id><label>Figure 12.</label><caption><p><italic><tp:taxon-name><tp:taxon-name-part taxon-name-part-type="genus" reg="Magnaporthiopsis">Magnaporthiopsis</tp:taxon-name-part><tp:taxon-name-part taxon-name-part-type="species" reg="zoysiae">zoysiae</tp:taxon-name-part></tp:taxon-name></italic> sp. nov. (CMML 20-39) <bold>a</bold> front and reverse sides of colony on <abbrev xmlns:xlink="http://www.w3.org/1999/xlink" xlink:title="potato dextrose agar" id="ABBRID0EIVBG" xlink:type="simple">PDA</abbrev><bold>b–e</bold> sporulation pattern on <abbrev xmlns:xlink="http://www.w3.org/1999/xlink" xlink:title="oatmeal agar" id="ABBRID0EOVBG" xlink:type="simple">OA</abbrev> media <bold>f</bold> conidia. Scale bars: 3 μm.</p></caption><graphic xmlns:xlink="http://www.w3.org/1999/xlink" xlink:href="imafungus-16-e138479-g012.jpg" position="float" orientation="portrait" xlink:type="simple" id="oo_1255369.jpg"><uri content-type="original_file" xlink:type="simple">https://binary.pensoft.net/fig/1255369</uri></graphic></fig></tp:treatment-sec><tp:treatment-sec sec-type="material" id="SECID0EZVBG"><title>Type.</title><p><bold>Korea</bold> • South Jeolla Province, Hwasun, isolated from roots of <italic><tp:taxon-name><tp:taxon-name-part taxon-name-part-type="genus" reg="Zoysia">Zoysia</tp:taxon-name-part><tp:taxon-name-part taxon-name-part-type="species" reg="japonica">japonica</tp:taxon-name-part></tp:taxon-name></italic>, October 2020, H. Liu and H. Sang, holotype CMML 20-39H (permanently preserved in a metabolically inactive state), ex-holotype CMML 20-39, ex-isotype CMML 20-92.</p></tp:treatment-sec><tp:treatment-sec sec-type="description" id="SECID0EMWBG"><title>Culture characteristics.</title><p>Colony reaching 31.81 mm diam. after 7 days in darkness at 25 °C on <abbrev xmlns:xlink="http://www.w3.org/1999/xlink" xlink:title="potato dextrose agar" id="ABBRID0ESWBG" xlink:type="simple">PDA</abbrev>, centre dark, margin white, mycelia frizzy (Fig. <xref ref-type="fig" rid="F12">12a</xref>).</p></tp:treatment-sec><tp:treatment-sec sec-type="notes" id="SECID0E1WBG"><title>Notes.</title><p>In phylogenetic analysis of <italic><tp:taxon-name><tp:taxon-name-part taxon-name-part-type="genus" reg="Magnaporthiopsis">Magnaporthiopsis</tp:taxon-name-part></tp:taxon-name></italic>, based on sequences of six genes (<abbrev xmlns:xlink="http://www.w3.org/1999/xlink" xlink:title="internal transcribed spacer" id="ABBRID0EHXBG" xlink:type="simple">ITS</abbrev>, SSU, LSU, <italic>RPB1</italic>, <italic>TEF1</italic> and <italic>MCM7</italic>), the strains used in the present study CMML 20-39 and CMML 20-92 fell into a distinct clade with a high statistical support (100%/1.00) (Fig. <xref ref-type="fig" rid="F13">13</xref>), sister to clades of species <italic><tp:taxon-name><tp:taxon-name-part taxon-name-part-type="genus" reg="Magnaporthiopsis">M.</tp:taxon-name-part><tp:taxon-name-part taxon-name-part-type="species" reg="cynodontis">cynodontis</tp:taxon-name-part></tp:taxon-name></italic>, <italic><tp:taxon-name><tp:taxon-name-part taxon-name-part-type="genus" reg="Magnaporthiopsis">M.</tp:taxon-name-part><tp:taxon-name-part taxon-name-part-type="species" reg="agrostidis">agrostidis</tp:taxon-name-part></tp:taxon-name></italic> and <italic><tp:taxon-name><tp:taxon-name-part taxon-name-part-type="genus" reg="Magnaporthiopsis">M.</tp:taxon-name-part><tp:taxon-name-part taxon-name-part-type="species" reg="meyeri-festucae">meyeri-festucae</tp:taxon-name-part></tp:taxon-name></italic>, which are all turf-grass-associated species. Morphologically, the conidial size of these two strains is larger than those of <italic><tp:taxon-name><tp:taxon-name-part taxon-name-part-type="genus" reg="Magnaporthiopsis">M.</tp:taxon-name-part><tp:taxon-name-part taxon-name-part-type="species" reg="agrostidis">agrostidis</tp:taxon-name-part></tp:taxon-name></italic> (4–6 × 1 µm; <xref ref-type="bibr" rid="B9">Crous et al. (2015)</xref>) and <italic><tp:taxon-name><tp:taxon-name-part taxon-name-part-type="genus" reg="Magnaporthiopsis">M.</tp:taxon-name-part><tp:taxon-name-part taxon-name-part-type="species" reg="meyeri-festucae">meyeri-festucae</tp:taxon-name-part></tp:taxon-name></italic> (3–5 × 1–2.5 µm; <xref ref-type="bibr" rid="B40">Luo et al. (2017)</xref>). Conidia of these two strains is slightly longer than <italic><tp:taxon-name><tp:taxon-name-part taxon-name-part-type="genus" reg="Magnaporthiopsis">M.</tp:taxon-name-part><tp:taxon-name-part taxon-name-part-type="species" reg="cynodontis">cynodontis</tp:taxon-name-part></tp:taxon-name></italic> (7–13 × 2–6.5 µm; <xref ref-type="bibr" rid="B84">Vines et al. (2020)</xref>). Therefore, based on phylogenetic analysis and morphological characteristics, <italic><tp:taxon-name><tp:taxon-name-part taxon-name-part-type="genus" reg="Magnaporthiopsis">Magnaporthiopsis</tp:taxon-name-part><tp:taxon-name-part taxon-name-part-type="species" reg="zoysiae">zoysiae</tp:taxon-name-part></tp:taxon-name></italic> sp. nov. was introduced in this study.</p><fig id="F13" position="float" orientation="portrait"><object-id xmlns:xlink="http://www.w3.org/1999/xlink" content-type="doi" xlink:type="simple">10.3897/imafungus.16.138479.figure13</object-id><object-id xmlns:xlink="http://www.w3.org/1999/xlink" content-type="arpha" xlink:type="simple">AECDBFF9-1930-581C-BCBC-459B2CD65B0B</object-id><label>Figure 13.</label><caption><p>Maximum Likelihood phylogenetic tree, based on combined sequences of <abbrev xmlns:xlink="http://www.w3.org/1999/xlink" xlink:title="internal transcribed spacer" id="ABBRID0EW1BG" xlink:type="simple">ITS</abbrev>, SSU, LSU, <italic>RPB1</italic>, <italic>TEF1</italic> and <italic>MCM7</italic> from <italic><tp:taxon-name><tp:taxon-name-part taxon-name-part-type="genus" reg="Magnaporthiopsis">Magnaporthiopsis</tp:taxon-name-part></tp:taxon-name></italic> species. Bootstrap values (<abbrev xmlns:xlink="http://www.w3.org/1999/xlink" xlink:title="Bootstrap values" id="ABBRID0EH2BG" xlink:type="simple">BS</abbrev>) and Bayesian posterior probabilities (<abbrev xmlns:xlink="http://www.w3.org/1999/xlink" xlink:title="posterior probabilities" id="ABBRID0EL2BG" xlink:type="simple">PP</abbrev>) are given at the nodes (<abbrev xmlns:xlink="http://www.w3.org/1999/xlink" xlink:title="Bootstrap values" id="ABBRID0EP2BG" xlink:type="simple">BS</abbrev>/<abbrev xmlns:xlink="http://www.w3.org/1999/xlink" xlink:title="posterior probabilities" id="ABBRID0ET2BG" xlink:type="simple">PP</abbrev>). Strains obtained from this study are in bold blue. Ex-type isolates are marked with <sup>T</sup>. <italic><tp:taxon-name><tp:taxon-name-part taxon-name-part-type="genus" reg="Pyricularia">Pyricularia</tp:taxon-name-part><tp:taxon-name-part taxon-name-part-type="species" reg="grisea">grisea</tp:taxon-name-part></tp:taxon-name></italic> (M82) was used as the outgroup taxon.</p></caption><graphic xmlns:xlink="http://www.w3.org/1999/xlink" xlink:href="imafungus-16-e138479-g013.jpg" position="float" orientation="portrait" xlink:type="simple" id="oo_1255370.jpg"><uri content-type="original_file" xlink:type="simple">https://binary.pensoft.net/fig/1255370</uri></graphic></fig></tp:treatment-sec><ref-list><ref id="B9"><mixed-citation xmlns:xlink="http://www.w3.org/1999/xlink" xlink:type="simple"><person-group><name name-style="western"><surname>Crous</surname><given-names>PW</given-names></name><name name-style="western"><surname>Wingfield</surname><given-names>MJ</given-names></name><name name-style="western"><surname>Roux</surname><given-names>JJL</given-names></name><name name-style="western"><surname>Richardson</surname><given-names>DM</given-names></name><name name-style="western"><surname>Strasberg</surname><given-names>D</given-names></name><name name-style="western"><surname>Shivas</surname><given-names>RG</given-names></name><name name-style="western"><surname>Alvarado</surname><given-names>P</given-names></name><name name-style="western"><surname>Edwards</surname><given-names>J</given-names></name><name name-style="western"><surname>Moreno</surname><given-names>G</given-names></name><name name-style="western"><surname>Sharma</surname><given-names>R</given-names></name><name name-style="western"><surname>Sonawane</surname><given-names>MS</given-names></name><name name-style="western"><surname>Tan</surname><given-names>YP</given-names></name><name name-style="western"><surname>Altés</surname><given-names>A</given-names></name><name name-style="western"><surname>Barasubiye</surname><given-names>T</given-names></name><name name-style="western"><surname>Barnes</surname><given-names>CW</given-names></name><name name-style="western"><surname>Blanchette</surname><given-names>RA</given-names></name><name name-style="western"><surname>Boertmann</surname><given-names>D</given-names></name><name name-style="western"><surname>Bogo</surname><given-names>A</given-names></name><name name-style="western"><surname>Carlavilla</surname><given-names>JR</given-names></name><name name-style="western"><surname>Cheewangkoon</surname><given-names>R</given-names></name><name name-style="western"><surname>Daniel</surname><given-names>R</given-names></name><name name-style="western"><surname>De Beer</surname><given-names>ZW</given-names></name><name name-style="western"><surname>Yáñez-Morales</surname><given-names>MDJ</given-names></name><name name-style="western"><surname>Duong</surname><given-names>TA</given-names></name><name name-style="western"><surname>Fernández-Vicente</surname><given-names>J</given-names></name><name name-style="western"><surname>Geering</surname><given-names>ADW</given-names></name><name name-style="western"><surname>Guest</surname><given-names>DI</given-names></name><name name-style="western"><surname>Held</surname><given-names>BW</given-names></name><name name-style="western"><surname>Heykoop</surname><given-names>M</given-names></name><name name-style="western"><surname>Hubka</surname><given-names>V</given-names></name><name name-style="western"><surname>Ismail</surname><given-names>AM</given-names></name><name name-style="western"><surname>Kajale</surname><given-names>SC</given-names></name><name name-style="western"><surname>Khemmuk</surname><given-names>W</given-names></name><name name-style="western"><surname>Kolařík</surname><given-names>M</given-names></name><name name-style="western"><surname>Kurli</surname><given-names>R</given-names></name><name name-style="western"><surname>Lebeuf</surname><given-names>R</given-names></name><name name-style="western"><surname>Lévesque</surname><given-names>CA</given-names></name><name name-style="western"><surname>Lombard</surname><given-names>L</given-names></name><name name-style="western"><surname>Magista</surname><given-names>D</given-names></name><name name-style="western"><surname>Manjón</surname><given-names>JL</given-names></name><name name-style="western"><surname>Marincowitz</surname><given-names>S</given-names></name><name name-style="western"><surname>Mohedano</surname><given-names>JM</given-names></name><name name-style="western"><surname>Nováková</surname><given-names>A</given-names></name><name name-style="western"><surname>Oberlies</surname><given-names>NH</given-names></name><name name-style="western"><surname>Otto</surname><given-names>EC</given-names></name><name name-style="western"><surname>Paguigan</surname><given-names>ND</given-names></name><name name-style="western"><surname>Pascoe</surname><given-names>IG</given-names></name><name name-style="western"><surname>Pérez-Butrón</surname><given-names>JL</given-names></name><name name-style="western"><surname>Perrone</surname><given-names>G</given-names></name><name name-style="western"><surname>Rahi</surname><given-names>P</given-names></name><name name-style="western"><surname>Raja</surname><given-names>HA</given-names></name><name name-style="western"><surname>Rintoul</surname><given-names>T</given-names></name><name name-style="western"><surname>Sanhueza</surname><given-names>RMV</given-names></name><name name-style="western"><surname>Scarlett</surname><given-names>K</given-names></name><name name-style="western"><surname>Shouche</surname><given-names>YS</given-names></name><name name-style="western"><surname>Shuttleworth</surname><given-names>LA</given-names></name><name name-style="western"><surname>Taylor</surname><given-names>PWJ</given-names></name><name name-style="western"><surname>Thorn</surname><given-names>RG</given-names></name><name name-style="western"><surname>Vawdrey</surname><given-names>LL</given-names></name><name name-style="western"><surname>Solano-Vidal</surname><given-names>R</given-names></name><name name-style="western"><surname>Voitk</surname><given-names>A</given-names></name><name name-style="western"><surname>Wong</surname><given-names>PTW</given-names></name><name name-style="western"><surname>Wood</surname><given-names>AR</given-names></name><name name-style="western"><surname>Zamora</surname><given-names>JC</given-names></name><name name-style="western"><surname>Groenewald</surname><given-names>JZ</given-names></name></person-group> (<year>2015</year>) <article-title>Fungal Planet description sheets: 371–399.</article-title><source>Persoonia</source><volume>35</volume>: <fpage>264</fpage>–<lpage>327</lpage>. <ext-link xlink:href="10.3767/003158515X690269" ext-link-type="doi" xlink:type="simple">https://doi.org/10.3767/003158515X690269</ext-link></mixed-citation></ref><ref id="B40"><mixed-citation xmlns:xlink="http://www.w3.org/1999/xlink" xlink:type="simple"><person-group><name name-style="western"><surname>Luo</surname><given-names>J</given-names></name><name name-style="western"><surname>Vines</surname><given-names>PL</given-names></name><name name-style="western"><surname>Grimshaw</surname><given-names>A</given-names></name><name name-style="western"><surname>Hoffman</surname><given-names>L</given-names></name><name name-style="western"><surname>Walsh</surname><given-names>E</given-names></name><name name-style="western"><surname>Bonos</surname><given-names>SA</given-names></name><name name-style="western"><surname>Clarke</surname><given-names>BB</given-names></name><name name-style="western"><surname>Murphy</surname><given-names>JA</given-names></name><name name-style="western"><surname>Meyer</surname><given-names>WA</given-names></name><name name-style="western"><surname>Zhang</surname><given-names>N</given-names></name></person-group> (<year>2017</year>) <article-title><italic><tp:taxon-name><tp:taxon-name-part taxon-name-part-type="genus">Magnaporthiopsis</tp:taxon-name-part><tp:taxon-name-part taxon-name-part-type="species">meyeri-festucae</tp:taxon-name-part></tp:taxon-name></italic> sp. nov., associated with a summer patch-like disease of fine fescue turfgrasses.</article-title><source>Mycologia</source><volume>109</volume>: <fpage>780</fpage>–<lpage>789</lpage>. <ext-link xlink:href="10.1080/00275514.2017.1400306" ext-link-type="doi" xlink:type="simple">https://doi.org/10.1080/00275514.2017.1400306</ext-link></mixed-citation></ref><ref id="B84"><mixed-citation xmlns:xlink="http://www.w3.org/1999/xlink" xlink:type="simple"><person-group><name name-style="western"><surname>Vines</surname><given-names>PL</given-names></name><name name-style="western"><surname>Hoffmann</surname><given-names>FG</given-names></name><name name-style="western"><surname>Meyer</surname><given-names>F</given-names></name><name name-style="western"><surname>Allen</surname><given-names>TW</given-names></name><name name-style="western"><surname>Luo</surname><given-names>J</given-names></name><name name-style="western"><surname>Zhang</surname><given-names>N</given-names></name><name name-style="western"><surname>Tomaso-Peterson</surname><given-names>M</given-names></name></person-group> (<year>2020</year>) <article-title><italic><tp:taxon-name><tp:taxon-name-part taxon-name-part-type="genus">Magnaporthiopsis</tp:taxon-name-part><tp:taxon-name-part taxon-name-part-type="species">cynodontis</tp:taxon-name-part></tp:taxon-name></italic>, a novel turfgrass pathogen with widespread distribution in the United States.</article-title><source>Mycologia</source><volume>112</volume>: <fpage>52</fpage>–<lpage>63</lpage>. <ext-link xlink:href="10.1080/00275514.2019.1676614" ext-link-type="doi" xlink:type="simple">https://doi.org/10.1080/00275514.2019.1676614</ext-link></mixed-citation></ref></ref-list></tp:taxon-treatment>
