# Supplementary material for: ﻿Discovering fungal communities in roots of Zoysiajaponica and characterising novel species and their antifungal activities
Source: IMA Fungus. 2025 Feb 19;16:e138479. doi: 10.3897/imafungus.16.138479 (PMC11881003; doi:10.3897/imafungus.16.138479)
Supplement: XML Treatment for Setophoma zoysiae [file imafungus.16.138479-treatment4.xml]

<!DOCTYPE tp:taxon-treatment
  PUBLIC "-//TaxonX//DTD Taxonomic Treatment Publishing DTD v0 20100105//EN" "tax-treatment-NSO.dtd">
<tp:taxon-treatment xmlns:tp="http://www.plazi.org/taxpub"><tp:treatment-meta><kwd-group><label>Taxon classification</label><kwd>
                <named-content content-type="kingdom">Animalia</named-content>
              </kwd><kwd>
                <named-content content-type="order">Pleosporales</named-content>
              </kwd><kwd>
                <named-content content-type="family">Phaeosphaeriaceae</named-content>
              </kwd></kwd-group><mixed-citation publication-type="journal"><person-group><name><surname>Liu</surname><given-names>Haifeng</given-names></name><name><surname>Choi</surname><given-names>Hyeongju</given-names></name><name><surname>Paul</surname><given-names>Narayan Chandra</given-names></name><name><surname>Ariyawansa</surname><given-names>Hiran A.</given-names></name><name><surname>Sang</surname><given-names>Hyunkyu</given-names></name></person-group><article-title>﻿Discovering fungal communities in roots of <italic><tp:taxon-name><tp:taxon-name-part taxon-name-part-type="genus" reg="Zoysia">Zoysia</tp:taxon-name-part><tp:taxon-name-part taxon-name-part-type="species" reg="japonica">japonica</tp:taxon-name-part></tp:taxon-name></italic> and characterising novel species and their antifungal activities</article-title><source>IMA Fungus</source><day>19</day><month>02</month><year>2025</year><volume>16</volume><pub-id pub-id-type="doi">10.3897/imafungus.16.138479</pub-id></mixed-citation></tp:treatment-meta><tp:nomenclature><label>﻿</label><tp:taxon-name>
              <object-id xmlns:xlink="http://www.w3.org/1999/xlink" content-type="arpha" xlink:type="simple">C5F41A16-9A5D-5E51-BCAC-01BB91D1652C</object-id>
              <tp:taxon-name-part taxon-name-part-type="genus" reg="Setophoma">Setophoma</tp:taxon-name-part>
              <tp:taxon-name-part taxon-name-part-type="species" reg="zoysiae">zoysiae</tp:taxon-name-part>
              <object-id xmlns:xlink="http://www.w3.org/1999/xlink" content-type="mycobank" xlink:type="simple">857260</object-id>
            </tp:taxon-name><tp:taxon-authority>H. Liu &amp; H. Sang</tp:taxon-authority><tp:taxon-status xmlns:xlink="http://www.w3.org/1999/xlink" xlink:type="simple">sp. nov.</tp:taxon-status><xref ref-type="fig" rid="F14">Fig. 14</xref></tp:nomenclature><tp:treatment-sec sec-type="etymology" id="SECID0EX4BG"><title>Etymology.</title><p>Name refers to its host genus <italic>Zoysia</italic>.</p></tp:treatment-sec><tp:treatment-sec sec-type="description" id="SECID0E64BG"><title>Description from living culture CMML 20-14.</title><p>Sexual morph: undetermined. Asexual morph: Sporulation observed on <abbrev xmlns:xlink="http://www.w3.org/1999/xlink" xlink:title="oatmeal agar" id="ABBRID0EF5BG" xlink:type="simple">OA</abbrev> media (Fig. <xref ref-type="fig" rid="F14">14b–f</xref>). <bold><italic>Conidiomata</italic></bold> produced on surface of colonies (Fig. <xref ref-type="fig" rid="F14">14b, c</xref>). <bold><italic>Conidia</italic></bold> ellipsoidal to subcylindrical, aseptate, 3.0–4.6 × 1.8–2.5 μm (Fig. <xref ref-type="fig" rid="F14">14d–f</xref>).</p><fig id="F14" position="float" orientation="portrait"><object-id xmlns:xlink="http://www.w3.org/1999/xlink" content-type="doi" xlink:type="simple">10.3897/imafungus.16.138479.figure14</object-id><object-id xmlns:xlink="http://www.w3.org/1999/xlink" content-type="arpha" xlink:type="simple">419C3343-3714-51E7-B366-904C399F0CBC</object-id><label>Figure 14.</label><caption><p><italic><tp:taxon-name><tp:taxon-name-part taxon-name-part-type="genus" reg="Setophoma">Setophoma</tp:taxon-name-part><tp:taxon-name-part taxon-name-part-type="species" reg="zoysiae">zoysiae</tp:taxon-name-part></tp:taxon-name></italic> sp. nov. (CMML 20-14) <bold>a</bold> front and reverse sides of colony on <abbrev xmlns:xlink="http://www.w3.org/1999/xlink" xlink:title="potato dextrose agar" id="ABBRID0EQ6BG" xlink:type="simple">PDA</abbrev><bold>b, c</bold> conidiomata on <abbrev xmlns:xlink="http://www.w3.org/1999/xlink" xlink:title="oatmeal agar" id="ABBRID0EW6BG" xlink:type="simple">OA</abbrev> media <bold>d–f</bold> conidia. Scale bars: 30 μm (<bold>d, e</bold>); 4.5 μm (<bold>f</bold>).</p></caption><graphic xmlns:xlink="http://www.w3.org/1999/xlink" xlink:href="imafungus-16-e138479-g014.jpg" position="float" orientation="portrait" xlink:type="simple" id="oo_1255371.jpg"><uri content-type="original_file" xlink:type="simple">https://binary.pensoft.net/fig/1255371</uri></graphic></fig></tp:treatment-sec><tp:treatment-sec sec-type="material" id="SECID0EGAAI"><title>Type.</title><p><bold>Korea</bold> • South Jeolla Province, Hwasun, isolated from roots of <italic><tp:taxon-name><tp:taxon-name-part taxon-name-part-type="genus" reg="Zoysia">Zoysia</tp:taxon-name-part><tp:taxon-name-part taxon-name-part-type="species" reg="japonica">japonica</tp:taxon-name-part></tp:taxon-name></italic>, October 2020, H. Liu and H. Sang, holotype CMML 20-14H (permanently preserved in a metabolically inactive state), ex-holotype CMML 20-14, ex-isotype CMML 20-15.</p></tp:treatment-sec><tp:treatment-sec sec-type="description" id="SECID0EZAAI"><title>Culture characteristics.</title><p>Colony reaching 28.12 mm diam. in darkness after 7 days at 25 °C on <abbrev xmlns:xlink="http://www.w3.org/1999/xlink" xlink:title="potato dextrose agar" id="ABBRID0E6AAI" xlink:type="simple">PDA</abbrev>, front side white to light pink, reverse side yellow to sandy brown, mycelia dense (Fig. <xref ref-type="fig" rid="F14">14a</xref>).</p></tp:treatment-sec><tp:treatment-sec sec-type="notes" id="SECID0EHBAI"><title>Notes.</title><p>Phylogenetic analysis was conducted using dataset from combined sequences of <abbrev xmlns:xlink="http://www.w3.org/1999/xlink" xlink:title="internal transcribed spacer" id="ABBRID0ENBAI" xlink:type="simple">ITS</abbrev>, LSU, <italic>TEF1</italic>, <italic>RPB2</italic> and <italic>TUB2</italic>. The strains CMML 20-14 and CMML 20-15 formed a distinct single branch in the genus <italic><tp:taxon-name><tp:taxon-name-part taxon-name-part-type="genus" reg="Setophoma">Setophoma</tp:taxon-name-part></tp:taxon-name></italic>, supported with a high statistical support (100%/1.00) (Fig. <xref ref-type="fig" rid="F15">15</xref>), sister to clade containing ex-type strain (CBS 335.29) and representative strains (CBS 335.87, CBS 377.52 and CPC 18417) of <italic><tp:taxon-name><tp:taxon-name-part taxon-name-part-type="genus" reg="Setophoma">S.</tp:taxon-name-part><tp:taxon-name-part taxon-name-part-type="species" reg="terrestris">terrestris</tp:taxon-name-part></tp:taxon-name></italic>. However, conidia of these two strains are smaller than those of <italic><tp:taxon-name><tp:taxon-name-part taxon-name-part-type="genus" reg="Setophoma">S.</tp:taxon-name-part><tp:taxon-name-part taxon-name-part-type="species" reg="terrestris">terrestris</tp:taxon-name-part></tp:taxon-name></italic> (previously <italic><tp:taxon-name><tp:taxon-name-part taxon-name-part-type="genus" reg="Phoma">Phoma</tp:taxon-name-part><tp:taxon-name-part taxon-name-part-type="species" reg="terrestris">terrestris</tp:taxon-name-part></tp:taxon-name></italic>, 4.5–5.5 × 1.8–2.3 μm; <xref ref-type="bibr" rid="B24">Hassen (1929)</xref>). Hence, <italic><tp:taxon-name><tp:taxon-name-part taxon-name-part-type="genus" reg="Setophoma">Setophoma</tp:taxon-name-part><tp:taxon-name-part taxon-name-part-type="species" reg="zoysiae">zoysiae</tp:taxon-name-part></tp:taxon-name></italic> sp. nov. was introduced in this study to accommodate CMML 20-14 and CMML 20-15 in the genus <italic><tp:taxon-name><tp:taxon-name-part taxon-name-part-type="genus" reg="Setophoma">Setophoma</tp:taxon-name-part></tp:taxon-name></italic>.</p><fig id="F15" position="float" orientation="portrait"><object-id xmlns:xlink="http://www.w3.org/1999/xlink" content-type="doi" xlink:type="simple">10.3897/imafungus.16.138479.figure15</object-id><object-id xmlns:xlink="http://www.w3.org/1999/xlink" content-type="arpha" xlink:type="simple">D85A0DA6-06C4-5976-87C1-1FFD1FA3E8DD</object-id><label>Figure 15.</label><caption><p>Maximum Likelihood phylogenetic tree based on combined sequences of <abbrev xmlns:xlink="http://www.w3.org/1999/xlink" xlink:title="internal transcribed spacer" id="ABBRID0EBEAI" xlink:type="simple">ITS</abbrev>, LSU, <italic>TEF1</italic>, <italic>RPB2</italic> and <italic>TUB2</italic> from <italic><tp:taxon-name><tp:taxon-name-part taxon-name-part-type="genus" reg="Setophoma">Setophoma</tp:taxon-name-part></tp:taxon-name></italic> species. Bootstrap values (<abbrev xmlns:xlink="http://www.w3.org/1999/xlink" xlink:title="Bootstrap values" id="ABBRID0ESEAI" xlink:type="simple">BS</abbrev>) and Bayesian posterior probabilities (<abbrev xmlns:xlink="http://www.w3.org/1999/xlink" xlink:title="posterior probabilities" id="ABBRID0EWEAI" xlink:type="simple">PP</abbrev>) are given at the nodes (<abbrev xmlns:xlink="http://www.w3.org/1999/xlink" xlink:title="Bootstrap values" id="ABBRID0E1EAI" xlink:type="simple">BS</abbrev>/<abbrev xmlns:xlink="http://www.w3.org/1999/xlink" xlink:title="posterior probabilities" id="ABBRID0E5EAI" xlink:type="simple">PP</abbrev>). Strains obtained from this study are in bold blue. Ex-type isolates are marked with <sup>T</sup>. <italic><tp:taxon-name><tp:taxon-name-part taxon-name-part-type="genus" reg="Setoseptoria">Setoseptoria</tp:taxon-name-part><tp:taxon-name-part taxon-name-part-type="species" reg="phragmitis">phragmitis</tp:taxon-name-part></tp:taxon-name></italic> (CBS 114802 and CBS 114966) was used as the outgroup taxon.</p></caption><graphic xmlns:xlink="http://www.w3.org/1999/xlink" xlink:href="imafungus-16-e138479-g015.jpg" position="float" orientation="portrait" xlink:type="simple" id="oo_1255372.jpg"><uri content-type="original_file" xlink:type="simple">https://binary.pensoft.net/fig/1255372</uri></graphic></fig></tp:treatment-sec><ref-list><ref id="B24"><mixed-citation xmlns:xlink="http://www.w3.org/1999/xlink" xlink:type="simple"><person-group><name name-style="western"><surname>Hassen</surname><given-names>H</given-names></name></person-group> (<year>1929</year>) <article-title>Etiology of the pink-root disease of onions.</article-title><source>Phytopathology</source><volume>19</volume>: <fpage>691</fpage>–<lpage>704</lpage>.</mixed-citation></ref></ref-list></tp:taxon-treatment>
