# Supplementary material for: ﻿Discovering fungal communities in roots of Zoysiajaponica and characterising novel species and their antifungal activities
Source: IMA Fungus. 2025 Feb 19;16:e138479. doi: 10.3897/imafungus.16.138479 (PMC11881003; doi:10.3897/imafungus.16.138479)
Supplement: XML Treatment for Pseudorhypophila poae [file imafungus.16.138479-treatment6.xml]

<!DOCTYPE tp:taxon-treatment
  PUBLIC "-//TaxonX//DTD Taxonomic Treatment Publishing DTD v0 20100105//EN" "tax-treatment-NSO.dtd">
<tp:taxon-treatment xmlns:tp="http://www.plazi.org/taxpub"><tp:treatment-meta><kwd-group><label>Taxon classification</label><kwd>
                <named-content content-type="kingdom">Animalia</named-content>
              </kwd><kwd>
                <named-content content-type="order">Sordariales</named-content>
              </kwd><kwd>
                <named-content content-type="family">Naviculisporaceae</named-content>
              </kwd></kwd-group><mixed-citation publication-type="journal"><person-group><name><surname>Liu</surname><given-names>Haifeng</given-names></name><name><surname>Choi</surname><given-names>Hyeongju</given-names></name><name><surname>Paul</surname><given-names>Narayan Chandra</given-names></name><name><surname>Ariyawansa</surname><given-names>Hiran A.</given-names></name><name><surname>Sang</surname><given-names>Hyunkyu</given-names></name></person-group><article-title>﻿Discovering fungal communities in roots of <italic><tp:taxon-name><tp:taxon-name-part taxon-name-part-type="genus" reg="Zoysia">Zoysia</tp:taxon-name-part><tp:taxon-name-part taxon-name-part-type="species" reg="japonica">japonica</tp:taxon-name-part></tp:taxon-name></italic> and characterising novel species and their antifungal activities</article-title><source>IMA Fungus</source><day>19</day><month>02</month><year>2025</year><volume>16</volume><pub-id pub-id-type="doi">10.3897/imafungus.16.138479</pub-id></mixed-citation></tp:treatment-meta><tp:nomenclature><label>﻿</label><tp:taxon-name>
              <object-id xmlns:xlink="http://www.w3.org/1999/xlink" content-type="arpha" xlink:type="simple">9AA30A1B-0636-51A9-BDC7-1FE063C93CF2</object-id>
              <tp:taxon-name-part taxon-name-part-type="genus" reg="Pseudorhypophila">Pseudorhypophila</tp:taxon-name-part>
              <tp:taxon-name-part taxon-name-part-type="species" reg="poae">poae</tp:taxon-name-part>
              <object-id xmlns:xlink="http://www.w3.org/1999/xlink" content-type="mycobank" xlink:type="simple">857267</object-id>
            </tp:taxon-name><tp:taxon-authority>H. Liu &amp; H. Sang</tp:taxon-authority><tp:taxon-status xmlns:xlink="http://www.w3.org/1999/xlink" xlink:type="simple">sp. nov.</tp:taxon-status><xref ref-type="fig" rid="F18">Fig. 18</xref></tp:nomenclature><tp:treatment-sec sec-type="etymology" id="SECID0EJSAI"><title>Etymology.</title><p>Name refers to its host family <italic>Poaceae</italic>.</p></tp:treatment-sec><tp:treatment-sec sec-type="description" id="SECID0ERSAI"><title>Description from living culture CMML 20-36:</title><p>Sexual morph: undetermined. Asexual morph: Sporulation abundant on <abbrev xmlns:xlink="http://www.w3.org/1999/xlink" xlink:title="malt extract agar" id="ABBRID0EXSAI" xlink:type="simple">MEA</abbrev>. <bold><italic>Conidiophore</italic></bold> erect, 1.5–2.5 μm in width, <bold><italic>Conidia</italic></bold> solitary or in clusters, pyriform, obovoid or triangular, 4.2–5.6 × 2.5–4.5 μm (Fig. <xref ref-type="fig" rid="F18">18b–e</xref>).</p><fig id="F18" position="float" orientation="portrait"><object-id xmlns:xlink="http://www.w3.org/1999/xlink" content-type="doi" xlink:type="simple">10.3897/imafungus.16.138479.figure18</object-id><object-id xmlns:xlink="http://www.w3.org/1999/xlink" content-type="arpha" xlink:type="simple">BD383762-8CEF-51AE-9919-9D7E856ABA1E</object-id><label>Figure 18.</label><caption><p><italic><tp:taxon-name><tp:taxon-name-part taxon-name-part-type="genus" reg="Pseudorhypophila">Pseudorhypophila</tp:taxon-name-part><tp:taxon-name-part taxon-name-part-type="species" reg="poae">poae</tp:taxon-name-part></tp:taxon-name></italic> sp. nov. (CMML 20-36) <bold>a</bold> front and reverse sides of colony on <abbrev xmlns:xlink="http://www.w3.org/1999/xlink" xlink:title="potato dextrose agar" id="ABBRID0E1TAI" xlink:type="simple">PDA</abbrev><bold>b–d</bold> conidiophores and conidia <bold>e</bold> conidia. Scale bars: 10 μm (<bold>b–d</bold>); 8 μm (<bold>e</bold>).</p></caption><graphic xmlns:xlink="http://www.w3.org/1999/xlink" xlink:href="imafungus-16-e138479-g018.jpg" position="float" orientation="portrait" xlink:type="simple" id="oo_1255375.jpg"><uri content-type="original_file" xlink:type="simple">https://binary.pensoft.net/fig/1255375</uri></graphic></fig></tp:treatment-sec><tp:treatment-sec sec-type="material" id="SECID0ELUAI"><title>Type.</title><p><bold>Korea</bold> • South Jeolla Province, Hwasun, isolated from roots of <italic><tp:taxon-name><tp:taxon-name-part taxon-name-part-type="genus" reg="Zoysia">Zoysia</tp:taxon-name-part><tp:taxon-name-part taxon-name-part-type="species" reg="japonica">japonica</tp:taxon-name-part></tp:taxon-name></italic>, October 2020, H. Liu and H. Sang, holotype CMML 20-36H (permanently preserved in a metabolically inactive state), ex-holotype CMML 20-36, ex-isotype CMML 20-89.</p></tp:treatment-sec><tp:treatment-sec sec-type="description" id="SECID0E5UAI"><title>Culture characteristics.</title><p>Colony reaching 82.88 mm diam. on <abbrev xmlns:xlink="http://www.w3.org/1999/xlink" xlink:title="potato dextrose agar" id="ABBRID0EEVAI" xlink:type="simple">PDA</abbrev> after 7 days in darkness at 25 °C, white to buff in both front and reverse sides (Fig. <xref ref-type="fig" rid="F18">18a</xref>).</p></tp:treatment-sec><tp:treatment-sec sec-type="notes" id="SECID0EMVAI"><title>Notes.</title><p>The genus <italic><tp:taxon-name><tp:taxon-name-part taxon-name-part-type="genus" reg="Pseudorhypophila">Pseudorhypophila</tp:taxon-name-part></tp:taxon-name></italic> was recently introduced by accommodating four species including <italic><tp:taxon-name><tp:taxon-name-part taxon-name-part-type="genus" reg="Triangularia">Triangularia</tp:taxon-name-part><tp:taxon-name-part taxon-name-part-type="species" reg="mangenotii">mangenotii</tp:taxon-name-part></tp:taxon-name></italic>, <italic><tp:taxon-name><tp:taxon-name-part taxon-name-part-type="genus" reg="Zopfiella">Zopfiella</tp:taxon-name-part><tp:taxon-name-part taxon-name-part-type="species" reg="marina">marina</tp:taxon-name-part></tp:taxon-name></italic>, <italic><tp:taxon-name><tp:taxon-name-part taxon-name-part-type="genus" reg="Zopfiella">Z.</tp:taxon-name-part><tp:taxon-name-part taxon-name-part-type="species" reg="pilifera">pilifera</tp:taxon-name-part></tp:taxon-name></italic> and <italic><tp:taxon-name><tp:taxon-name-part taxon-name-part-type="genus" reg="Zopfiella">Z.</tp:taxon-name-part><tp:taxon-name-part taxon-name-part-type="species" reg="submersa">submersa</tp:taxon-name-part></tp:taxon-name></italic> (<xref ref-type="bibr" rid="B23">Harms et al. 2021</xref>). In phylogenetic analysis using combined sequences of <abbrev xmlns:xlink="http://www.w3.org/1999/xlink" xlink:title="internal transcribed spacer" id="ABBRID0EJXAI" xlink:type="simple">ITS</abbrev>, LSU, <italic>RPB2</italic> and <italic>TUB2</italic>, strains in the present study CMML 20-36 and CMML 20-89 formed a single clade in the genus <italic><tp:taxon-name><tp:taxon-name-part taxon-name-part-type="genus" reg="Pseudorhypophila">Pseudorhypophila</tp:taxon-name-part></tp:taxon-name></italic> supported with a high statistical support (100%/1.00) close to clade comprising ex-type strains of <italic><tp:taxon-name><tp:taxon-name-part taxon-name-part-type="genus" reg="Pseudorhypophila">P.</tp:taxon-name-part><tp:taxon-name-part taxon-name-part-type="species" reg="pilifera">pilifera</tp:taxon-name-part></tp:taxon-name></italic> (CBS 413.73) and <italic><tp:taxon-name><tp:taxon-name-part taxon-name-part-type="genus" reg="Pseudorhypophila">P.</tp:taxon-name-part><tp:taxon-name-part taxon-name-part-type="species" reg="mangenotii">mangenotii</tp:taxon-name-part></tp:taxon-name></italic> (CBS 419.67) (Fig. <xref ref-type="fig" rid="F19">19</xref>). However, both <italic><tp:taxon-name><tp:taxon-name-part taxon-name-part-type="genus" reg="Pseudorhypophila">P.</tp:taxon-name-part><tp:taxon-name-part taxon-name-part-type="species" reg="pilifera">pilifera</tp:taxon-name-part></tp:taxon-name></italic> and <italic><tp:taxon-name><tp:taxon-name-part taxon-name-part-type="genus" reg="Pseudorhypophila">P.</tp:taxon-name-part><tp:taxon-name-part taxon-name-part-type="species" reg="mangenotii">mangenotii</tp:taxon-name-part></tp:taxon-name></italic> produce sexual morph, which was not observed in strains CMML 20-36 and CMML 20-89. In addition, these two strains differ from <italic><tp:taxon-name><tp:taxon-name-part taxon-name-part-type="genus" reg="Pseudorhypophila">P.</tp:taxon-name-part><tp:taxon-name-part taxon-name-part-type="species" reg="mangenotii">mangenotii</tp:taxon-name-part></tp:taxon-name></italic> in producing conidia singly or in clusters, whereas the latter produces conidia singly (<xref ref-type="bibr" rid="B23">Harms et al. 2021</xref>). Therefore, based on phylogenetic analysis and morphological characteristics, <italic><tp:taxon-name><tp:taxon-name-part taxon-name-part-type="genus" reg="Pseudorhypophila">Pseudorhypophila</tp:taxon-name-part><tp:taxon-name-part taxon-name-part-type="species" reg="poae">poae</tp:taxon-name-part></tp:taxon-name></italic> sp. nov. was introduced in this study.</p><fig id="F19" position="float" orientation="portrait"><object-id xmlns:xlink="http://www.w3.org/1999/xlink" content-type="doi" xlink:type="simple">10.3897/imafungus.16.138479.figure19</object-id><object-id xmlns:xlink="http://www.w3.org/1999/xlink" content-type="arpha" xlink:type="simple">E73A5FB5-43D1-5C0D-A2B1-266AFA40936B</object-id><label>Figure 19.</label><caption><p>Maximum Likelihood phylogenetic tree based on combined sequences of <abbrev xmlns:xlink="http://www.w3.org/1999/xlink" xlink:title="internal transcribed spacer" id="ABBRID0EK1AI" xlink:type="simple">ITS</abbrev>, LSU, <italic>RPB2</italic> and <italic>TUB2</italic> from <italic><tp:taxon-name><tp:taxon-name-part taxon-name-part-type="genus" reg="Pseudorhypophila">Pseudorhypophila</tp:taxon-name-part></tp:taxon-name></italic> and relevant genera. Bootstrap values (<abbrev xmlns:xlink="http://www.w3.org/1999/xlink" xlink:title="Bootstrap values" id="ABBRID0EZ1AI" xlink:type="simple">BS</abbrev>) and Bayesian posterior probabilities (<abbrev xmlns:xlink="http://www.w3.org/1999/xlink" xlink:title="posterior probabilities" id="ABBRID0E41AI" xlink:type="simple">PP</abbrev>) are given at the nodes (<abbrev xmlns:xlink="http://www.w3.org/1999/xlink" xlink:title="Bootstrap values" id="ABBRID0EB2AI" xlink:type="simple">BS</abbrev>/<abbrev xmlns:xlink="http://www.w3.org/1999/xlink" xlink:title="posterior probabilities" id="ABBRID0EF2AI" xlink:type="simple">PP</abbrev>). Strains obtained from this study are in bold blue. Ex-type isolates are marked with <sup>T</sup>. <italic><tp:taxon-name><tp:taxon-name-part taxon-name-part-type="genus" reg="Lasiosphaeris">Lasiosphaeris</tp:taxon-name-part><tp:taxon-name-part taxon-name-part-type="species" reg="hirsuta">hirsuta</tp:taxon-name-part></tp:taxon-name></italic> (SMH 1543) was used as the outgroup taxon.</p></caption><graphic xmlns:xlink="http://www.w3.org/1999/xlink" xlink:href="imafungus-16-e138479-g019.jpg" position="float" orientation="portrait" xlink:type="simple" id="oo_1255376.jpg"><uri content-type="original_file" xlink:type="simple">https://binary.pensoft.net/fig/1255376</uri></graphic></fig></tp:treatment-sec><ref-list><ref id="B23"><mixed-citation xmlns:xlink="http://www.w3.org/1999/xlink" xlink:type="simple"><person-group><name name-style="western"><surname>Harms</surname><given-names>K</given-names></name><name name-style="western"><surname>Milic</surname><given-names>A</given-names></name><name name-style="western"><surname>Stchigel</surname><given-names>AM</given-names></name><name name-style="western"><surname>Stadler</surname><given-names>M</given-names></name><name name-style="western"><surname>Surup</surname><given-names>F</given-names></name><name name-style="western"><surname>Marin-Felix</surname><given-names>Y</given-names></name></person-group> (<year>2021</year>) Three new derivatives of zopfinol from <italic><tp:taxon-name><tp:taxon-name-part taxon-name-part-type="genus">Pseudorhypophila</tp:taxon-name-part><tp:taxon-name-part taxon-name-part-type="species">mangenotii</tp:taxon-name-part></tp:taxon-name></italic> gen. et comb. nov. Journal of <tp:taxon-name><tp:taxon-name-part taxon-name-part-type="kingdom">Fungi</tp:taxon-name-part></tp:taxon-name> 7: 181. <ext-link xlink:href="10.3390/jof7030181" ext-link-type="doi" xlink:type="simple">https://doi.org/10.3390/jof7030181</ext-link></mixed-citation></ref></ref-list></tp:taxon-treatment>
