# Supplementary material for: ﻿Discovering fungal communities in roots of Zoysiajaponica and characterising novel species and their antifungal activities
Source: IMA Fungus. 2025 Feb 19;16:e138479. doi: 10.3897/imafungus.16.138479 (PMC11881003; doi:10.3897/imafungus.16.138479)
Supplement: XML Treatment for Lophiostoma jeollanense [file imafungus.16.138479-treatment7.xml]

<!DOCTYPE tp:taxon-treatment
  PUBLIC "-//TaxonX//DTD Taxonomic Treatment Publishing DTD v0 20100105//EN" "tax-treatment-NSO.dtd">
<tp:taxon-treatment xmlns:tp="http://www.plazi.org/taxpub"><tp:treatment-meta><kwd-group><label>Taxon classification</label><kwd>
                <named-content content-type="kingdom">Animalia</named-content>
              </kwd><kwd>
                <named-content content-type="order">Pleosporales</named-content>
              </kwd><kwd>
                <named-content content-type="family">Lophiostomataceae</named-content>
              </kwd></kwd-group><mixed-citation publication-type="journal"><person-group><name><surname>Liu</surname><given-names>Haifeng</given-names></name><name><surname>Choi</surname><given-names>Hyeongju</given-names></name><name><surname>Paul</surname><given-names>Narayan Chandra</given-names></name><name><surname>Ariyawansa</surname><given-names>Hiran A.</given-names></name><name><surname>Sang</surname><given-names>Hyunkyu</given-names></name></person-group><article-title>﻿Discovering fungal communities in roots of <italic><tp:taxon-name><tp:taxon-name-part taxon-name-part-type="genus" reg="Zoysia">Zoysia</tp:taxon-name-part><tp:taxon-name-part taxon-name-part-type="species" reg="japonica">japonica</tp:taxon-name-part></tp:taxon-name></italic> and characterising novel species and their antifungal activities</article-title><source>IMA Fungus</source><day>19</day><month>02</month><year>2025</year><volume>16</volume><pub-id pub-id-type="doi">10.3897/imafungus.16.138479</pub-id></mixed-citation></tp:treatment-meta><tp:nomenclature><label>﻿</label><tp:taxon-name>
              <object-id xmlns:xlink="http://www.w3.org/1999/xlink" content-type="arpha" xlink:type="simple">8872B226-F724-5AC1-9478-4CA904F41571</object-id>
              <tp:taxon-name-part taxon-name-part-type="genus" reg="Lophiostoma">Lophiostoma</tp:taxon-name-part>
              <tp:taxon-name-part taxon-name-part-type="species" reg="jeollanense">jeollanense</tp:taxon-name-part>
              <object-id xmlns:xlink="http://www.w3.org/1999/xlink" content-type="mycobank" xlink:type="simple">857262</object-id>
            </tp:taxon-name><tp:taxon-authority>H. Liu &amp; H. Sang</tp:taxon-authority><tp:taxon-status xmlns:xlink="http://www.w3.org/1999/xlink" xlink:type="simple">sp. nov.</tp:taxon-status><xref ref-type="fig" rid="F20">Fig. 20</xref></tp:nomenclature><tp:treatment-sec sec-type="etymology" id="SECID0EJ4AI"><title>Etymology.</title><p>Name refers to Jeolla Province in Korea, the place it was isolated from.</p></tp:treatment-sec><tp:treatment-sec sec-type="description" id="SECID0EO4AI"><title>Description.</title><p><italic><tp:taxon-name><tp:taxon-name-part taxon-name-part-type="genus" reg="Lophiostoma">Lophiostoma</tp:taxon-name-part><tp:taxon-name-part taxon-name-part-type="species" reg="jeollanense">jeollanense</tp:taxon-name-part></tp:taxon-name></italic> differs from its closest phylogenetic neighbour, <italic><tp:taxon-name><tp:taxon-name-part taxon-name-part-type="genus" reg="Lophiostoma">L.</tp:taxon-name-part><tp:taxon-name-part taxon-name-part-type="species" reg="japonicum">japonicum</tp:taxon-name-part></tp:taxon-name></italic> (KT573) by unique fixed alleles in three loci: <abbrev xmlns:xlink="http://www.w3.org/1999/xlink" xlink:title="internal transcribed spacer" id="ABBRID0EK5AI" xlink:type="simple">ITS</abbrev> positions 25 (A), 26 (G), 31 (indel), 40 (indel), 70 (C), 91 (C), 93 (G), 114 (G), 132 (T), 134 (A), 136 (C), 138 (T), 142 (G), 364 (G), 365 (A), 368 (T), 383 (T), 407 (C); LSU positions 41 (T), 43 (C), 155 (T), 614 (C); <italic>TEF1</italic> positions 42 (C), 127 (T), 128 (C), 129 (C), 162 (T), 222 (C), 225 (C), 240 (T), 249 (T), 318 (T), 336 (C), 342 (C), 351 (T), 372 (C), 399 (T), 405 (C), 408 (T), 442 (G), 465 (C), 477 (G), 492 (C), 528 (C), 537 (C), 663 (T), 669 (C), 672 (G), 693 (C), 705 (C), 708 (T), 735 (T), 748 (G), 780 (G), 792 (C).</p></tp:treatment-sec><tp:treatment-sec sec-type="material" id="SECID0EQ5AI"><title>Type.</title><p><bold>Korea</bold> • South Jeolla Province, Hwasun, isolated from roots of <italic><tp:taxon-name><tp:taxon-name-part taxon-name-part-type="genus" reg="Zoysia">Zoysia</tp:taxon-name-part><tp:taxon-name-part taxon-name-part-type="species" reg="japonica">japonica</tp:taxon-name-part></tp:taxon-name></italic>, October 2020, H. Liu and H. Sang, holotype CMML 20-43H (permanently preserved in a metabolically inactive state), ex-holotype CMML 20-43, ex-isotype CMML 20-90.</p></tp:treatment-sec><tp:treatment-sec sec-type="description" id="SECID0ED6AI"><title>Culture characteristics.</title><p>Colony reaching 22.24 mm diam. on <abbrev xmlns:xlink="http://www.w3.org/1999/xlink" xlink:title="potato dextrose agar" id="ABBRID0EJ6AI" xlink:type="simple">PDA</abbrev> after 7 days in darkness at 25 °C, surface white to light brown, reverse side yellow, mycelia dense (Fig. <xref ref-type="fig" rid="F20">20a</xref>).</p><fig id="F20" position="float" orientation="portrait"><object-id xmlns:xlink="http://www.w3.org/1999/xlink" content-type="doi" xlink:type="simple">10.3897/imafungus.16.138479.figure20</object-id><object-id xmlns:xlink="http://www.w3.org/1999/xlink" content-type="arpha" xlink:type="simple">6853501A-B5EF-5036-9798-C5B7E2E4EDC6</object-id><label>Figure 20.</label><caption><p><italic><tp:taxon-name><tp:taxon-name-part taxon-name-part-type="genus" reg="Lophiostoma">Lophiostoma</tp:taxon-name-part><tp:taxon-name-part taxon-name-part-type="species" reg="jeollanense">jeollanense</tp:taxon-name-part></tp:taxon-name></italic> sp. nov. (CMML 20-43) <bold>a</bold> front and reverse sides of colony on <abbrev xmlns:xlink="http://www.w3.org/1999/xlink" xlink:title="potato dextrose agar" id="ABBRID0EGABI" xlink:type="simple">PDA</abbrev><bold>b–e</bold> chlamydospore-like structures on <abbrev xmlns:xlink="http://www.w3.org/1999/xlink" xlink:title="oatmeal agar" id="ABBRID0EMABI" xlink:type="simple">OA</abbrev>. Scale bars: 10 μm.</p></caption><graphic xmlns:xlink="http://www.w3.org/1999/xlink" xlink:href="imafungus-16-e138479-g020.jpg" position="float" orientation="portrait" xlink:type="simple" id="oo_1255377.jpg"><uri content-type="original_file" xlink:type="simple">https://binary.pensoft.net/fig/1255377</uri></graphic></fig></tp:treatment-sec><tp:treatment-sec sec-type="notes" id="SECID0EVABI"><title>Notes.</title><p><italic><tp:taxon-name><tp:taxon-name-part taxon-name-part-type="genus" reg="Lophiostoma">Lophiostoma</tp:taxon-name-part><tp:taxon-name-part taxon-name-part-type="species" reg="jeollanense">jeollanense</tp:taxon-name-part></tp:taxon-name></italic> did not sporulate on synthetic media. Chlamydospore-like structures within mycelia were observed on <abbrev xmlns:xlink="http://www.w3.org/1999/xlink" xlink:title="oatmeal agar" id="ABBRID0EGBBI" xlink:type="simple">OA</abbrev> after two weeks (Fig. <xref ref-type="fig" rid="F20">20b–e</xref>). In phylogenetic analysis of the genus <italic><tp:taxon-name><tp:taxon-name-part taxon-name-part-type="genus" reg="Lophiostoma">Lophiostoma</tp:taxon-name-part></tp:taxon-name></italic>, based on combined sequences of <abbrev xmlns:xlink="http://www.w3.org/1999/xlink" xlink:title="internal transcribed spacer" id="ABBRID0EVBBI" xlink:type="simple">ITS</abbrev>, LSU, <italic>TEF1</italic> and <italic>RPB2</italic>, strains CMML 20-43 and CMML 20-90 formed a distinct single clade with a high statistical support (96%/1.00) (Fig. <xref ref-type="fig" rid="F21">21</xref>), sister to clade comprising an ex-type strain (KT573) and representative strains (KT 686-1, UESTCC 23.0040 and MFLUCC 17-2450) of <italic><tp:taxon-name><tp:taxon-name-part taxon-name-part-type="genus" reg="Lophiostoma">L.</tp:taxon-name-part><tp:taxon-name-part taxon-name-part-type="species" reg="japonicum">japonicum</tp:taxon-name-part></tp:taxon-name></italic>. Based on nucleotide sequences of three loci, ex-holotype strain of <italic><tp:taxon-name><tp:taxon-name-part taxon-name-part-type="genus" reg="Lophiostoma">L.</tp:taxon-name-part><tp:taxon-name-part taxon-name-part-type="species" reg="jeollanense">jeollanense</tp:taxon-name-part></tp:taxon-name></italic> (CMML 20-43) was different from the ex-type strain of <italic><tp:taxon-name><tp:taxon-name-part taxon-name-part-type="genus" reg="Lophiostoma">L.</tp:taxon-name-part><tp:taxon-name-part taxon-name-part-type="species" reg="japonicum">japonicum</tp:taxon-name-part></tp:taxon-name></italic> (KT573): <abbrev xmlns:xlink="http://www.w3.org/1999/xlink" xlink:title="internal transcribed spacer" id="ABBRID0ECDBI" xlink:type="simple">ITS</abbrev> sequence identities = 494/513 (96.30%), gaps = 2; LSU sequence identities = 851/855 (99.53%); TEF sequence identities = 835/868 (96.20%). The species <italic><tp:taxon-name><tp:taxon-name-part taxon-name-part-type="genus" reg="Lophiostoma">L.</tp:taxon-name-part><tp:taxon-name-part taxon-name-part-type="species" reg="japonicum">japonicum</tp:taxon-name-part></tp:taxon-name></italic> (previously <italic><tp:taxon-name><tp:taxon-name-part taxon-name-part-type="genus" reg="Biappendiculispora">Biappendiculispora</tp:taxon-name-part><tp:taxon-name-part taxon-name-part-type="species" reg="japonica">japonica</tp:taxon-name-part></tp:taxon-name></italic>) was found as a saprophyte on dead stems of unknown herbaceous plants with its sexual morph (<xref ref-type="bibr" rid="B77">Thambugala et al. 2015</xref>), whereas strains CMML 20-43 and CMML 20-90 were isolated from roots of <italic><tp:taxon-name><tp:taxon-name-part taxon-name-part-type="genus" reg="Zoysia">Z.</tp:taxon-name-part><tp:taxon-name-part taxon-name-part-type="species" reg="japonica">japonica</tp:taxon-name-part></tp:taxon-name></italic> as a potential endophyte and only chlamydospore-like structures were observed in these strains. Therefore, <italic><tp:taxon-name><tp:taxon-name-part taxon-name-part-type="genus" reg="Lophiostoma">Lophiostoma</tp:taxon-name-part><tp:taxon-name-part taxon-name-part-type="species" reg="jeollanense">jeollanense</tp:taxon-name-part></tp:taxon-name></italic> sp. nov. was introduced in this study to accommodate CMML 20-43 and CMML 20-90 in the genus <italic><tp:taxon-name><tp:taxon-name-part taxon-name-part-type="genus" reg="Lophiostoma">Lophiostoma</tp:taxon-name-part></tp:taxon-name></italic>.</p><fig id="F21" position="float" orientation="portrait"><object-id xmlns:xlink="http://www.w3.org/1999/xlink" content-type="doi" xlink:type="simple">10.3897/imafungus.16.138479.figure21</object-id><object-id xmlns:xlink="http://www.w3.org/1999/xlink" content-type="arpha" xlink:type="simple">8D8E5131-FF77-5205-954C-AA5F19EB8546</object-id><label>Figure 21.</label><caption><p>Maximum Likelihood phylogenetic tree based on combined sequences of <abbrev xmlns:xlink="http://www.w3.org/1999/xlink" xlink:title="internal transcribed spacer" id="ABBRID0EFFBI" xlink:type="simple">ITS</abbrev>, LSU, <italic>TEF1</italic> and <italic>RPB2</italic> from <italic><tp:taxon-name><tp:taxon-name-part taxon-name-part-type="genus" reg="Lophiostoma">Lophiostoma</tp:taxon-name-part></tp:taxon-name></italic> species. Bootstrap values (<abbrev xmlns:xlink="http://www.w3.org/1999/xlink" xlink:title="Bootstrap values" id="ABBRID0EUFBI" xlink:type="simple">BS</abbrev>) and Bayesian posterior probabilities (<abbrev xmlns:xlink="http://www.w3.org/1999/xlink" xlink:title="posterior probabilities" id="ABBRID0EYFBI" xlink:type="simple">PP</abbrev>) are given at the nodes (<abbrev xmlns:xlink="http://www.w3.org/1999/xlink" xlink:title="Bootstrap values" id="ABBRID0E3FBI" xlink:type="simple">BS</abbrev>/<abbrev xmlns:xlink="http://www.w3.org/1999/xlink" xlink:title="posterior probabilities" id="ABBRID0EAGBI" xlink:type="simple">PP</abbrev>). Strains obtained from this study are in bold blue. Ex-type isolates are marked with <sup>T</sup>. <italic><tp:taxon-name><tp:taxon-name-part taxon-name-part-type="genus" reg="Oleaginea">Oleaginea</tp:taxon-name-part><tp:taxon-name-part taxon-name-part-type="species" reg="sichuanensis">sichuanensis</tp:taxon-name-part></tp:taxon-name></italic> (CGMCC 3.24427) was used as the outgroup taxon.</p></caption><graphic xmlns:xlink="http://www.w3.org/1999/xlink" xlink:href="imafungus-16-e138479-g021.jpg" position="float" orientation="portrait" xlink:type="simple" id="oo_1255378.jpg"><uri content-type="original_file" xlink:type="simple">https://binary.pensoft.net/fig/1255378</uri></graphic></fig></tp:treatment-sec><ref-list><ref id="B77"><mixed-citation xmlns:xlink="http://www.w3.org/1999/xlink" xlink:type="simple"><person-group><name name-style="western"><surname>Thambugala</surname><given-names>KM</given-names></name><name name-style="western"><surname>Hyde</surname><given-names>KD</given-names></name><name name-style="western"><surname>Tanaka</surname><given-names>K</given-names></name><name name-style="western"><surname>Tian</surname><given-names>Q</given-names></name><name name-style="western"><surname>Wanasinghe</surname><given-names>DN</given-names></name><name name-style="western"><surname>Ariyawansa</surname><given-names>HA</given-names></name><name name-style="western"><surname>Jayasiri</surname><given-names>SC</given-names></name><name name-style="western"><surname>Boonmee</surname><given-names>S</given-names></name><name name-style="western"><surname>Camporesi</surname><given-names>E</given-names></name><name name-style="western"><surname>Hashimoto</surname><given-names>A</given-names></name><name name-style="western"><surname>Hirayama</surname><given-names>K</given-names></name><name name-style="western"><surname>Schumacher</surname><given-names>RK</given-names></name><name name-style="western"><surname>Promputtha</surname><given-names>I</given-names></name><name name-style="western"><surname>Liu</surname><given-names>Z-Y</given-names></name></person-group> (<year>2015</year>) <article-title>Towards a natural classification and backbone tree for <italic><tp:taxon-name><tp:taxon-name-part taxon-name-part-type="genus">Lophiostomataceae</tp:taxon-name-part></tp:taxon-name></italic>, <italic><tp:taxon-name><tp:taxon-name-part taxon-name-part-type="genus">Floricolaceae</tp:taxon-name-part></tp:taxon-name></italic>, and <italic><tp:taxon-name><tp:taxon-name-part taxon-name-part-type="genus">Amorosiaceae</tp:taxon-name-part></tp:taxon-name></italic> fam. nov.</article-title><source>Fungal Diversity</source><volume>74</volume>: <fpage>199</fpage>–<lpage>266</lpage>. <ext-link xlink:href="10.1007/s13225-015-0348-3" ext-link-type="doi" xlink:type="simple">https://doi.org/10.1007/s13225-015-0348-3</ext-link></mixed-citation></ref></ref-list></tp:taxon-treatment>
