# Supplementary material for: ﻿Discovering fungal communities in roots of Zoysiajaponica and characterising novel species and their antifungal activities
Source: IMA Fungus. 2025 Feb 19;16:e138479. doi: 10.3897/imafungus.16.138479 (PMC11881003; doi:10.3897/imafungus.16.138479)
Supplement: XML Treatment for Poaceascoma magnum [file imafungus.16.138479-treatment8.xml]

<!DOCTYPE tp:taxon-treatment
  PUBLIC "-//TaxonX//DTD Taxonomic Treatment Publishing DTD v0 20100105//EN" "tax-treatment-NSO.dtd">
<tp:taxon-treatment xmlns:tp="http://www.plazi.org/taxpub"><tp:treatment-meta><kwd-group><label>Taxon classification</label><kwd>
                <named-content content-type="kingdom">Animalia</named-content>
              </kwd><kwd>
                <named-content content-type="order">Pleosporales</named-content>
              </kwd><kwd>
                <named-content content-type="family">Lentitheciaceae</named-content>
              </kwd></kwd-group><mixed-citation publication-type="journal"><person-group><name><surname>Liu</surname><given-names>Haifeng</given-names></name><name><surname>Choi</surname><given-names>Hyeongju</given-names></name><name><surname>Paul</surname><given-names>Narayan Chandra</given-names></name><name><surname>Ariyawansa</surname><given-names>Hiran A.</given-names></name><name><surname>Sang</surname><given-names>Hyunkyu</given-names></name></person-group><article-title>﻿Discovering fungal communities in roots of <italic><tp:taxon-name><tp:taxon-name-part taxon-name-part-type="genus" reg="Zoysia">Zoysia</tp:taxon-name-part><tp:taxon-name-part taxon-name-part-type="species" reg="japonica">japonica</tp:taxon-name-part></tp:taxon-name></italic> and characterising novel species and their antifungal activities</article-title><source>IMA Fungus</source><day>19</day><month>02</month><year>2025</year><volume>16</volume><pub-id pub-id-type="doi">10.3897/imafungus.16.138479</pub-id></mixed-citation></tp:treatment-meta><tp:nomenclature><label>﻿</label><tp:taxon-name>
              <object-id xmlns:xlink="http://www.w3.org/1999/xlink" content-type="arpha" xlink:type="simple">A5DA9918-EABF-59E9-9092-3E4502B10D4F</object-id>
              <tp:taxon-name-part taxon-name-part-type="genus" reg="Poaceascoma">Poaceascoma</tp:taxon-name-part>
              <tp:taxon-name-part taxon-name-part-type="species" reg="magnum">magnum</tp:taxon-name-part>
              <object-id xmlns:xlink="http://www.w3.org/1999/xlink" content-type="mycobank" xlink:type="simple">857263</object-id>
            </tp:taxon-name><tp:taxon-authority>H. Liu &amp; H. Sang</tp:taxon-authority><tp:taxon-status xmlns:xlink="http://www.w3.org/1999/xlink" xlink:type="simple">sp. nov.</tp:taxon-status><xref ref-type="fig" rid="F22">Fig. 22</xref></tp:nomenclature><tp:treatment-sec sec-type="etymology" id="SECID0EEIBI"><title>Etymology.</title><p>Name refers to the character of large chlamydospores produced by this fungus.</p></tp:treatment-sec><tp:treatment-sec sec-type="description" id="SECID0EJIBI"><title>Description.</title><p>Chlamydospores 10–85 μm in length and 15–23 μm in width, hyaline to dark, clavate, sometimes dumb-bell-shaped or gourd-shaped, straight or sometimes curved. <italic><tp:taxon-name><tp:taxon-name-part taxon-name-part-type="genus" reg="Poaceascoma">Poaceascoma</tp:taxon-name-part><tp:taxon-name-part taxon-name-part-type="species" reg="magnum">magnum</tp:taxon-name-part></tp:taxon-name></italic> differs from its closest phylogenetic neighbour, <italic><tp:taxon-name><tp:taxon-name-part taxon-name-part-type="genus" reg="Lophiostoma">L.</tp:taxon-name-part><tp:taxon-name-part taxon-name-part-type="species" reg="lochii">lochii</tp:taxon-name-part></tp:taxon-name></italic> (BRIP 71546) by unique fixed allels in two loci: <abbrev xmlns:xlink="http://www.w3.org/1999/xlink" xlink:title="internal transcribed spacer" id="ABBRID0EFJBI" xlink:type="simple">ITS</abbrev> positions 49 (G), 57 (G), 65 (C), 67 (C), 70 (C), 71 (A), 73 (G), 76 (T), 77 (C), 79 (C), 95 (C), 133 (T), 137 (A), 143 (C), 152 (T), 157 (C), 158 (A), 162 (G), 163 (indels), 169 (A), 184 (C), 190 (T), 192 (G), 194 (A), 376 (indels), 440 (C), 444 (G), 446 (T), 474 (C), 480 (T), 481 (G), 482 (T), 483 (A), 511 (T), 512 (G), 515 (indel), 528 (A), 542 (T), 549 (indel), 560 (T); LSU positions 99 (G), 138 (G), 206 (G), 208 (A), 291 (T), 693 (C), 695 (C), 696 (indel).</p></tp:treatment-sec><tp:treatment-sec sec-type="description" id="SECID0EJJBI"><title>Culture characteristics.</title><p>Colony reaching 22.02 mm diam. on <abbrev xmlns:xlink="http://www.w3.org/1999/xlink" xlink:title="potato dextrose agar" id="ABBRID0EPJBI" xlink:type="simple">PDA</abbrev> after 7 days in darkness at 25 °C, white to grey at the edge, centre tawny, reverse side yellow brown (Fig. <xref ref-type="fig" rid="F22">22a</xref>).</p><fig id="F22" position="float" orientation="portrait"><object-id xmlns:xlink="http://www.w3.org/1999/xlink" content-type="doi" xlink:type="simple">10.3897/imafungus.16.138479.figure22</object-id><object-id xmlns:xlink="http://www.w3.org/1999/xlink" content-type="arpha" xlink:type="simple">95A69198-374D-5CA8-8128-946D3700535F</object-id><label>Figure 22.</label><caption><p><italic><tp:taxon-name><tp:taxon-name-part taxon-name-part-type="genus" reg="Poaceascoma">Poaceascoma</tp:taxon-name-part><tp:taxon-name-part taxon-name-part-type="species" reg="magnum">magnum</tp:taxon-name-part></tp:taxon-name></italic> sp. nov. (CMML 20-47) <bold>a</bold> front and reverse sides of colony on <abbrev xmlns:xlink="http://www.w3.org/1999/xlink" xlink:title="potato dextrose agar" id="ABBRID0EMKBI" xlink:type="simple">PDA</abbrev><bold>b–k</bold> chlamydospores on <abbrev xmlns:xlink="http://www.w3.org/1999/xlink" xlink:title="malt extract agar" id="ABBRID0ESKBI" xlink:type="simple">MEA</abbrev>. Scale bars: 10 μm.</p></caption><graphic xmlns:xlink="http://www.w3.org/1999/xlink" xlink:href="imafungus-16-e138479-g022.jpg" position="float" orientation="portrait" xlink:type="simple" id="oo_1255379.jpg"><uri content-type="original_file" xlink:type="simple">https://binary.pensoft.net/fig/1255379</uri></graphic></fig></tp:treatment-sec><tp:treatment-sec sec-type="material" id="SECID0E2KBI"><title>Type.</title><p><bold>Korea</bold> • South Jeolla Province, Hwasun, isolated from roots of <italic><tp:taxon-name><tp:taxon-name-part taxon-name-part-type="genus" reg="Zoysia">Zoysia</tp:taxon-name-part><tp:taxon-name-part taxon-name-part-type="species" reg="japonica">japonica</tp:taxon-name-part></tp:taxon-name></italic>, October 2020, H. Liu and H. Sang, holotype CMML 20-47H (permanently preserved in a metabolically inactive state), ex-holotype CMML 20-47, ex-isotype CMML 20-91.</p></tp:treatment-sec><tp:treatment-sec sec-type="notes" id="SECID0EOLBI"><title>Notes.</title><p>Sporulation was not observed during culture on synthetic media. On <abbrev xmlns:xlink="http://www.w3.org/1999/xlink" xlink:title="malt extract agar" id="ABBRID0EULBI" xlink:type="simple">MEA</abbrev>, strains CMML 20-47 and CMML 20-91 produced large (10–85 × 15–23 μm), clavate, hyaline to dark, intercalary or terminal chlamydospores (Fig. <xref ref-type="fig" rid="F22">22b–k</xref>). Phylogenetic analysis using multi-loci of <abbrev xmlns:xlink="http://www.w3.org/1999/xlink" xlink:title="internal transcribed spacer" id="ABBRID0E3LBI" xlink:type="simple">ITS</abbrev>, LSU, SSU and <italic>TEF1</italic> revealed that strains CMML 20-47 and CMML 20-91 formed a single clade within the genus <italic><tp:taxon-name><tp:taxon-name-part taxon-name-part-type="genus" reg="Poaceascoma">Poaceascoma</tp:taxon-name-part></tp:taxon-name></italic> with a strong statistical support (100%/1.00) basal to clade containing ex-type strains of <italic><tp:taxon-name><tp:taxon-name-part taxon-name-part-type="genus" reg="Poaceascoma">P.</tp:taxon-name-part><tp:taxon-name-part taxon-name-part-type="species" reg="lochii">lochii</tp:taxon-name-part></tp:taxon-name></italic> (BRIP 71546), <italic><tp:taxon-name><tp:taxon-name-part taxon-name-part-type="genus" reg="Poaceascoma">P.</tp:taxon-name-part><tp:taxon-name-part taxon-name-part-type="species" reg="helicoides">helicoides</tp:taxon-name-part></tp:taxon-name></italic> (MFLUCC 11-0136), <italic><tp:taxon-name><tp:taxon-name-part taxon-name-part-type="genus" reg="Poaceascoma">P.</tp:taxon-name-part><tp:taxon-name-part taxon-name-part-type="species" reg="herbaceum">herbaceum</tp:taxon-name-part></tp:taxon-name></italic> (GZCC 19-0046) and representative strain of <italic><tp:taxon-name><tp:taxon-name-part taxon-name-part-type="genus" reg="Poaceascoma">P.</tp:taxon-name-part><tp:taxon-name-part taxon-name-part-type="species" reg="helicoides">helicoides</tp:taxon-name-part></tp:taxon-name></italic> (MFLU 11-0172) (Fig. <xref ref-type="fig" rid="F26">26</xref>). In comparison of nucleotide sequences of <abbrev xmlns:xlink="http://www.w3.org/1999/xlink" xlink:title="internal transcribed spacer" id="ABBRID0EZNBI" xlink:type="simple">ITS</abbrev> and LSU, ex-holotype strain of <italic><tp:taxon-name><tp:taxon-name-part taxon-name-part-type="genus" reg="Poaceascoma">P.</tp:taxon-name-part><tp:taxon-name-part taxon-name-part-type="species" reg="magnum">magnum</tp:taxon-name-part></tp:taxon-name></italic> (CMML 20-47) differed from ex-type strain of <italic><tp:taxon-name><tp:taxon-name-part taxon-name-part-type="genus" reg="Poaceascoma">P.</tp:taxon-name-part><tp:taxon-name-part taxon-name-part-type="species" reg="lochii">lochii</tp:taxon-name-part></tp:taxon-name></italic> (BRIP 71546): <abbrev xmlns:xlink="http://www.w3.org/1999/xlink" xlink:title="internal transcribed spacer" id="ABBRID0ETOBI" xlink:type="simple">ITS</abbrev> identities = 491/526 (93.35%), 38 gaps; LSU identities = 889/896 (99.22%). In addition, <italic><tp:taxon-name><tp:taxon-name-part taxon-name-part-type="genus" reg="Poaceascoma">P.</tp:taxon-name-part><tp:taxon-name-part taxon-name-part-type="species" reg="magnum">magnum</tp:taxon-name-part></tp:taxon-name></italic> (CMML 20-47) differed from ex-type strain of <italic><tp:taxon-name><tp:taxon-name-part taxon-name-part-type="genus" reg="Poaceascoma">P.</tp:taxon-name-part><tp:taxon-name-part taxon-name-part-type="species" reg="helicoides">helicoides</tp:taxon-name-part></tp:taxon-name></italic> (MFLUCC 11-0136) in four loci: <abbrev xmlns:xlink="http://www.w3.org/1999/xlink" xlink:title="internal transcribed spacer" id="ABBRID0ENPBI" xlink:type="simple">ITS</abbrev> identities = 435/469 (92.75%), 71 gaps; SSU identities = 914/916 (99.78%); LSU identities = 786/794 (98.99%); <italic>TEF1</italic> identities = 879/924 (95.13%). <italic><tp:taxon-name><tp:taxon-name-part taxon-name-part-type="genus" reg="Poaceascoma">P.</tp:taxon-name-part><tp:taxon-name-part taxon-name-part-type="species" reg="magnum">magnum</tp:taxon-name-part></tp:taxon-name></italic> (CMML 20-47) also differed from ex-type strain of <italic><tp:taxon-name><tp:taxon-name-part taxon-name-part-type="genus" reg="Poaceascoma">P.</tp:taxon-name-part><tp:taxon-name-part taxon-name-part-type="species" reg="herbaceum">herbaceum</tp:taxon-name-part></tp:taxon-name></italic> (GZCC 19-0046) in these loci: <abbrev xmlns:xlink="http://www.w3.org/1999/xlink" xlink:title="internal transcribed spacer" id="ABBRID0EJQBI" xlink:type="simple">ITS</abbrev> identities = 390/420 (92.86%), 69 gaps; SSU identities = 1021/1025 (99.61%); LSU identities = 891/900 (99.00%); <italic>TEF1</italic> identities = 883/924 (95.56%). Morphologically, this fungus differs from other <italic><tp:taxon-name><tp:taxon-name-part taxon-name-part-type="genus" reg="Poaceascoma">Poaceascoma</tp:taxon-name-part></tp:taxon-name></italic> spp. by producing large and sometimes dark chlamydospores. Therefore, <italic><tp:taxon-name><tp:taxon-name-part taxon-name-part-type="genus" reg="Poaceascoma">Poaceascoma</tp:taxon-name-part><tp:taxon-name-part taxon-name-part-type="species" reg="magnum">magnum</tp:taxon-name-part></tp:taxon-name></italic> sp. nov. was introduced in this study to accommodate CMML 20-47 and CMML 20-91.</p></tp:treatment-sec><tp:treatment-sec><!--Section generated to contain objects referenced in tp:taxon-treatment.--><fig id="F26" position="float" orientation="portrait"><object-id xmlns:xlink="http://www.w3.org/1999/xlink" content-type="doi" xlink:type="simple">10.3897/imafungus.16.138479.figure26</object-id><object-id xmlns:xlink="http://www.w3.org/1999/xlink" content-type="arpha" xlink:type="simple">8B30F74E-04EA-5D83-A20E-8384330C532D</object-id><label>Figure 26.</label><caption><p>Maximum Likelihood phylogenetic tree based on combined sequences of <abbrev xmlns:xlink="http://www.w3.org/1999/xlink" xlink:title="internal transcribed spacer" id="ABBRID0EORCI" xlink:type="simple">ITS</abbrev>, LSU, SSU and <italic>TEF1</italic> from <italic><tp:taxon-name><tp:taxon-name-part taxon-name-part-type="genus" reg="Poaceascoma">Poaceascoma</tp:taxon-name-part></tp:taxon-name></italic> species using Maximum Likelihood method. Bootstrap values (<abbrev xmlns:xlink="http://www.w3.org/1999/xlink" xlink:title="Bootstrap values" id="ABBRID0E2RCI" xlink:type="simple">BS</abbrev>) and Bayesian posterior probabilities (<abbrev xmlns:xlink="http://www.w3.org/1999/xlink" xlink:title="posterior probabilities" id="ABBRID0E6RCI" xlink:type="simple">PP</abbrev>) are given at the nodes (<abbrev xmlns:xlink="http://www.w3.org/1999/xlink" xlink:title="Bootstrap values" id="ABBRID0EDSCI" xlink:type="simple">BS</abbrev>/<abbrev xmlns:xlink="http://www.w3.org/1999/xlink" xlink:title="posterior probabilities" id="ABBRID0EHSCI" xlink:type="simple">PP</abbrev>). Strains obtained from this study are in bold blue. Ex-type isolates are marked with <sup>T</sup>. <italic><tp:taxon-name><tp:taxon-name-part taxon-name-part-type="genus" reg="Corynespora">Corynespora</tp:taxon-name-part><tp:taxon-name-part taxon-name-part-type="species" reg="torulosa">torulosa</tp:taxon-name-part></tp:taxon-name></italic> (CBS 136419) was used as the outgroup taxon.</p></caption><graphic xmlns:xlink="http://www.w3.org/1999/xlink" xlink:href="imafungus-16-e138479-g026.jpg" position="float" orientation="portrait" xlink:type="simple" id="oo_1255383.jpg"><uri content-type="original_file" xlink:type="simple">https://binary.pensoft.net/fig/1255383</uri></graphic></fig></tp:treatment-sec></tp:taxon-treatment>
