# Supplementary material for: ﻿Discovering fungal communities in roots of Zoysiajaponica and characterising novel species and their antifungal activities
Source: IMA Fungus. 2025 Feb 19;16:e138479. doi: 10.3897/imafungus.16.138479 (PMC11881003; doi:10.3897/imafungus.16.138479)
Supplement: XML Treatment for Poaceascoma koreanum [file imafungus.16.138479-treatment10.xml]

<!DOCTYPE tp:taxon-treatment
  PUBLIC "-//TaxonX//DTD Taxonomic Treatment Publishing DTD v0 20100105//EN" "tax-treatment-NSO.dtd">
<tp:taxon-treatment xmlns:tp="http://www.plazi.org/taxpub"><tp:treatment-meta><kwd-group><label>Taxon classification</label><kwd>
                <named-content content-type="kingdom">Animalia</named-content>
              </kwd><kwd>
                <named-content content-type="order">Pleosporales</named-content>
              </kwd><kwd>
                <named-content content-type="family">Lentitheciaceae</named-content>
              </kwd></kwd-group><mixed-citation publication-type="journal"><person-group><name><surname>Liu</surname><given-names>Haifeng</given-names></name><name><surname>Choi</surname><given-names>Hyeongju</given-names></name><name><surname>Paul</surname><given-names>Narayan Chandra</given-names></name><name><surname>Ariyawansa</surname><given-names>Hiran A.</given-names></name><name><surname>Sang</surname><given-names>Hyunkyu</given-names></name></person-group><article-title>﻿Discovering fungal communities in roots of <italic><tp:taxon-name><tp:taxon-name-part taxon-name-part-type="genus" reg="Zoysia">Zoysia</tp:taxon-name-part><tp:taxon-name-part taxon-name-part-type="species" reg="japonica">japonica</tp:taxon-name-part></tp:taxon-name></italic> and characterising novel species and their antifungal activities</article-title><source>IMA Fungus</source><day>19</day><month>02</month><year>2025</year><volume>16</volume><pub-id pub-id-type="doi">10.3897/imafungus.16.138479</pub-id></mixed-citation></tp:treatment-meta><tp:nomenclature><label>﻿</label><tp:taxon-name>
              <object-id xmlns:xlink="http://www.w3.org/1999/xlink" content-type="arpha" xlink:type="simple">9DC8221A-A1A5-54E7-A3B8-5AA4094A9105</object-id>
              <tp:taxon-name-part taxon-name-part-type="genus" reg="Poaceascoma">Poaceascoma</tp:taxon-name-part>
              <tp:taxon-name-part taxon-name-part-type="species" reg="koreanum">koreanum</tp:taxon-name-part>
              <object-id xmlns:xlink="http://www.w3.org/1999/xlink" content-type="mycobank" xlink:type="simple">857265</object-id>
            </tp:taxon-name><tp:taxon-authority>H. Liu &amp; H. Sang</tp:taxon-authority><tp:taxon-status xmlns:xlink="http://www.w3.org/1999/xlink" xlink:type="simple">sp. nov.</tp:taxon-status><xref ref-type="fig" rid="F24">Fig. 24</xref></tp:nomenclature><tp:treatment-sec sec-type="etymology" id="SECID0EF3BI"><title>Etymology.</title><p>Name refers to Korea, the country from where it was isolated.</p></tp:treatment-sec><tp:treatment-sec sec-type="description" id="SECID0EK3BI"><title>Description.</title><p><italic><tp:taxon-name><tp:taxon-name-part taxon-name-part-type="genus" reg="Poaceascoma">Poaceascoma</tp:taxon-name-part><tp:taxon-name-part taxon-name-part-type="species" reg="koreanum">koreanum</tp:taxon-name-part></tp:taxon-name></italic> differs from its closest phylogenetic neighbour <italic><tp:taxon-name><tp:taxon-name-part taxon-name-part-type="genus" reg="Poaceascoma">P.</tp:taxon-name-part><tp:taxon-name-part taxon-name-part-type="species" reg="lochii">lochii</tp:taxon-name-part></tp:taxon-name></italic> (BRIP 71546) by unique fixed alleles in two loci: <abbrev xmlns:xlink="http://www.w3.org/1999/xlink" xlink:title="internal transcribed spacer" id="ABBRID0EG4BI" xlink:type="simple">ITS</abbrev> positions 13 (A), 16 (C), 19 (G), 20 (T), 21 (C), 22 (G), 28 (G), 29 (indels), 41 (C), 42 (C), 44 (C), 45 (T), 46 (C), 47 (G), 50 (T), 51 (T), 52 (C), 58 (G), 60 (C), 68 (C), 84 (T), 98 (C), 107 (indel), 109 (C), 112 (indels), 114 (G), 116 (C), 124 (G), 125 (A), 127 (C), 130 (C), 131 (T), 132 (C), 136 (A), 137 (G), 140 (T), 141 (T), 144 (A), 153 (indel), 155 (G), 156 (T), 157 (A), 158 (C), 165 (C), 166 (G), 168 (A), 176 (A), 350 (indels), 388 (C), 391 (T), 397 (G), 404 (T), 410 (A), 420 (C), 435 (C), 440 (C), 443 (G), 447 (C), 449 (G), 450 (A), 469 (T), 475 (G), 476 (T), 481 (T), 489 (T), 495 (A), 497 (G), 500 (A), 502 (C); LSU positions 100 (G), 104 (indel), 138 (C), 141 (G), 143 (G), 145 (G), 205 (C), 206 (C), 210 (C), 488 (C), 550 (T), 700 (C), 705 (C), 755 (G), 907 (T).</p></tp:treatment-sec><tp:treatment-sec sec-type="description" id="SECID0EK4BI"><title>Culture characteristics.</title><p>Colony reaching 39.72 mm diam. on <abbrev xmlns:xlink="http://www.w3.org/1999/xlink" xlink:title="potato dextrose agar" id="ABBRID0EQ4BI" xlink:type="simple">PDA</abbrev> after 7 days in darkness at 25 °C, front side greyish-yellow, reverse side black-brown, margins burr-like (Fig. <xref ref-type="fig" rid="F24">24a</xref>).</p><fig id="F24" position="float" orientation="portrait"><object-id xmlns:xlink="http://www.w3.org/1999/xlink" content-type="doi" xlink:type="simple">10.3897/imafungus.16.138479.figure24</object-id><object-id xmlns:xlink="http://www.w3.org/1999/xlink" content-type="arpha" xlink:type="simple">A80DD367-5C8F-5151-89F2-5E7518AF8D25</object-id><label>Figure 24.</label><caption><p><italic><tp:taxon-name><tp:taxon-name-part taxon-name-part-type="genus" reg="Poaceascoma">Poaceascoma</tp:taxon-name-part><tp:taxon-name-part taxon-name-part-type="species" reg="koreanum">koreanum</tp:taxon-name-part></tp:taxon-name></italic> sp. nov. (CMML 20-44) <bold>a</bold> front and reverse sides of colony on <abbrev xmlns:xlink="http://www.w3.org/1999/xlink" xlink:title="potato dextrose agar" id="ABBRID0EN5BI" xlink:type="simple">PDA</abbrev><bold>b–g</bold> chlamydospore-like structures on <abbrev xmlns:xlink="http://www.w3.org/1999/xlink" xlink:title="malt extract agar" id="ABBRID0ET5BI" xlink:type="simple">MEA</abbrev>. Scale bars: 10 μm.</p></caption><graphic xmlns:xlink="http://www.w3.org/1999/xlink" xlink:href="imafungus-16-e138479-g024.jpg" position="float" orientation="portrait" xlink:type="simple" id="oo_1255381.jpg"><uri content-type="original_file" xlink:type="simple">https://binary.pensoft.net/fig/1255381</uri></graphic></fig></tp:treatment-sec><tp:treatment-sec sec-type="material" id="SECID0E35BI"><title>Type.</title><p><bold>South Korea</bold> • South Jeolla Province, Hwasun, isolated from roots of <italic><tp:taxon-name><tp:taxon-name-part taxon-name-part-type="genus" reg="Zoysia">Zoysia</tp:taxon-name-part><tp:taxon-name-part taxon-name-part-type="species" reg="japonica">japonica</tp:taxon-name-part></tp:taxon-name></italic>, October 2020, H. Liu and H. Sang, holotype CMML 20-44H (permanently preserved in a metabolically inactive state), ex-holotype CMML 20-44, ex-isotype CMML 20-45; CMML 20-46.</p></tp:treatment-sec><tp:treatment-sec sec-type="notes" id="SECID0EP6BI"><title>Notes.</title><p>No conidiogenous structures or sexual morph were observed in strains CMML 20-44, CMML 20-45 and CMML 20-46. On <abbrev xmlns:xlink="http://www.w3.org/1999/xlink" xlink:title="malt extract agar" id="ABBRID0EV6BI" xlink:type="simple">MEA</abbrev>, chlamydospore-like structures (4.5–10.5 μm in width) in hyphae were observed after incubation for two weeks (Fig. <xref ref-type="fig" rid="F24">24b–g</xref>). In multi-loci phylogeny, based on <abbrev xmlns:xlink="http://www.w3.org/1999/xlink" xlink:title="internal transcribed spacer" id="ABBRID0E46BI" xlink:type="simple">ITS</abbrev>, LSU, SSU and <italic>TEF1</italic>, these three strains formed a distinct single clade within the genus <italic><tp:taxon-name><tp:taxon-name-part taxon-name-part-type="genus" reg="Poaceascoma">Poaceascoma</tp:taxon-name-part></tp:taxon-name></italic> sister to clade comprising strain of <italic><tp:taxon-name><tp:taxon-name-part taxon-name-part-type="genus" reg="Poaceascoma">P.</tp:taxon-name-part><tp:taxon-name-part taxon-name-part-type="species" reg="magnum">magnum</tp:taxon-name-part></tp:taxon-name></italic> (ex-type CMML 20-47 and ex-isotype CMML 20-71), <italic><tp:taxon-name><tp:taxon-name-part taxon-name-part-type="genus" reg="Poaceascoma">P.</tp:taxon-name-part><tp:taxon-name-part taxon-name-part-type="species" reg="herbaceum">herbaceum</tp:taxon-name-part></tp:taxon-name></italic> (ex-type GZCC 19-0046), <italic><tp:taxon-name><tp:taxon-name-part taxon-name-part-type="genus" reg="Poaceascoma">P.</tp:taxon-name-part><tp:taxon-name-part taxon-name-part-type="species" reg="helicoides">helicoides</tp:taxon-name-part></tp:taxon-name></italic> (ex-type MFLUCC 11-0136 and representative strain MFLU 11-0172) and <italic><tp:taxon-name><tp:taxon-name-part taxon-name-part-type="genus" reg="Poaceascoma">P.</tp:taxon-name-part><tp:taxon-name-part taxon-name-part-type="species" reg="lochii">lochii</tp:taxon-name-part></tp:taxon-name></italic> (ex-type BRIP 71546) (Fig. <xref ref-type="fig" rid="F26">26</xref>). Based on nucleotide sequence comparison, <italic><tp:taxon-name><tp:taxon-name-part taxon-name-part-type="genus" reg="Poaceascoma">P.</tp:taxon-name-part><tp:taxon-name-part taxon-name-part-type="species" reg="koreanum">koreanum</tp:taxon-name-part></tp:taxon-name></italic> (CMML 20-44) differed from ex-type strain of <italic><tp:taxon-name><tp:taxon-name-part taxon-name-part-type="genus" reg="Poaceascoma">P.</tp:taxon-name-part><tp:taxon-name-part taxon-name-part-type="species" reg="lochii">lochii</tp:taxon-name-part></tp:taxon-name></italic> (BRIP 71546) in two loci: <abbrev xmlns:xlink="http://www.w3.org/1999/xlink" xlink:title="internal transcribed spacer" id="ABBRID0EQCCI" xlink:type="simple">ITS</abbrev> identities = 456/518 (88.03%), 40 gaps; LSU identities = 882/896 (98.44%). <italic><tp:taxon-name><tp:taxon-name-part taxon-name-part-type="genus" reg="Poaceascoma">P.</tp:taxon-name-part><tp:taxon-name-part taxon-name-part-type="species" reg="koreanum">koreanum</tp:taxon-name-part></tp:taxon-name></italic> (CMML 20-44) differed from ex-type strain of <italic><tp:taxon-name><tp:taxon-name-part taxon-name-part-type="genus" reg="Poaceascoma">P.</tp:taxon-name-part><tp:taxon-name-part taxon-name-part-type="species" reg="helicoides">helicoides</tp:taxon-name-part></tp:taxon-name></italic> (MFLUCC 11-0136) in four loci: <abbrev xmlns:xlink="http://www.w3.org/1999/xlink" xlink:title="internal transcribed spacer" id="ABBRID0EKDCI" xlink:type="simple">ITS</abbrev> identities = 381/428 (89.02%), 41 gaps; SSU identities = 915/916 (99.89%); LSU identities = 779/793 (98.23%); <italic>TEF1</italic> identities = 896/958 (93.53%). Compared to ex-type of <italic><tp:taxon-name><tp:taxon-name-part taxon-name-part-type="genus" reg="Poaceascoma">P.</tp:taxon-name-part><tp:taxon-name-part taxon-name-part-type="species" reg="herbaceum">herbaceum</tp:taxon-name-part></tp:taxon-name></italic> (GZCC 19-0046), nucleotide sequences were different in these loci: <abbrev xmlns:xlink="http://www.w3.org/1999/xlink" xlink:title="internal transcribed spacer" id="ABBRID0E2DCI" xlink:type="simple">ITS</abbrev> identities = 335/380 (88.16%), 41 gaps; SSU identities = 1021/1025 (99.61%); LSU identities = 890/904 (98.45%); <italic>TEF1</italic> identities = 897/958 (93.63%). <italic><tp:taxon-name><tp:taxon-name-part taxon-name-part-type="genus" reg="Poaceascoma">P.</tp:taxon-name-part><tp:taxon-name-part taxon-name-part-type="species" reg="koreanum">koreanum</tp:taxon-name-part></tp:taxon-name></italic> (CMML 20-44) also differed from ex-holotype strain of <italic><tp:taxon-name><tp:taxon-name-part taxon-name-part-type="genus" reg="Poaceascoma">P.</tp:taxon-name-part><tp:taxon-name-part taxon-name-part-type="species" reg="magnum">magnum</tp:taxon-name-part></tp:taxon-name></italic> (CMML 20-47): <abbrev xmlns:xlink="http://www.w3.org/1999/xlink" xlink:title="internal transcribed spacer" id="ABBRID0EXECI" xlink:type="simple">ITS</abbrev> identities = 433/500 (89.02%), 45 gaps; SSU identities = 1028/1032 (99.61%); LSU identities = 884/900 (98.22%); <italic>TEF1</italic> identities = 874/924 (94.59%). All of these species were originally found on herbaceous plants. Specifically, <italic><tp:taxon-name><tp:taxon-name-part taxon-name-part-type="genus" reg="Poaceascoma">P.</tp:taxon-name-part><tp:taxon-name-part taxon-name-part-type="species" reg="lochii">lochii</tp:taxon-name-part></tp:taxon-name></italic> was found on leaves of turf-grass <italic><tp:taxon-name><tp:taxon-name-part taxon-name-part-type="genus" reg="Zoysia">Zoysia</tp:taxon-name-part><tp:taxon-name-part taxon-name-part-type="species" reg="matrella">matrella</tp:taxon-name-part></tp:taxon-name></italic>, <italic><tp:taxon-name><tp:taxon-name-part taxon-name-part-type="genus" reg="Poaceascoma">P.</tp:taxon-name-part><tp:taxon-name-part taxon-name-part-type="species" reg="helicoides">helicoides</tp:taxon-name-part></tp:taxon-name></italic> and <italic><tp:taxon-name><tp:taxon-name-part taxon-name-part-type="genus" reg="Poaceascoma">P.</tp:taxon-name-part><tp:taxon-name-part taxon-name-part-type="species" reg="herbaceum">herbaceum</tp:taxon-name-part></tp:taxon-name></italic> were saprophytes on dead stem of <italic><tp:taxon-name><tp:taxon-name-part taxon-name-part-type="genus" reg="Digitaria">Digitaria</tp:taxon-name-part><tp:taxon-name-part taxon-name-part-type="species" reg="sanguinalis">sanguinalis</tp:taxon-name-part></tp:taxon-name></italic> and dead culm of unidentified herbaceous plants, respectively (<xref ref-type="bibr" rid="B54">Phookamsak et al. 2015</xref>; <xref ref-type="bibr" rid="B28">Hyde et al. 2017</xref>; <xref ref-type="bibr" rid="B73">Tan et al. 2021</xref>). Morphologically, <italic><tp:taxon-name><tp:taxon-name-part taxon-name-part-type="genus" reg="Poaceascoma">P.</tp:taxon-name-part><tp:taxon-name-part taxon-name-part-type="species" reg="herbaceum">herbaceum</tp:taxon-name-part></tp:taxon-name></italic>, <italic><tp:taxon-name><tp:taxon-name-part taxon-name-part-type="genus" reg="Poaceascoma">P.</tp:taxon-name-part><tp:taxon-name-part taxon-name-part-type="species" reg="helicoides">helicoides</tp:taxon-name-part></tp:taxon-name></italic> and <italic><tp:taxon-name><tp:taxon-name-part taxon-name-part-type="genus" reg="Poaceascoma">P.</tp:taxon-name-part><tp:taxon-name-part taxon-name-part-type="species" reg="lochii">lochii</tp:taxon-name-part></tp:taxon-name></italic> were described, based on their sexual morph, while only chlamydospore-like structures were observed in strains CMML 20-44, CMML 20-45 and CMML 20-46. Additionally, <italic><tp:taxon-name><tp:taxon-name-part taxon-name-part-type="genus" reg="Poaceascoma">P.</tp:taxon-name-part><tp:taxon-name-part taxon-name-part-type="species" reg="magnum">magnum</tp:taxon-name-part></tp:taxon-name></italic> differs from these strains in producing large chlamydospores. Therefore, <italic><tp:taxon-name><tp:taxon-name-part taxon-name-part-type="genus" reg="Poaceascoma">Poaceascoma</tp:taxon-name-part><tp:taxon-name-part taxon-name-part-type="species" reg="koreanum">koreanum</tp:taxon-name-part></tp:taxon-name></italic> sp. nov. was introduced in this study.</p></tp:treatment-sec><tp:treatment-sec><!--Section generated to contain objects referenced in tp:taxon-treatment.--><fig id="F26" position="float" orientation="portrait"><object-id xmlns:xlink="http://www.w3.org/1999/xlink" content-type="doi" xlink:type="simple">10.3897/imafungus.16.138479.figure26</object-id><object-id xmlns:xlink="http://www.w3.org/1999/xlink" content-type="arpha" xlink:type="simple">8B30F74E-04EA-5D83-A20E-8384330C532D</object-id><label>Figure 26.</label><caption><p>Maximum Likelihood phylogenetic tree based on combined sequences of <abbrev xmlns:xlink="http://www.w3.org/1999/xlink" xlink:title="internal transcribed spacer" id="ABBRID0EORCI" xlink:type="simple">ITS</abbrev>, LSU, SSU and <italic>TEF1</italic> from <italic><tp:taxon-name><tp:taxon-name-part taxon-name-part-type="genus" reg="Poaceascoma">Poaceascoma</tp:taxon-name-part></tp:taxon-name></italic> species using Maximum Likelihood method. Bootstrap values (<abbrev xmlns:xlink="http://www.w3.org/1999/xlink" xlink:title="Bootstrap values" id="ABBRID0E2RCI" xlink:type="simple">BS</abbrev>) and Bayesian posterior probabilities (<abbrev xmlns:xlink="http://www.w3.org/1999/xlink" xlink:title="posterior probabilities" id="ABBRID0E6RCI" xlink:type="simple">PP</abbrev>) are given at the nodes (<abbrev xmlns:xlink="http://www.w3.org/1999/xlink" xlink:title="Bootstrap values" id="ABBRID0EDSCI" xlink:type="simple">BS</abbrev>/<abbrev xmlns:xlink="http://www.w3.org/1999/xlink" xlink:title="posterior probabilities" id="ABBRID0EHSCI" xlink:type="simple">PP</abbrev>). Strains obtained from this study are in bold blue. Ex-type isolates are marked with <sup>T</sup>. <italic><tp:taxon-name><tp:taxon-name-part taxon-name-part-type="genus" reg="Corynespora">Corynespora</tp:taxon-name-part><tp:taxon-name-part taxon-name-part-type="species" reg="torulosa">torulosa</tp:taxon-name-part></tp:taxon-name></italic> (CBS 136419) was used as the outgroup taxon.</p></caption><graphic xmlns:xlink="http://www.w3.org/1999/xlink" xlink:href="imafungus-16-e138479-g026.jpg" position="float" orientation="portrait" xlink:type="simple" id="oo_1255383.jpg"><uri content-type="original_file" xlink:type="simple">https://binary.pensoft.net/fig/1255383</uri></graphic></fig></tp:treatment-sec><ref-list><ref id="B54"><mixed-citation xmlns:xlink="http://www.w3.org/1999/xlink" xlink:type="simple"><person-group><name name-style="western"><surname>Phookamsak</surname><given-names>R</given-names></name><name name-style="western"><surname>Manamgoda</surname><given-names>DS</given-names></name><name name-style="western"><surname>Li</surname><given-names>W-J</given-names></name><name name-style="western"><surname>Dai</surname><given-names>D-Q</given-names></name><name name-style="western"><surname>Singtripop</surname><given-names>C</given-names></name><name name-style="western"><surname>Hyde</surname><given-names>KD</given-names></name></person-group> (<year>2015</year>) <article-title><italic><tp:taxon-name><tp:taxon-name-part taxon-name-part-type="genus">Poaceascoma</tp:taxon-name-part><tp:taxon-name-part taxon-name-part-type="species">helicoides</tp:taxon-name-part></tp:taxon-name></italic> gen et sp. nov., a new genus with <italic>scolecospores</italic> in <italic><tp:taxon-name><tp:taxon-name-part taxon-name-part-type="genus">Lentitheciaceae</tp:taxon-name-part></tp:taxon-name></italic>.</article-title><source>Cryptogamie, Mycologie</source><volume>36</volume>: <fpage>225</fpage>–<lpage>236</lpage>. <ext-link xlink:href="10.7872/crym/v36.iss2.2015.225" ext-link-type="doi" xlink:type="simple">https://doi.org/10.7872/crym/v36.iss2.2015.225</ext-link></mixed-citation></ref><ref id="B28"><mixed-citation xmlns:xlink="http://www.w3.org/1999/xlink" xlink:type="simple"><person-group><name name-style="western"><surname>Hyde</surname><given-names>KD</given-names></name><name name-style="western"><surname>Norphanphoun</surname><given-names>C</given-names></name><name name-style="western"><surname>Abreu</surname><given-names>VP</given-names></name><name name-style="western"><surname>Bazzicalupo</surname><given-names>A</given-names></name><name name-style="western"><surname>Thilini Chethana</surname><given-names>KW</given-names></name><name name-style="western"><surname>Clericuzio</surname><given-names>M</given-names></name><name name-style="western"><surname>Dayarathne</surname><given-names>MC</given-names></name><name name-style="western"><surname>Dissanayake</surname><given-names>AJ</given-names></name><name name-style="western"><surname>Ekanayaka</surname><given-names>AH</given-names></name><name name-style="western"><surname>He</surname><given-names>M-Q</given-names></name><name name-style="western"><surname>Hongsanan</surname><given-names>S</given-names></name><name name-style="western"><surname>Huang</surname><given-names>S-K</given-names></name><name name-style="western"><surname>Jayasiri</surname><given-names>SC</given-names></name><name name-style="western"><surname>Jayawardena</surname><given-names>RS</given-names></name><name name-style="western"><surname>Karunarathna</surname><given-names>A</given-names></name><name name-style="western"><surname>Konta</surname><given-names>S</given-names></name><name name-style="western"><surname>Kušan</surname><given-names>I</given-names></name><name name-style="western"><surname>Lee</surname><given-names>H</given-names></name><name name-style="western"><surname>Li</surname><given-names>J</given-names></name><name name-style="western"><surname>Lin</surname><given-names>C-G</given-names></name><name name-style="western"><surname>Liu</surname><given-names>N-G</given-names></name><name name-style="western"><surname>Lu</surname><given-names>Y-Z</given-names></name><name name-style="western"><surname>Luo</surname><given-names>Z-L</given-names></name><name name-style="western"><surname>Manawasinghe</surname><given-names>IS</given-names></name><name name-style="western"><surname>Mapook</surname><given-names>A</given-names></name><name name-style="western"><surname>Perera</surname><given-names>RH</given-names></name><name name-style="western"><surname>Phookamsak</surname><given-names>R</given-names></name><name name-style="western"><surname>Phukhamsakda</surname><given-names>C</given-names></name><name name-style="western"><surname>Siedlecki</surname><given-names>I</given-names></name><name name-style="western"><surname>Soares</surname><given-names>AM</given-names></name><name name-style="western"><surname>Tennakoon</surname><given-names>DS</given-names></name><name name-style="western"><surname>Tian</surname><given-names>Q</given-names></name><name name-style="western"><surname>Tibpromma</surname><given-names>S</given-names></name><name name-style="western"><surname>Wanasinghe</surname><given-names>DN</given-names></name><name name-style="western"><surname>Xiao</surname><given-names>Y-P</given-names></name><name name-style="western"><surname>Yang</surname><given-names>J</given-names></name><name name-style="western"><surname>Zeng</surname><given-names>X-Y</given-names></name><name name-style="western"><surname>Abdel-Aziz</surname><given-names>FA</given-names></name><name name-style="western"><surname>Li</surname><given-names>W-J</given-names></name><name name-style="western"><surname>Senanayake</surname><given-names>IC</given-names></name><name name-style="western"><surname>Shang</surname><given-names>Q-J</given-names></name><name name-style="western"><surname>Daranagama</surname><given-names>DA</given-names></name><name name-style="western"><surname>De Silva</surname><given-names>NI</given-names></name><name name-style="western"><surname>Thambugala</surname><given-names>KM</given-names></name><name name-style="western"><surname>Abdel-Wahab</surname><given-names>MA</given-names></name><name name-style="western"><surname>Bahkali</surname><given-names>AH</given-names></name><name name-style="western"><surname>Berbee</surname><given-names>ML</given-names></name><name name-style="western"><surname>Boonmee</surname><given-names>S</given-names></name><name name-style="western"><surname>Bhat</surname><given-names>DJ</given-names></name><name name-style="western"><surname>Bulgakov</surname><given-names>TS</given-names></name><name name-style="western"><surname>Buyck</surname><given-names>B</given-names></name><name name-style="western"><surname>Camporesi</surname><given-names>E</given-names></name><name name-style="western"><surname>Castañeda-Ruiz</surname><given-names>RF</given-names></name><name name-style="western"><surname>Chomnunti</surname><given-names>P</given-names></name><name name-style="western"><surname>Doilom</surname><given-names>M</given-names></name><name name-style="western"><surname>Dovana</surname><given-names>F</given-names></name><name name-style="western"><surname>Gibertoni</surname><given-names>TB</given-names></name><name name-style="western"><surname>Jadan</surname><given-names>M</given-names></name><name name-style="western"><surname>Jeewon</surname><given-names>R</given-names></name><name name-style="western"><surname>Jones</surname><given-names>EBG</given-names></name><name name-style="western"><surname>Kang</surname><given-names>J-C</given-names></name><name name-style="western"><surname>Karunarathna</surname><given-names>SC</given-names></name><name name-style="western"><surname>Lim</surname><given-names>YW</given-names></name><name name-style="western"><surname>Liu</surname><given-names>J-K</given-names></name><name name-style="western"><surname>Liu</surname><given-names>Z-Y</given-names></name><name name-style="western"><surname>Plautz</surname><given-names>HL</given-names></name><name name-style="western"><surname>Lumyong</surname><given-names>S</given-names></name><name name-style="western"><surname>Maharachchikumbura</surname><given-names>SSN</given-names></name><name name-style="western"><surname>Matočec</surname><given-names>N</given-names></name><name name-style="western"><surname>McKenzie</surname><given-names>EHC</given-names></name><name name-style="western"><surname>Mešić</surname><given-names>A</given-names></name><name name-style="western"><surname>Miller</surname><given-names>D</given-names></name><name name-style="western"><surname>Pawłowska</surname><given-names>J</given-names></name><name name-style="western"><surname>Pereira</surname><given-names>OL</given-names></name><name name-style="western"><surname>Promputtha</surname><given-names>I</given-names></name><name name-style="western"><surname>Romero</surname><given-names>AI</given-names></name><name name-style="western"><surname>Ryvarden</surname><given-names>L</given-names></name><name name-style="western"><surname>Su</surname><given-names>H-Y</given-names></name><name name-style="western"><surname>Suetrong</surname><given-names>S</given-names></name><name name-style="western"><surname>Tkalčec</surname><given-names>Z</given-names></name><name name-style="western"><surname>Vizzini</surname><given-names>A</given-names></name><name name-style="western"><surname>Wen</surname><given-names>T-C</given-names></name><name name-style="western"><surname>Wisitrassameewong</surname><given-names>K</given-names></name><name name-style="western"><surname>Wrzosek</surname><given-names>M</given-names></name><name name-style="western"><surname>Xu</surname><given-names>J-C</given-names></name><name name-style="western"><surname>Zhao</surname><given-names>Q</given-names></name><name name-style="western"><surname>Zhao</surname><given-names>R-L</given-names></name><name name-style="western"><surname>Mortimer</surname><given-names>PE</given-names></name></person-group> (<year>2017</year>) <article-title>Fungal diversity notes 603–708: Taxonomic and phylogenetic notes on genera and species.</article-title><source>Fungal Diversity</source><volume>87</volume>: <fpage>1</fpage>–<lpage>235</lpage>. <ext-link xlink:href="10.1007/s13225-017-0391-3" ext-link-type="doi" xlink:type="simple">https://doi.org/10.1007/s13225-017-0391-3</ext-link></mixed-citation></ref><ref id="B73"><mixed-citation xmlns:xlink="http://www.w3.org/1999/xlink" xlink:type="simple"><person-group><name name-style="western"><surname>Tan</surname><given-names>Y</given-names></name><name name-style="western"><surname>Marney</surname><given-names>T</given-names></name><name name-style="western"><surname>Bishop-Hurley</surname><given-names>S</given-names></name><name name-style="western"><surname>Bransgrove</surname><given-names>K</given-names></name><name name-style="western"><surname>Shivas</surname><given-names>R</given-names></name></person-group> (<year>2021</year>) Index Fungorum no. 490.</mixed-citation></ref></ref-list></tp:taxon-treatment>
