# Supplementary material for: ﻿Discovering fungal communities in roots of Zoysiajaponica and characterising novel species and their antifungal activities
Source: IMA Fungus. 2025 Feb 19;16:e138479. doi: 10.3897/imafungus.16.138479 (PMC11881003; doi:10.3897/imafungus.16.138479)
Supplement: XML Treatment for Poaceascoma zoysiiradicicola [file imafungus.16.138479-treatment11.xml]

<!DOCTYPE tp:taxon-treatment
  PUBLIC "-//TaxonX//DTD Taxonomic Treatment Publishing DTD v0 20100105//EN" "tax-treatment-NSO.dtd">
<tp:taxon-treatment xmlns:tp="http://www.plazi.org/taxpub"><tp:treatment-meta><kwd-group><label>Taxon classification</label><kwd>
                <named-content content-type="kingdom">Animalia</named-content>
              </kwd><kwd>
                <named-content content-type="order">Pleosporales</named-content>
              </kwd><kwd>
                <named-content content-type="family">Lentitheciaceae</named-content>
              </kwd></kwd-group><mixed-citation publication-type="journal"><person-group><name><surname>Liu</surname><given-names>Haifeng</given-names></name><name><surname>Choi</surname><given-names>Hyeongju</given-names></name><name><surname>Paul</surname><given-names>Narayan Chandra</given-names></name><name><surname>Ariyawansa</surname><given-names>Hiran A.</given-names></name><name><surname>Sang</surname><given-names>Hyunkyu</given-names></name></person-group><article-title>﻿Discovering fungal communities in roots of <italic><tp:taxon-name><tp:taxon-name-part taxon-name-part-type="genus" reg="Zoysia">Zoysia</tp:taxon-name-part><tp:taxon-name-part taxon-name-part-type="species" reg="japonica">japonica</tp:taxon-name-part></tp:taxon-name></italic> and characterising novel species and their antifungal activities</article-title><source>IMA Fungus</source><day>19</day><month>02</month><year>2025</year><volume>16</volume><pub-id pub-id-type="doi">10.3897/imafungus.16.138479</pub-id></mixed-citation></tp:treatment-meta><tp:nomenclature><label>﻿</label><tp:taxon-name>
              <object-id xmlns:xlink="http://www.w3.org/1999/xlink" content-type="arpha" xlink:type="simple">750CA9C4-8BAE-5F61-9F46-57798938BF56</object-id>
              <tp:taxon-name-part taxon-name-part-type="genus" reg="Poaceascoma">Poaceascoma</tp:taxon-name-part>
              <tp:taxon-name-part taxon-name-part-type="species" reg="zoysiiradicicola">zoysiiradicicola</tp:taxon-name-part>
              <object-id xmlns:xlink="http://www.w3.org/1999/xlink" content-type="mycobank" xlink:type="simple">857266</object-id>
            </tp:taxon-name><tp:taxon-authority>H. Liu &amp; H. Sang</tp:taxon-authority><tp:taxon-status xmlns:xlink="http://www.w3.org/1999/xlink" xlink:type="simple">sp. nov.</tp:taxon-status><xref ref-type="fig" rid="F25">Fig. 25</xref></tp:nomenclature><tp:treatment-sec sec-type="etymology" id="SECID0EFKCI"><title>Etymology.</title><p>Name refers to roots of <italic>Zoysia japonica</italic>.</p></tp:treatment-sec><tp:treatment-sec sec-type="description" id="SECID0ENKCI"><title>Description.</title><p><italic><tp:taxon-name><tp:taxon-name-part taxon-name-part-type="genus" reg="Poaceascoma">Poaceascoma</tp:taxon-name-part><tp:taxon-name-part taxon-name-part-type="species" reg="zoysiiradicicola">zoysiiradicicola</tp:taxon-name-part></tp:taxon-name></italic> differs from its closest phylogenetic neighbour <italic><tp:taxon-name><tp:taxon-name-part taxon-name-part-type="genus" reg="Poaceascoma">P.</tp:taxon-name-part><tp:taxon-name-part taxon-name-part-type="species" reg="halophilum">halophilum</tp:taxon-name-part></tp:taxon-name></italic> (MFLUCC 15-0949) by unique fixed alleles in two loci: LSU positions 2 (T), 48 (T), 49 (T), 52 (indel), 144 (T), 359 (T), 458 (T), 655 (T), 730 (indel), 764 (indel), 866 (A); SSU positions 171 (indel), 969 (indel).</p></tp:treatment-sec><tp:treatment-sec sec-type="description" id="SECID0EJLCI"><title>Culture characteristics.</title><p>Colony reaching 44.23 mm diam. on <abbrev xmlns:xlink="http://www.w3.org/1999/xlink" xlink:title="potato dextrose agar" id="ABBRID0EPLCI" xlink:type="simple">PDA</abbrev> after 7 days in darkness at 25 °C, front side reseda green, reverse sides crineous to dark, margin white on both sides (Fig. <xref ref-type="fig" rid="F25">25a</xref>).</p><fig id="F25" position="float" orientation="portrait"><object-id xmlns:xlink="http://www.w3.org/1999/xlink" content-type="doi" xlink:type="simple">10.3897/imafungus.16.138479.figure25</object-id><object-id xmlns:xlink="http://www.w3.org/1999/xlink" content-type="arpha" xlink:type="simple">AE08B5EF-4A7F-5484-8CC9-4C0F7BCEC7D2</object-id><label>Figure 25.</label><caption><p><italic><tp:taxon-name><tp:taxon-name-part taxon-name-part-type="genus" reg="Poaceascoma">Poaceascoma</tp:taxon-name-part><tp:taxon-name-part taxon-name-part-type="species" reg="zoysiiradicicola">zoysiiradicicola</tp:taxon-name-part></tp:taxon-name></italic> sp. nov. (CMML 20-50) <bold>a</bold> front and reverse sides of colony on <abbrev xmlns:xlink="http://www.w3.org/1999/xlink" xlink:title="potato dextrose agar" id="ABBRID0EMMCI" xlink:type="simple">PDA</abbrev><bold>b–g</bold> chlamydospore-like structures on <abbrev xmlns:xlink="http://www.w3.org/1999/xlink" xlink:title="malt extract agar" id="ABBRID0ESMCI" xlink:type="simple">MEA</abbrev>. Scale bars: 10 μm.</p></caption><graphic xmlns:xlink="http://www.w3.org/1999/xlink" xlink:href="imafungus-16-e138479-g025.jpg" position="float" orientation="portrait" xlink:type="simple" id="oo_1255382.jpg"><uri content-type="original_file" xlink:type="simple">https://binary.pensoft.net/fig/1255382</uri></graphic></fig></tp:treatment-sec><tp:treatment-sec sec-type="material" id="SECID0E2MCI"><title>Type.</title><p><bold>Korea</bold> • South Jeolla Province, Hwasun, isolated from roots of <italic><tp:taxon-name><tp:taxon-name-part taxon-name-part-type="genus" reg="Zoysia">Zoysia</tp:taxon-name-part><tp:taxon-name-part taxon-name-part-type="species" reg="japonica">japonica</tp:taxon-name-part></tp:taxon-name></italic>, October 2020, H. Liu and H. Sang, holotype CMML 20-50H (permanently preserved in a metabolically inactive state), ex-holotype CMML 20-50, ex-isotype CMML 20-51.</p></tp:treatment-sec><tp:treatment-sec sec-type="notes" id="SECID0EONCI"><title>Notes.</title><p>No sporulation was found on synthetic media in this fungus. However, chlamydospore-like structures in hyphae were observed on <abbrev xmlns:xlink="http://www.w3.org/1999/xlink" xlink:title="malt extract agar" id="ABBRID0EUNCI" xlink:type="simple">MEA</abbrev> after two weeks, 4–6.5 μm in width (Fig. <xref ref-type="fig" rid="F25">25b–g</xref>). In phylogenetic analysis, based on multi-loci of <abbrev xmlns:xlink="http://www.w3.org/1999/xlink" xlink:title="internal transcribed spacer" id="ABBRID0E3NCI" xlink:type="simple">ITS</abbrev>, LSU, SSU and <italic>TEF1</italic>, strains CMML 20-50 and CMML 20-51 formed a separate clade sister to ex-type strain of <italic><tp:taxon-name><tp:taxon-name-part taxon-name-part-type="genus" reg="Poaceascoma">P.</tp:taxon-name-part><tp:taxon-name-part taxon-name-part-type="species" reg="halophilum">halophilum</tp:taxon-name-part></tp:taxon-name></italic> (MFLUCC 15-0949) (Fig. <xref ref-type="fig" rid="F26">26</xref>). Based on nucleotide sequences of LSU and SSU, ex-holotype strain of <italic><tp:taxon-name><tp:taxon-name-part taxon-name-part-type="genus" reg="Poaceascoma">P.</tp:taxon-name-part><tp:taxon-name-part taxon-name-part-type="species" reg="zoysiiradicicola">zoysiiradicicola</tp:taxon-name-part></tp:taxon-name></italic> (CMML 20-50) was different with the ex-type strain of <italic><tp:taxon-name><tp:taxon-name-part taxon-name-part-type="genus" reg="Poaceascoma">P.</tp:taxon-name-part><tp:taxon-name-part taxon-name-part-type="species" reg="halophilum">halophilum</tp:taxon-name-part></tp:taxon-name></italic> (MFLUCC 15-0949): LSU sequence identities = 855/863 (99.07%), gaps = 3; SSU sequence identities = 1038/1038 (100%), gaps = 2. <italic><tp:taxon-name><tp:taxon-name-part taxon-name-part-type="genus" reg="Poaceascoma">Poaceascoma</tp:taxon-name-part><tp:taxon-name-part taxon-name-part-type="species" reg="halophilum">halophilum</tp:taxon-name-part></tp:taxon-name></italic> was found as a saprophyte on a decaying bamboo stick and its asexual morph is undetermined (<xref ref-type="bibr" rid="B28">Hyde et al. 2017</xref>). In terms of culture characteristics, <italic><tp:taxon-name><tp:taxon-name-part taxon-name-part-type="genus" reg="Poaceascoma">P.</tp:taxon-name-part><tp:taxon-name-part taxon-name-part-type="species" reg="halophilum">halophilum</tp:taxon-name-part></tp:taxon-name></italic> differs from <italic><tp:taxon-name><tp:taxon-name-part taxon-name-part-type="genus" reg="Poaceascoma">P.</tp:taxon-name-part><tp:taxon-name-part taxon-name-part-type="species" reg="zoysiiradicicola">zoysiiradicicola</tp:taxon-name-part></tp:taxon-name></italic> in the slower vegetative growth rate on <abbrev xmlns:xlink="http://www.w3.org/1999/xlink" xlink:title="potato dextrose agar" id="ABBRID0EMQCI" xlink:type="simple">PDA</abbrev> (<xref ref-type="bibr" rid="B28">Hyde et al. 2017</xref>). Therefore, <italic><tp:taxon-name><tp:taxon-name-part taxon-name-part-type="genus" reg="Poaceascoma">P.</tp:taxon-name-part><tp:taxon-name-part taxon-name-part-type="species" reg="zoysiiradicicola">zoysiiradicicola</tp:taxon-name-part></tp:taxon-name></italic> sp. nov. was introduced in this study to accommodate CMML 20-50 and CMML 20-51 in the genus <italic><tp:taxon-name><tp:taxon-name-part taxon-name-part-type="genus" reg="Poaceascoma">Poaceascoma</tp:taxon-name-part></tp:taxon-name></italic>.</p><fig id="F26" position="float" orientation="portrait"><object-id xmlns:xlink="http://www.w3.org/1999/xlink" content-type="doi" xlink:type="simple">10.3897/imafungus.16.138479.figure26</object-id><object-id xmlns:xlink="http://www.w3.org/1999/xlink" content-type="arpha" xlink:type="simple">8B30F74E-04EA-5D83-A20E-8384330C532D</object-id><label>Figure 26.</label><caption><p>Maximum Likelihood phylogenetic tree based on combined sequences of <abbrev xmlns:xlink="http://www.w3.org/1999/xlink" xlink:title="internal transcribed spacer" id="ABBRID0EORCI" xlink:type="simple">ITS</abbrev>, LSU, SSU and <italic>TEF1</italic> from <italic><tp:taxon-name><tp:taxon-name-part taxon-name-part-type="genus" reg="Poaceascoma">Poaceascoma</tp:taxon-name-part></tp:taxon-name></italic> species using Maximum Likelihood method. Bootstrap values (<abbrev xmlns:xlink="http://www.w3.org/1999/xlink" xlink:title="Bootstrap values" id="ABBRID0E2RCI" xlink:type="simple">BS</abbrev>) and Bayesian posterior probabilities (<abbrev xmlns:xlink="http://www.w3.org/1999/xlink" xlink:title="posterior probabilities" id="ABBRID0E6RCI" xlink:type="simple">PP</abbrev>) are given at the nodes (<abbrev xmlns:xlink="http://www.w3.org/1999/xlink" xlink:title="Bootstrap values" id="ABBRID0EDSCI" xlink:type="simple">BS</abbrev>/<abbrev xmlns:xlink="http://www.w3.org/1999/xlink" xlink:title="posterior probabilities" id="ABBRID0EHSCI" xlink:type="simple">PP</abbrev>). Strains obtained from this study are in bold blue. Ex-type isolates are marked with <sup>T</sup>. <italic><tp:taxon-name><tp:taxon-name-part taxon-name-part-type="genus" reg="Corynespora">Corynespora</tp:taxon-name-part><tp:taxon-name-part taxon-name-part-type="species" reg="torulosa">torulosa</tp:taxon-name-part></tp:taxon-name></italic> (CBS 136419) was used as the outgroup taxon.</p></caption><graphic xmlns:xlink="http://www.w3.org/1999/xlink" xlink:href="imafungus-16-e138479-g026.jpg" position="float" orientation="portrait" xlink:type="simple" id="oo_1255383.jpg"><uri content-type="original_file" xlink:type="simple">https://binary.pensoft.net/fig/1255383</uri></graphic></fig></tp:treatment-sec><ref-list><ref id="B28"><mixed-citation xmlns:xlink="http://www.w3.org/1999/xlink" xlink:type="simple"><person-group><name name-style="western"><surname>Hyde</surname><given-names>KD</given-names></name><name name-style="western"><surname>Norphanphoun</surname><given-names>C</given-names></name><name name-style="western"><surname>Abreu</surname><given-names>VP</given-names></name><name name-style="western"><surname>Bazzicalupo</surname><given-names>A</given-names></name><name name-style="western"><surname>Thilini Chethana</surname><given-names>KW</given-names></name><name name-style="western"><surname>Clericuzio</surname><given-names>M</given-names></name><name name-style="western"><surname>Dayarathne</surname><given-names>MC</given-names></name><name name-style="western"><surname>Dissanayake</surname><given-names>AJ</given-names></name><name name-style="western"><surname>Ekanayaka</surname><given-names>AH</given-names></name><name name-style="western"><surname>He</surname><given-names>M-Q</given-names></name><name name-style="western"><surname>Hongsanan</surname><given-names>S</given-names></name><name name-style="western"><surname>Huang</surname><given-names>S-K</given-names></name><name name-style="western"><surname>Jayasiri</surname><given-names>SC</given-names></name><name name-style="western"><surname>Jayawardena</surname><given-names>RS</given-names></name><name name-style="western"><surname>Karunarathna</surname><given-names>A</given-names></name><name name-style="western"><surname>Konta</surname><given-names>S</given-names></name><name name-style="western"><surname>Kušan</surname><given-names>I</given-names></name><name name-style="western"><surname>Lee</surname><given-names>H</given-names></name><name name-style="western"><surname>Li</surname><given-names>J</given-names></name><name name-style="western"><surname>Lin</surname><given-names>C-G</given-names></name><name name-style="western"><surname>Liu</surname><given-names>N-G</given-names></name><name name-style="western"><surname>Lu</surname><given-names>Y-Z</given-names></name><name name-style="western"><surname>Luo</surname><given-names>Z-L</given-names></name><name name-style="western"><surname>Manawasinghe</surname><given-names>IS</given-names></name><name name-style="western"><surname>Mapook</surname><given-names>A</given-names></name><name name-style="western"><surname>Perera</surname><given-names>RH</given-names></name><name name-style="western"><surname>Phookamsak</surname><given-names>R</given-names></name><name name-style="western"><surname>Phukhamsakda</surname><given-names>C</given-names></name><name name-style="western"><surname>Siedlecki</surname><given-names>I</given-names></name><name name-style="western"><surname>Soares</surname><given-names>AM</given-names></name><name name-style="western"><surname>Tennakoon</surname><given-names>DS</given-names></name><name name-style="western"><surname>Tian</surname><given-names>Q</given-names></name><name name-style="western"><surname>Tibpromma</surname><given-names>S</given-names></name><name name-style="western"><surname>Wanasinghe</surname><given-names>DN</given-names></name><name name-style="western"><surname>Xiao</surname><given-names>Y-P</given-names></name><name name-style="western"><surname>Yang</surname><given-names>J</given-names></name><name name-style="western"><surname>Zeng</surname><given-names>X-Y</given-names></name><name name-style="western"><surname>Abdel-Aziz</surname><given-names>FA</given-names></name><name name-style="western"><surname>Li</surname><given-names>W-J</given-names></name><name name-style="western"><surname>Senanayake</surname><given-names>IC</given-names></name><name name-style="western"><surname>Shang</surname><given-names>Q-J</given-names></name><name name-style="western"><surname>Daranagama</surname><given-names>DA</given-names></name><name name-style="western"><surname>De Silva</surname><given-names>NI</given-names></name><name name-style="western"><surname>Thambugala</surname><given-names>KM</given-names></name><name name-style="western"><surname>Abdel-Wahab</surname><given-names>MA</given-names></name><name name-style="western"><surname>Bahkali</surname><given-names>AH</given-names></name><name name-style="western"><surname>Berbee</surname><given-names>ML</given-names></name><name name-style="western"><surname>Boonmee</surname><given-names>S</given-names></name><name name-style="western"><surname>Bhat</surname><given-names>DJ</given-names></name><name name-style="western"><surname>Bulgakov</surname><given-names>TS</given-names></name><name name-style="western"><surname>Buyck</surname><given-names>B</given-names></name><name name-style="western"><surname>Camporesi</surname><given-names>E</given-names></name><name name-style="western"><surname>Castañeda-Ruiz</surname><given-names>RF</given-names></name><name name-style="western"><surname>Chomnunti</surname><given-names>P</given-names></name><name name-style="western"><surname>Doilom</surname><given-names>M</given-names></name><name name-style="western"><surname>Dovana</surname><given-names>F</given-names></name><name name-style="western"><surname>Gibertoni</surname><given-names>TB</given-names></name><name name-style="western"><surname>Jadan</surname><given-names>M</given-names></name><name name-style="western"><surname>Jeewon</surname><given-names>R</given-names></name><name name-style="western"><surname>Jones</surname><given-names>EBG</given-names></name><name name-style="western"><surname>Kang</surname><given-names>J-C</given-names></name><name name-style="western"><surname>Karunarathna</surname><given-names>SC</given-names></name><name name-style="western"><surname>Lim</surname><given-names>YW</given-names></name><name name-style="western"><surname>Liu</surname><given-names>J-K</given-names></name><name name-style="western"><surname>Liu</surname><given-names>Z-Y</given-names></name><name name-style="western"><surname>Plautz</surname><given-names>HL</given-names></name><name name-style="western"><surname>Lumyong</surname><given-names>S</given-names></name><name name-style="western"><surname>Maharachchikumbura</surname><given-names>SSN</given-names></name><name name-style="western"><surname>Matočec</surname><given-names>N</given-names></name><name name-style="western"><surname>McKenzie</surname><given-names>EHC</given-names></name><name name-style="western"><surname>Mešić</surname><given-names>A</given-names></name><name name-style="western"><surname>Miller</surname><given-names>D</given-names></name><name name-style="western"><surname>Pawłowska</surname><given-names>J</given-names></name><name name-style="western"><surname>Pereira</surname><given-names>OL</given-names></name><name name-style="western"><surname>Promputtha</surname><given-names>I</given-names></name><name name-style="western"><surname>Romero</surname><given-names>AI</given-names></name><name name-style="western"><surname>Ryvarden</surname><given-names>L</given-names></name><name name-style="western"><surname>Su</surname><given-names>H-Y</given-names></name><name name-style="western"><surname>Suetrong</surname><given-names>S</given-names></name><name name-style="western"><surname>Tkalčec</surname><given-names>Z</given-names></name><name name-style="western"><surname>Vizzini</surname><given-names>A</given-names></name><name name-style="western"><surname>Wen</surname><given-names>T-C</given-names></name><name name-style="western"><surname>Wisitrassameewong</surname><given-names>K</given-names></name><name name-style="western"><surname>Wrzosek</surname><given-names>M</given-names></name><name name-style="western"><surname>Xu</surname><given-names>J-C</given-names></name><name name-style="western"><surname>Zhao</surname><given-names>Q</given-names></name><name name-style="western"><surname>Zhao</surname><given-names>R-L</given-names></name><name name-style="western"><surname>Mortimer</surname><given-names>PE</given-names></name></person-group> (<year>2017</year>) <article-title>Fungal diversity notes 603–708: Taxonomic and phylogenetic notes on genera and species.</article-title><source>Fungal Diversity</source><volume>87</volume>: <fpage>1</fpage>–<lpage>235</lpage>. <ext-link xlink:href="10.1007/s13225-017-0391-3" ext-link-type="doi" xlink:type="simple">https://doi.org/10.1007/s13225-017-0391-3</ext-link></mixed-citation></ref></ref-list></tp:taxon-treatment>
