# Supplementary material for: ﻿Discovering fungal communities in roots of Zoysiajaponica and characterising novel species and their antifungal activities
Source: IMA Fungus. 2025 Feb 19;16:e138479. doi: 10.3897/imafungus.16.138479 (PMC11881003; doi:10.3897/imafungus.16.138479)
Supplement: Supplementary material 1 — Genbank accession numbers for the strains used for phylogenetic analysis in this study [file imafungus-16-e138479-s001.xlsx]

## Sheet: Sheet1
Supplementary Table S1. Genbank accession numbers for the strains used for phylogenetic analysis in this study
Species	Strain	ITS	SSU	LSU	TEF1	RPB1	RPB2	TUB2	MCM7
Corynespora torulosa	CBS 136419	MH866095	-	MH877634	OM893035	-	-	-	-
Dactylaria acaciae	CPC 29771	-	-	KY173493	-	-	-	-	-
Dactylaria acicularis	CBS 511.72	-	-	MH872253	-	-	-	-	-
Dactylaria aquatica	P003	-	-	EU107312	-	-	-	-	-
Dactylaria belliana	P020	-	-	EU107295	-	-	-	-	-
Dactylaria biseptata	P062	-	-	EU107288	-	-	-	-	-
Dactylaria dimorpha	P067	-	-	EU107305	-	-	-	-	-
Dactylaria dimorphospora	CBS 256.70	-	-	MH871358	-	-	-	-	-
Dactylaria dimorphospora	CBS 146.65	-	-	MH870161	-	-	-	-	-
Dactylaria flammulicornuta	P005	-	-	EU107313	-	-	-	-	-
Dactylaria fragilis	P057	-	-	EU107290	-	-	-	-	-
Dactylaria higginsii	CBS 121934	-	-	KM009152	-	-	-	-	-
Dactylaria hwasunensis sp. nov.	CMML 20-35	PQ741486	PQ738332	PQ741487	-	-	-	-	-
Dactylaria hwasunensis sp. nov.	CMML 20-88	-	-	PQ741488	-	-	-	-	-
Dactylaria humicola	P006	-	-	EU107304	-	-	-	-	-
Dactylaria hyalotunicata	P010	-	-	EU107298	-	-	-	-	-
Dactylaria longispora	P001	-	-	EU107299	-	-	-	-	-
Dactylaria lunata	CBS 689.93	-	-	MH874102	-	-	-	-	-
Dactylaria monticola	P060	-	-	EU107289	-	-	-	-	-
Dactylaria parvispora	CBS 531.73	-	-	EU107296	-	-	-	-	-
Dactylaria purpurella	P048	-	-	EU107301	-	-	-	-	-
Dactylaria retrophylli	CPC 39510	-	-	ON811548	-	-	-	-	-
Dactylaria sahelensis	CBS 247.93	-	-	MH874055	-	-	-	-	-
Dactylaria simonensis	CBS 367.90	-	-	MH873904	-	-	-	-	-
Dactylaria sparsa	P055	-	-	EU107291	-	-	-	-	-
Dactylaria sporexamorpha	CBS 690.93	-	-	MH874103	-	-	-	-	-
Dactylaria uliginicola	P007	-	-	EU107311	-	-	-	-	-
Dactylaria zapatensis	P056	-	-	EU107287	-	-	-	-	-
Gaeumannomyces avenae	CBS 187.65	JX134668	JX134655	JX134680	JX134694	JX134722	-	-	JX134708
Gaeumannomyces graminis	CBS 235.32	JX134669	DQ341476	JX134681	JX134695	JX134723	-	-	JX134709
Gaeumannomyces tritici	M55	JF414850	JF414875	JF414900	JF710420	JF710445	-	-	JF710395
Halobyssothecium obiones	MFLUCC 15-0381	MH377060	NG_081381	NG_081463	MH376746	-	-	-	-
Juncaceicola alpina	CBS 456.84	KF251181	-	KF251684	KF253139	-	KF252188	KF252675	-
Lentithecium pseudoclioninum	KT 1111	AB809632	AB797254	AB807544	-	-	-	-	-
Lophiostoma arundinis	KT 606	JN942964	-	AB618998	LC001737	-	JN993482	-	-
Lophiostoma biappendiculatum	KTC 975P	-	-	GU205228	-	-	-	-	-
Lophiostoma biappendiculatum	KTC 1124	-	-	GU205227	-	-	-	-	-
Lophiostoma caespitosum	CBS 147391	MW759252	-	MW750387	MW752404	-	MW752383	-	-
Lophiostoma carabassense	CBS 149324	MT679671	-	OL544969	OL554876	-	-	-	-
Lophiostoma carpini	CBS 147279	MW759258	-	MW750386	MW752405	-	MW752384	-	-
Lophiostoma caryophyllacearum	MFLUCC 17-0749	MG828964	-	MG829076	MG829238	-	-	-	-
Lophiostoma caudatum	KT 530	LC001723	-	AB619000	LC001739	-	-	-	-
Lophiostoma caulium	MFLUCC 15-0036	MG828965	-	MG829077	MG829239	-	-	-	-
Lophiostoma caulium	KT 603	LC001724	-	AB619001	LC001740	-	-	-	-
Lophiostoma caulium	KT 633	LC001725	-	AB619002	LC001741	-	-	-	-
Lophiostoma caulium	CBS 623.86	-	-	GU301833	-	-	GU371791	-	-
Lophiostoma cf. clavatum	CBS 147278	MW759259	-	MW750385	MW752406	-	MW752385	-	-
Lophiostoma chiangraiense	MFLUCC 17-2076	MT310608	-	MT214561	MT394740	-	MT394688	-	-
Lophiostoma clavatum	MFLUCC 18-1316	-	-	MN274566	MN328901	-	-	-	-
Lophiostoma clematidicola	MFLUCC 16-0446	MT310609	-	MT214563	MT394742	-	-	-	-
Lophiostoma clematidis	MFLUCC 17-2081	MN393004	-	MT214562	MT394741	-	MT394689	-	-
Lophiostoma clematidis-subumbellatae	MFLUCC 17-2063	MT310607	-	MT214560	MT394739	-	MT394687	-	-
Lophiostoma clematidis-vitalbae	MFLUCC 16-1368	MT310610	-	MT214564	MT394743	-	-	-	-
Lophiostoma compressum	CBS 147276	MW759272	-	MW750382	MW752408	-	MW752381	-	-
Lophiostoma cornisporum	KH 322	LC312515	-	LC312544	LC312573	-	LC312602	-	-
Lophiostoma coronillae	MFLUCC 14-0941	KT026120	-	KT026112	-	-	-	-	-
Lophiostoma crenatum	AFTOL-ID 1581	-	-	DQ678069	DQ677912	-	DQ677965	-	-
Lophiostoma dictyosporum	CBS 147389	MW759251	-	MW750379	MW752411	-	MW752388	-	-
Lophiostoma erumpens	CBS 147275	MW759262	-	MW750381	MW752409	-	MW752386	-	-
Lophiostoma fusisporum	CBS 147891	MW759253	-	-	MW752401	-	MW752382	-	-
Lophiostoma heterosporum	AFTOL-ID 1036	GQ203795	-	AY016369	DQ497609	-	DQ497615	-	-
Lophiostoma japonicum	KT 686-1	LC001729	-	AB619006	LC001745	-	-	-	-
Lophiostoma japonicum	MFLUCC 17-2450	MN304829	-	-	MN328900	-	-	-	-
Lophiostoma japonicum	KT 573	LC001728	-	AB619005	LC001744	-	-	-	-
Lophiostoma japonicum	UESTCC 23.0040	OR253143	-	OR253302	OR251151	-	OR253752	-	-
Lophiostoma jeollanense sp. nov.	CMML 20-43	PQ741464	-	PQ741489	PQ754391	-	PQ754408	-	-
Lophiostoma jeollanense sp. nov.	CMML 20-90	PQ741465	-	PQ741490	PQ754392	-	PQ754409	-	-
Lophiostoma jonesii	GAAZ 54-1	KX687757	-	KX687753	KX687759	-	-	-	-
Lophiostoma jonesii	GAAZ 54-2	KX687758	-	KX687754	KX687760	-	-	-	-
Lophiostoma jotunheimenense	CBS 147522	MW759261	-	MW750394	MW752392	-	-	-	-
Lophiostoma junci	MFLUCC 14-0938	MG828966	-	MG829078	-	-	-	-	-
Lophiostoma khanzada-kirgizbaeva	TASM6158	MZ966265	-	OK017520	MZ997338	-	-	-	-
Lophiostoma longiappendiculatum	MFLUCC 17-1452	MT214368	-	MT214462	MT235783	-	-	-	-
Lophiostoma longiappendiculatum	MFLUCC 17-1457	MT214369	-	MT214463	MT235784	-	MT235821	-	-
Lophiostoma macrostomoides	CBS 147523	MW759256	-	MW750389	-	-	-	-	-
Lophiostoma macrostomum	KT 508	JN942961	-	AB619010	LC001751	-	JN993491	-	-
Lophiostoma medicaginicola	MFLUCC 17-0681	MG828967	-	MG829079	-	-	-	-	-
Lophiostoma montanae	MFLUCC16-0999	MT310611	-	MT214565	MT394744	-	-	-	-
Lophiostoma multiseptatum	KT 604	LC001726	-	AB619003	LC001742	-	-	-	-
Lophiostoma neomuriforme	MFLUCC 13-0744	KY496740	-	KY496719	-	-	-	-	-
Lophiostoma obtusisporum	KT 3098	LC312519	-	LC312548	LC312577	-	LC312606	-	-
Lophiostoma oleae	CGMCC 3.24426	OR253081	-	OR253233	OR262141	-	OR262130	-	-
Lophiostoma ononidis	MFLUCC 14-0613	KU243128	-	KU243125	KU243127	-	-	-	-
Lophiostoma paramacrostomum	MFLUCC 11-0463	-	-	KP888636	-	-	-	-	-
Lophiostoma plantaginis	CBS 147527	MW759250	-	MW750378	-	-	MW752375	-	-
Lophiostoma pseudodictyosporium	MFLUCC 13-0451	KR025858	-	KR025862	-	-	-	-	-
Lophiostoma pseudomacrostomum	CBS 147524	MW759249	-	MW750390	MW752396	-	-	-	-
Lophiostoma quadrinucleatum	GKM 1233	-	-	GU385184	GU327760	-	-	-	-
Lophiostoma ravennicum	MFLUCC 14-0005	KP698413	-	KP698414	-	-	-	-	-
Lophiostoma rosae-ecae	MFLUCC 17-0807	MG828924	-	MG829033	MG829217	-	-	-	-
Lophiostoma rosicola	MFLU 15-1888	MG828968	-	MG829080	MG829240	-	-	-	-
Lophiostoma sagittiforme	KT 1934	AB369268	-	AB369267	LC001756	-	-	-	-
Lophiostoma scabridisporum	BCC 22835	-	-	GQ925844	GU479857	-	GU479830	-	-
Lophiostoma scabridisporum	BCC 22836	-	-	GQ925845	GU479856	-	GU479829	-	-
Lophiostoma scrophulariicola	MFLUCC 17-0689	MG828969	-	MG829081	-	-	-	-	-
Lophiostoma semiliberum	KT 622	JN942966	-	AB619012	LC001757	-	JN993483	-	-
Lophiostoma spartii-juncei	MFLUCC 13-0351	KP899136	-	KP888641	KR075163	-	-	-	-
Lophiostoma submuriforme	CBS 147274	MW759260	-	MW750380	MW752410	-	MW752387	-	-
Lophiostoma terricola	SC-12	JN662930	-	JX985750	-	-	-	-	-
Lophiostoma thymi	MFLU 15-2131	MG828970	-	MG829082	MG829241	-	-	-	-
Lophiostoma tropicum	KH 352	LC312521	-	LC312550	LC312579	-	LC312608	-	-
Lophiostoma tropicum	KT 3134	LC312522	-	LC312551	LC312580	-	LC312609	-	-
Lophiostoma vitigenum	HH 26930	LC001735	-	AB619015	LC001761	-	-	-	-
Lophiostoma vitigenum	HH 26931	LC001736	-	AB619016	LC001762	-	-	-	-
Lophiostoma winteri	KT 740	JN942969	-	AB619017	LC001763	-	JN993487	-	-
Lophiostoma winteri	KT 764	JN942968	-	AB619018	LC001764	-	JN993488	-	-
Magnaporthiopsis agrostidis	BRIP 59300	KT364753	MF178145	KT364754	KT364756	KT364755	-	-	MF178161
Magnaporthiopsis cynodontis	171013HF1-1	MK458732	MK458747	MK458742	MK458757	MK458762	-	-	MK458752
Magnaporthiopsis cynodontis	D29387-3	MK458730	MK458746	MK458740	MK458756	MK458761	-	-	MK458750
Magnaporthiopsis cynodontis	D29485-1	MK458731	MK458745	MK458741	MK458755	MK458760	-	-	MK458751
Magnaporthiopsis cynodontis	D29709-12	MK458728	MK458743	MK458738	MK458753	MK458758	-	-	MK458748
Magnaporthiopsis cynodontis	D29740-2	MK458729	MK458744	MK458739	MK458754	MK458759	-	-	MK458749
Magnaporthiopsis cynodontis	GSGC10-2	KJ855493	KP129312	KM401633	KP282699	KP268915	-	-	KP007340
Magnaporthiopsis cynodontis	HCC3-4	KJ855496	KP129315	KM401636	KP282702	KP268918	-	-	KP007343
Magnaporthiopsis cynodontis	KR10-6	KJ855499	KP129318	KM401639	KP282705	KP268921	-	-	KP007357
Magnaporthiopsis cynodontis	RRFCHMP1-3	KJ855502	KP129321	KM401642	KP282708	KP268924	-	-	KP007346
Magnaporthiopsis cynodontis	RRFMV10-2	KJ855503	KP129322	KM401643	KP282709	KP268925	-	-	KP007347
Magnaporthiopsis cynodontis	RS3-1	KJ855505	KP129324	KM401645	KP282711	KP268927	-	-	KP007348
Magnaporthiopsis cynodontis	RS5-5	KJ855506	KP129325	KM401646	KP282712	KP268928	-	-	KP007349
Magnaporthiopsis cynodontis	CBS 141700	KJ855508	KP129327	KM401648	KP282714	KP268930	-	-	KP007351
Magnaporthiopsis cynodontis	TPC4-5	KJ855513	KP129332	KM401653	KP282719	KP268935	-	-	KP007355
Magnaporthiopsis cynodontis	TPC5-3	KJ855514	KP129333	KM401654	KP282720	KP268936	-	-	KP007356
Magnaporthiopsis dharug	BRIP 62304a	OM890903	-	-	OM869950	OM869945	-	-	-
Magnaporthiopsis gadigal	BRIP 63069a	OM890904	-	-	OM869951	OM869946	-	-	-
Magnaporthiopsis gumbaynggirr	BRIP 63053a	OM890905	-	-	-	-	-	-	-
Magnaporthiopsis incrustans	M35	JF414843	JF414867	JF414892	JF710412	JF710437	-	-	JF710386
Magnaporthiopsis incrustans	M51	JF414846	JF414870	JF414895	JF710417	JF710440	-	-	JF710389
Magnaporthiopsis maydis	M84	KM009160	KM009208	KM009148	KM009196	KM009184	-	-	KM009172
Magnaporthiopsis maydis	M85	KM009161	KM009209	KM009149	KM009197	KM009185	-	-	KM009173
Magnaporthiopsis meyeri-festucae	FF2	MF178146	MF178140	MF178151	MF178167	MF178162	-	-	MF178156
Magnaporthiopsis meyeri-festucae	SCR11	MF178150	MF178144	MF178155	MF178171	MF178166	-	-	MF178160
Magnaporthiopsis panicorum	CM2S8	KF689643	KF689593	KF689633	KF689623	KF689613	-	-	KF689603
Magnaporthiopsis panicorum	CM10s2	KF689644	KF689594	KF689634	KF689624	KF689614	-	-	KF689604
Magnaporthiopsis poae	TAP35	KJ855511	KP129330	KM401651	KP282717	KP268933	-	-	KP007358
Magnaporthiopsis rhizophila	M22	JF414833	JF414857	JF414882	JF710407	JF710431	-	-	JF710383
Magnaporthiopsis rhizophila	M23	JF414834	JF414858	JF414883	JF710408	JF710432	-	-	JF710384
Magnaporthiopsis yugambeh	BRIP 63074a	OM890906	-	-	OM869952	OM869947	-	-	-
Magnaporthiopsis zoysiae sp. nov.	CMML 20-39	PQ741466	PQ738319	PQ741491	PQ754393	PQ754416	-	-	PQ754418
Magnaporthiopsis zoysiae sp. nov.	CMML 20-92	PQ741467	PQ738320	PQ741492	PQ754394	PQ754417	-	-	PQ754419
Massarina cisti	CBS 266.62	-	AB797249	AB807539	-	-	FJ795464	-	-
Montagnula chromolaenicola	MFLUCC 17-1469	MT214351	MT214399	MT214445	MT235773	-	-	-	-
Nakataea oryzae	M21	JF414838	JF414862	JF414887	JF710406	JF710441	-	-	JF710382
Neosetophoma samarorum	CBS 138.96	KF251160	-	KF251664	KF253119	-	KF252168	KF252655	-
Niesslia albosubiculosa	CBS 100348	MG826913	-	MG826718	MG896454	-	-	MG896220	-
Niesslia aurantiaca	CBS 158.72	MG826934	-	MG826739	MG896407	-	-	MG896237	-
Niesslia cladoniicola	CBS 960.73	MG827042	-	MG826850	MG896370	-	-	MG896345	-
Niesslia constricta	CBS 760.69	MG827031	-	MG826839	MG896401	-	-	MG896334	-
Niesslia dimorphospora	CBS 361.76	MG826975	-	MG826778	MG896348	-	-	MG896274	-
Niesslia dimorphospora	CBS 785.69	MG827035	-	MG826843	-	-	-	MG896338	-
Niesslia dimorphospora	CMML 20-40	PQ741468	-	PQ741493	PQ754395	-	-	PQ754420	-
Niesslia dimorphospora	CMML 20-41	PQ741469	-	PQ741494	PQ754396	-	-	PQ754421	-
Niesslia dimorphospora	CMML 20-42	PQ741470	-	PQ741495	PQ754397	-	-	PQ754422	-
Niesslia elymi	CBS 607.75	MG827016	-	MG826817	MG896394	-	-	MG896312	-
Niesslia endophytica	DAOMC 251709	OQ275026	-	-	OQ295990	-	-	-	-
Niesslia exilis	CBS 357.70	MG826972	-	MG826775	MG896368	-	-	MG896271	-
Niesslia fuegiana	CBS 368.77	MG826977	-	MG826780	-	-	-	MG896276	-
Niesslia grisescens	CBS 599.88	MG827013	-	MG826814	MG896396	-	-	MG896311	-
Niesslia hennebertii	CBS 389.70B	MG826980	-	MG826783	MG896389	-	-	MG896279	-
Niesslia ilicifolia	CBS 459.74	MG826995	-	MG826798	MG896392	-	-	MG896293	-
Niesslia nordinii	CBS 101.63	MG826914	-	MG826720	MG896398	-	-	MG896222	-
Niesslia parviseta	KRAM L-73346	OQ600193	-	OQ600191	OQ606818	-	-	-	-
Niesslia phragmiticola	CPC 42923	OQ628487	-	OQ629069	-	-	-	OQ627966	-
Niesslia rhizomorpharum	CBS 642.85	MG827019	-	MG826820	MG896428	-	-	MG896315	-
Niesslia rollhansenii	CBS 686.74	MG827024	-	MG826828	MG896404	-	-	MG896323	-
Niesslia tenuissima	CBS 586.73A	MG827010	-	MG826811	MG896427	-	-	MG896308	-
Niesslia waitemataensis	CBS 324.77	MG826968	-	MG826772	MG896455	-	-	MG896267	-
Oleaginea sichuanensis	CGMCC 3.24427	OR253084	-	OR253236	OR262146	-	OR262132	-	-
Parastagonospora avenae	CBS 289.69	KF251174	-	KF251678	KF253132	-	KF252182	KF252669	-
Phaeosphaeria caricicola	CBS 603.86	KF251182	-	KF251685	KF253140	-	KF252189	KF252676	-
Phaeosphaeriopsis glaucopunctata	CBS 653.86	KF251199	-	KF251702	KF253155	-	KF252206	KF252693	-
Poaceascoma aquaticum	MFLUCC 14-0048	-	NG_062413	NG_059596	-	-	-	-	-
Poaceascoma endophyticum sp. nov.	CMML 20-48	PQ741476	PQ738326	PQ741501	PQ754403	-	-	-	-
Poaceascoma endophyticum sp. nov.	CMML 20-49	PQ741477	PQ738327	PQ741502	PQ754404	-	-	-	-
Poaceascoma filiforme	CPC 33467	MT373362.1	-	NG_074441	-	-	-	-	-
Poaceascoma halophilum	MFLUCC 15-0949	-	MF615400	MF615399	-	-	-	-	-
Poaceascoma helicoides	MFLU 11-0172	NR_154317	-	NG_059565	-	-	-	-	-
Poaceascoma helicoides	MFLUCC 11-0136	KP998459.1	KP998463	KP998462	KP998461	-	-	-	-
Poaceascoma herbaceum	GZCC 19-0046	OR225071	OR134440	OP099523	OR140430	-	-	-	-
Poaceascoma koreanum sp. nov.	CMML 20-44	PQ741471	PQ738321	PQ741496	PQ754398	-	-	-	-
Poaceascoma koreanum sp. nov.	CMML 20-45	PQ741472	PQ738322	PQ741497	PQ754399	-	-	-	-
Poaceascoma koreanum sp. nov.	CMML 20-46	PQ741473	PQ738323	PQ741498	PQ754400	-	-	-	-
Poaceascoma lochii	BRIP 71546	MZ616670.1	-	MZ616669	-	-	-	-	-
Poaceascoma magnum sp. nov.	CMML 20-47	PQ741474	PQ738324	PQ741499	PQ754401	-	-	-	-
Poaceascoma magnum sp. nov.	CMML 20-91	PQ741475	PQ738325	PQ741500	PQ754402	-	-	-	-
Poaceascoma taiwanense	MFLUCC 18-0083	MG831569.1	MG831568	MG831567	-	-	-	-	-
Poaceascoma taiwanense	PY1	MZ538523	-	MZ538557	MZ567099	-	-	-	-
Poaceascoma zoysiiradicicola sp. nov.	CMML 20-50	PQ741478	PQ738328	PQ741503	-	-	-	-	-
Poaceascoma zoysiiradicicola sp. nov.	CMML 20-51	PQ741479	PQ738329	PQ741504	PQ754405	-	-	-	-
Pseudophialophora eragrostis	CM12M9	KF689648	KF689598	KF689638	KF689628	KF689618	-	-	KF689608
Pseudorhypophila mangenotii	CBS 419.67	MT784143	-	KP981444	-	-	KP981627	-	-
Pseudorhypophila marina	CBS 155.77	MK926851	-	MH872812	-	-	MK876813	MK926951	-
Pseudorhypophila marina	CBS 698.96	MK926853	-	MH874230	-	-	MK876815	-	-
Pseudorhypophila pilifera	CBS 413.73	MH860720	-	MH872431	-	-	MK876814	MK926952	-
Pseudorhypophila poae sp. nov.	CMML 20-36	PQ741480	-	PQ741505	-	-	PQ754410	PQ754423	-
Pseudorhypophila poae sp. nov.	CMML 20-89	PQ741481	-	PQ741506	-	-	PQ754411	PQ754424	-
Zopfiella attenuata	CBS 266.77	MH861060	-	KP981445	-	-	KP981628	-	-
Zopfiella pleuropora	CBS 518.70	MT784145	-	KP981450	-	-	KP981633	-	-
Zopfiella tabulata	CBS 230.78	MK926854	-	AY999105	-	-	MK876816	MK926954	-
Zopfiella erostrata	CBS 255.71	MH860105	-	AY999110	-	-	-	AY999150	-
Zopfiella latipes	IFO 9826	AY999129	-	AY999107	-	-	-	AY999146	-
Zopfiella ebriosa	CBS 111.75	-	-	AY346305	-	-	AY780200	-	-
Zopfiella leucotrica	CBS 389.84	-	-	MT731523	-	-	MT731560	-	-
Zopfiella tardifaciens	CBS 670.82	MH861538	-	MH873279	-	-	MK876817	MK926955	-
Zopfiella macrospora	CBS 286.86	MH861958	-	MH873646	-	-	MT731558	-	-
Lasiosphaeris hirsuta	SMH 1543	-	-	AY436417	-	-	AY780179	-	-
Triangularia longicaudata	CBS 252.57	MH857710	-	MH869254	-	-	MT731567	-	-
Triangularia tetraspora	IFO 32904	AY999130	-	AY999108	-	-	-	AY999139	-
Triangularia tetraspora	CBS 245.71	MH860097	-	MH871873	-	-	MT731583	-	-
Lundqvistomyces karachiensis	CBS 657.74	MH872621	-	KP981447	-	-	KP981630	MK926950	-
Lundqvistomyces tanzaniensis	TRTC 51981	MH862260	-	AY780081	-	-	AY780197	-	-
Pyricularia grisea	M82	JX134670	JX134656	JX134682	JX134696	JX134724	-	-	JX134710
Ramularia endophylla	CBS 113265	-	-	KF251723	-	-	-	-	-
Setophoma antiqua	LC6596	MK511911	-	-	MK525072	-	-	MK525001	-
Setophoma antiqua	LC6595	MK511910	-	MK511948	MK525071	-	-	MK525000	-
Setophoma atkinsoniorum	BRIP 71437	OK349508	-	OK349509	-	-	-	-	-
Setophoma brachypodii	CPC 32492	MK539968	-	MK540038	MK540161	-	MK540099	-	-
Setophoma caverna	LC7511	MK511944	-	MK511965	MK525105	-	-	MK525032	-
Setophoma chromolaenae	CBS 135105	KF251244	-	KF251747	KF253195	-	KF252249	KF252728	-
Setophoma endophytica	LC3297	MK511941	-	MK511962	MK525102	-	-	MK525029	-
Setophoma endophytica	LC3216	MK511938	-	MK511959	MK525099	-	-	MK525026	-
Setophoma endophytica	LC3163	MK511931	-	MK511956	MK525092	-	-	MK525020	-
Setophoma longinqua	LC6593	MK511908	-	MK511946	MK525069	-	-	MK524998	-
Setophoma poaceicola	MFLUCC 16-0880	KY568988	-	KY550386	-	-	KY609967	-	-
Setophoma pseudosacchari	CBS 145373	MK539969	-	MK540039	-	-	MK540100	MK540176	-
Setophoma sacchari	CBS 333.39	KF251245	-	MH867535	-	-	KF252250	-	-
Setophoma syzygii	CBS 146976	MZ064446	-	MZ064503	-	-	-	MZ078272	-
Setophoma terrestris	CBS 335.29	KF251246	-	KF251749	KF253196	-	KF252251	KF252729	-
Setophoma terrestris	CBS 335.87	KF251247	-	KF251750	KF253197	-	KF252252	KF252730	-
Setophoma terrestris	CBS 377.52	KF251248	-	KF251751	KF253198	-	KF252253	KF252731	-
Setophoma terrestris	CPC 18417	KF251236	-	KF251739	KF253189	-	KF252241	KF252723	-
Setophoma vernoniae	CBS 137988	KJ869141	-	KJ869198	MK540162	-	-	MK540177	-
Setophoma yingyisheniae	LC12699	MK511915	-	MK511951	MK525076	-	-	MK525004	-
Setophoma yingyisheniae	LC12696	MK511914	-	MK511950	MK525075	-	-	-	-
Setophoma yunnanensis	LC6753	MK511913	-	MK511949	MK525074	-	-	MK525003	-
Setophoma yunnanensis	LC6532	MK511907	-	MK511945	MK525068	-	-	MK524997	-
Setoseptoria phragmitis	CBS 114802	KF251249	-	KF251752	KF253199	-	KF252254	KF252732	-
Setoseptoria phragmitis	CBS 114966	KF251250	-	KF251753	KF253200	-	KF252255	KF252733	-
Setophoma zoysiae sp. nov.	CMML 20-14	PQ741482	-	PQ741507	PQ754406	-	PQ754412	PQ754425	-
Setophoma zoysiae sp. nov.	CMML 20-15	PQ741483	-	PQ741508	PQ754407	-	PQ754413	PQ754426	-
Simplicillium lanosoniveum	CBS322.72	OQ429863	-	OQ430113	OQ471195	-	-	-	-
Stagonospora bicolor	ATCC 42652	U04203	U04202	-	-	-	-	-	-
Stagonospora chrysopyla	CBS 137792	NR_172529	-	-	-	-	-	KM033943	-
Stagonospora duoseptata	CBS 135093	MH866088	-	MH877612	-	-	KF252260	KF252738	-
Stagonospora endophytica sp. nov.	CMML 20-37	PQ741484	PQ738330	PQ741509	-	-	PQ754414	PQ754427	-
Stagonospora endophytica sp. nov.	CMML 20-93	PQ741485	PQ738331	PQ741510	-	-	PQ754415	PQ754428	-
Stagonospora forlicesenensis	MFLUCC 15-0054	KX655557	KX655552	KX655547	-	-	-	-	-
Stagonospora imperaticola	MFLUCC 15-0026	KY706143	KY706138	KY706133	-	-	KY706149	-	-
Stagonospora lomandrae	CBS 143447	NR_156671	-	MG386120	-	-	MG386147	-	-
Stagonospora multiseptata	MFLUCC 15-0449	KX965735	-	KX954404	-	-	-	KY197982	-
Stagonospora paludosa	CBS 135088	KF251257	-	KF251760	-	-	KF252262	KF252740	-
Stagonospora perfecta	CBS 135099	KF251258	-	MH878233	-	-	KF252263	-	-
Stagonospora perfecta	KT 1726A	AB809642	AB797289	AB807579	-	-	-	-	-
Stagonospora poaceicola	NCYUCC 19-0350	MT199603	MT199602	MT199604	-	-	-	-	-
Stagonospora pseudocaricis	CBS 135132	KF251259	-	KF251762	-	-	KF252264	KF252741	-
Stagonospora pseudopaludosa	CPC 22654	KF777188	-	KF777239	-	-	-	-	-
Stagonospora pseudoperfecta	CBS 144607	MK442625	-	MK442561	-	-	-	MK442747	-
Stagonospora pseudoperfecta	HHUF 29087	NR_155768	NG_064853	NG_059399	-	-	-	-	-
Stagonospora pseudovitensis	S602	KF251262	-	KF251765	-	-	KF252267	KF252744	-
Stagonospora sp.	MFLUCC 13-0281	KX965736	KX986347	KY000646	-	-	KX938347	-	-
Stagonospora sp.	CBS 135096	KF251263	-	KF251766	-	-	KF252268	-	-
Stagonospora tainanensis	KT 1866	AB809643	AB797290	AB807580	-	-	-	-	-
Stagonospora tauntonensis	BRIP 70573	NR_182369	NG_087914	NG_088192	-	-	OM390188	-	-
Stagonospora tauntonensis	BRIP 70684	OM220030	ON394589	OM220036	-	-	OM390189	-	-
Stagonospora trichophoricola	CBS 136764	KJ869110	-	MH878585	-	-	KJ869232	-	-
Stagonospora uniseptata	CBS 135090	KF251264	-	KF251767	-	-	KF252269	KF252745	-
Stagonospora uniseptata	S607	KF251265	-	KF251768	-	-	KF252270	KF252746	-
Stagonospora victoriana	CBS 143403	MG386055	-	MG386108	-	-	-	MG386166	-
