# Supplementary material for: ﻿Discovering fungal communities in roots of Zoysiajaponica and characterising novel species and their antifungal activities
Source: IMA Fungus. 2025 Feb 19;16:e138479. doi: 10.3897/imafungus.16.138479 (PMC11881003; doi:10.3897/imafungus.16.138479)
Supplement: Supplementary material 2 — Sequence alignments [file imafungus-16-e138479-s002.zip]

Archive with 9 entries (8 files):
- Sequence alignments/
- Sequence alignments/Concatenated alignment of Lophiostoma.fas
- Sequence alignments/Concatenated alignment of Magnaporthiopsis.fas
- Sequence alignments/Concatenated alignment of Niesslia.fas
- Sequence alignments/Concatenated alignment of Poaceascoma.fas
- Sequence alignments/Concatenated alignment of Pseudorhypophila.fas
- Sequence alignments/Concatenated alignment of Setophoma.fas
- Sequence alignments/Concatenated alignment of Stagonospora.fas
- Sequence alignments/LSU alignment of Dactylaria.fas
