# Supplementary material for: ﻿Discovering fungal communities in roots of Zoysiajaponica and characterising novel species and their antifungal activities
Source: IMA Fungus. 2025 Feb 19;16:e138479. doi: 10.3897/imafungus.16.138479 (PMC11881003; doi:10.3897/imafungus.16.138479)
Supplement: Supplementary material 2 — Sequence alignments [file imafungus-16-e138479-s002.zip › Sequence alignments/Concatenated alignment of Lophiostoma.fas]

>Lophiostoma_arundinis_KT_606
catcatcgctgccggtactggtgagttcgaggctggtatctccaaggatggccagactcgcgagcacgctctcctcgcctacactctcggtgtcaagcagctcatcgttgccatcaacaagatggacaccaccaagtggagcgaggaccgttaccaggaaatcatcaaggagacatccaacttcatcaagaaggtcggcttcaaccccaagcacgtccccttcgtccccatctccggcttcaacggtgacaacatggtcgacccctccaccaactgcccctggtataagggctgggagaaggagatcaag---gtcaaggccaacggcaagaccctccttgaggccatcgatgccatcgagcctcccaagcgtcccactgacaagcccctccgtctgcccctccaggatgtgtacaagattggcggtattggcactgttcctgtcggtcgtgtcgagaccggtatcatcaaggccggtatggtcgtcaccttcgccccggctggtgtca-ccaccgaagtcaagtccgtcgagatgcaccacgagcagcttgtcgagggtacccccggtgacaacgtcggcttcaacgtcaagaacgtctccgtcaaggagatccgtcgtggcaacgtcgccggtgactccaagaacgacccccccaagggctgcgactcctttaacgcccaggtcatcgtcctcaaccaccccggccaggtcggcgctggttacgctcctgtcttggattgccacactgcccacattgcctgcaagttctctgaactcgtcaacaagatcgatcgacgaacgggcaagtctgtcgaagacaaccccaagttcatcaagtctggagatgccgccatcgtcaagacctgcggaaggatcattattgtcgtctacgt-------------g------------------------------gcctt-------------------------------------cgggccccaaa------cacaataacccttgtctttttctgtgcaccctttgtttcctcg-gcagct-ttgc-----ctgccaacgaggaccc-cccaaaaacctttttgcaatcttagtataac-aatctgaaagca---aacaa-atcaaaactttcaacaatggatctcttggctctggcatcgatgaagaacgcagcgaaatgcgataagtagtgtgaattgcagaattcagtgaatcatcgaatctttgaacgcacattgcgccctttggtattccttagggcatgcctgttcgagcgtcatttacaaattcaagctcagcttggtgatgggtgtctgtc-------ccgc---c-tttgcgcgt----------------ggactcgcctcaaatgcagttggcagcttgtt-cctcggctctaaacgcagcagatttgcgttg-agc-gtcaggcggac-gggctctcc-agtaagc--aa-accc-cac-aaattgacctcggatcaggtagggatacccgctgaacttaagcatatccggcgagtgaagcggcaacagctcaaatttgaaatctggctcc-ttt---ggggtccgagttgtaatttgtagagggtgctttggcgttggttgtggtctaagttccttggaacaggacgtcacagagggtgagaatcccgtacgtggccgccagccttcgccgtgtaaagccccttcgatgagtcgagttgtttgggaatgcagctctaaatgggaggtaaatttcttctaaagctaaatatttgccagagaccgatagcgcacaagtagagtgatcgaaagatgaaaagcactttggaaagagagtcaaaaagcacgtgaaattgttgaaagggaagcgcttgcagctagacgtgccttgggttgatcagccggac-tttt--gcccggtgcactcttcctttggcaggccagcatcagtttgggcggctggataaaggtctgttaaacgtgacttccttcggggagagcttatagggcagacgacatgcaaccagcctgaactgaggtccgcgcatctgctaggatgctggcataatagctgtaagcggcccgtcttgaaacacggaccaaggagtctaacatctatgcgagtgtttgggt-gtcaagcccgagcgcgtaatgaaagtaa-acg-gaggtgggaacct---tt-taggtgcaccatcgaccgatcttgatgtcttcggatggatttgagtaagagcatagctgttgggacccgaaagatggtgaactatgcctgaatagggtgaagccagaggaaactctggtggaggctcgcagcggttctgacgtgcaaatcgatcctgaccaaggacgtctacaaatacctgcaaaagtgtgtcgagagcaatagcgagttcaatgtccaaatggcagtgaagggcagcgtcatcaccaacggcttaaagtattctctcgctactggtaattggggtgaccagaagaaggctgcgtcggcgaaggcaggcgtttctcaggtgcttaaccgatatacgtacgcatctaccttgtcacatttgcgacgaacgaacacccctgtcggccgtgatggcaagctggcaaaaccacgacaactgcacaatactcactggggcttggtgtgtcccgccgagactccggaaggccaagcatgcggtttggtgaagaacctttcactcatgtgctacgtcagtgtcggcagcgagagcacgcccattactgatttcatgagtcaacggaacatggagcttctcgaagagtacgatcccgtcgtcaatcccacagccaccaaagtctttgtcaatggtgtctgggtgggcgtgcattcgcaaccatcgcaactagtctccgtcgtgcaggagctgcgaagaaacggaactctgtcttacgaaatgagtttgatccgcgacattcgagatggagaattcaagatctttaccgacgcaggccgcgtgatgcgaccgcttttcgtcgtagagacggacttccagaaaccaaatcgcgggagtctcgttctgaataaatctcatatccagcggctcctcaatgacaagacaatcgacgtggctggattaaatgacgaagatactgcagcgaataggttcggatggagaggcctcatccacagtggtgcggttgagtatcttgatgctgaggaggaggaaacagccatgattatcatgacgcccgaggacttggaagagcaccgggacctcatgcaaggtattccagcaccagaa
>Lophiostoma_caespitosum_CBS_147391
catcatcgctgccggtactggtgagttcgaggctggtatctccaaggatggccagactcgcgagcacgctctcctcgcctacactctcggtgtcaagcagctcatcgttgctatcaacaagatggacaccaccaagtggagcgaggaacgtttccaagagatcatcaaggagacgtccaacttcatcaagaaggtcggcttcaaccccaagcacgtccccttcgtccccatctccggctttaacggtgacaacatgatcgacgtctccaccaactgcccctggtacaagggctgggagaaggagatcaag---gtcaaggccaccggcaagaccctccttgaggccatcgatgccatcgaggctcccaagcgtccctctgacaagcccctccgtctgcccctccaggatgtgtacaagatcggtggtattggcacggttcccgtcggtcgtgtcgagaccggtatcatcaagtccggtatgatcgtcaccttcgccccggctggtgtca-ccaccgaagtcaagtccgtcgagatgcaccacgagcagcttgtcgagggtacccccggtgacaacgtcggcttcaacgtcaagaacgtctccgtcaaggagatccgtcgtggcaacgtcgctggtgactccaagaacgacccccctaagggctgcgactccttcaacgcccaggtcatcgttctcaaccaccccggccaagtcggtgctggttacgctcccgtcttggattgccaca--------------------------------------------------------------------------------------------------------------------acctgcggaaggatcattattgtggaac-----------------g------------------------------ccctt----------------------------------------tcgagggt------taccatcaaccttgcctttttttgcgcaccctttgtttcctcg-gcagct-ttgc-----ctgccaacgaggaccc-cctaaaaacc-ttttgcaatcccagtataac-tttctgaaaaca--taacaatattaaaactttcaacaatggatctcttggctctggcatcgatgaagaacgcagcgaaatgcgataagtagtgtgaattgcagaattcagtgaatcatcgaatctttgaacgcacattgcgccctttggtattccttagggcatgcctgttcgagcgtcatttacaaattcaagctcagcttggtgatgggtgtctgtc-------ccgc---c-tttgcgtgt----------------ggactcgcctcaaatgcagttggcagcttatc-cctcggctctaaacgcagcagatttgcgtcg-agc-gtcgtgcggac-gggctctcc-agtaagc-aag-cccc-cat-aaattgacctcggatcaggtagggatacccgctgaacttaagcatatccggcgagtgaagcggcaacagctcaaatttgaaatctggctcc-ttt---ggggtccgagttgtaatttgtagagggtgctttggcgttggctgtggtctaagttccttggaacaggacgtcacagagggtgagaatcccgtacgtggccgccagtcttcgccgtgtaaagccccttcgatgagtcgagttgtttgggaatgcagctctaaatgggaggtaaatttcttctaaagctaaatatttgccagagaccgatagcgcacaagtagagtgatcgaaagatgaaaagcactttggaaagagagtcaaaaagcacgtgaaattgttgaaagggaagcgcttgcagctagacgtgccttgggttgatcagccggac-tttt--gcccggtgcactcttcctttggcaggccagcatcagtttgggcggctggataaaggtctgttaaacgtgactcccttcggggagagcttatagggcagacgacatgcagccagcctgaactgaggtccgcgcatctgctaggatgctggcgtaatagctgtaagcggcccgtcttgaaacacggaccaaggagtctaacatctatgcgagtgtttgggt-gtcaagcccgagcgcgtaatgaaagtaa-acg-gaggtgggaacct---tt-taggtgcaccatcgaccgatcctgatgtcttcggatggatttgagtaagagcatagctgttgggacccgaaagatggtgaactatgcctgaatagggtgaagccagaggaaactctggtggaggctcgcagcggttctgacgtgcaaatcgatcctgacgaaggacgtctacaaatacctgcaaaagtgtgtggagagcaacagcgagttcaacgtccaaatggctgtgaagggcagcgtcatcacaaacggtctaaaatattcgctcgctactggcaactggggcgaccagaagaaggctgcgtcggcgaaggcaggcgtctctcaggtgcttaaccgatatacctacgcatctaccttgtctcacttgcgacgaacgaacacccccgttggccgtgatggcaagctggcaaaaccacgacaactgcacaatactcactggggcttggtgtgtcccgctgagactccggaaggccaagcatgcggtttggtaaagaacctttcactcatgtgctacgtcagtgtcggcagcgagagcacgcccatcactgatttcatgagtcaacggaacatggagcttcttgaagagtacgatcctgtcgtcaatcccacggctaccaaggtgtttgtcaatggtgtctgggtcggcgtgcattcgcaaccatcccaactagtctccgtcgtgcaggagctgcggagaaacggaactctatcttacgaaatgagcttgatccgcgacattcgagatcgagaattcaagattttcacagacgcaggccgagtgatgcgacccctcttcgtcgtggagaccgactttcagaaaccaaaccgaggaagtctcgttctaaataagtcgcatatacagaggctccttaatgacaagacaatcgatgtggctgggttaaacgacgaagatagtgcagcgaataggttcggatggagaggcctcatccatagtggcgcggttgagtatcttgatgctgaggaagaagaaacagccatgatcatcatgacgcccgaggacttagaagagcaccgggacctcatgcaaggtattcctgcgccggaa
>Lophiostoma_carpini_CBS_147279
catcatcgctgccggtactggtgagttcgaggctggtatctccaaggacggccagactcgcgagcacgctcttctcgcctacactctcggtgtcaagcagctcatcgttgctatcaacaagatggacaccaccaagtggagcgaggaccgttaccaggaaatcatcaaggagacgtccaacttcatcaagaaggtcggcttcaaccccaagcacgtccccttcgtccccatctccggcttcaacggtgacaacatgatcgacaactccaccaactgcccctggtacaagggctgggagaaggagatcaag---gccaaggtcaccggcaagaccctccttgaggccatcgatgccatcgagccccccaagcgtcccactgacaagcccctccgtctgcccctccaggatgtgtacaagattggcggtattggcactgttcctgtcggtcgtgtcgagaccggtatcatcaaggccggtatggtcgtcaccttcgccccggctggtgtca-ccaccgaagtcaagtccgtcgagatgcaccacgagcagcttgtcgagggtacccccggtgacaacgtcggcttcaacgtcaagaacgtctccgtgaaggagatccgtcgtggcaacgtcgccggtgactccaagaacgacccccccaagggctgcgactccttcaacgcccaggtcatcgtcctcaaccatcccggccaggtcggcgctggt---------------------------------------------------------------------------------------------------------------------------------------------acctgcggaaggatcattattgtaggc------------------g------------------------------ccctc-------------------------------------gggcccgtaaa------cacaataacccttgtctttttttgtgcacccattgtttcctcg-gcagct-tcgc-----ctgccaacgaggaccc-cccaaaaacc-ttttgcaatcttagtataac-aatctgaaaaca---aacaatattaaaactttcaacaatggatctcttggctctggcatcgatgaagaacgcagcgaaatgcgataagtagtgtgaattgcagaattcagtgaatcatcgaatctttgaacgcacattgcgccctttggtattccttagggcatgcctgttcgagcgtcatttacaaattcaagctcagcttggtgatgggtgtctgtc-------ccgc---c-tttgcgcgt----------------ggactcgcctcaaatgcagttggcagcttgtt-cctcggctctaaacgcagcagatttgcgtcg-agc-gtcgggcggac-gggctctcc-agtaagc--aa-accc-cac-aaattgacctcggatcaggtagggatacccgctgaacttaagcatatccggcgagtgaagcggcaacagctcaaatttgaaatctggctcc-ttt---ggggtccgagttgtaatttgtagagggtgctttggcgttggttgtggtctaagttccttggaacaggacgtcacagagggtgagaatcccgtacgtggccgccagccttcgccgtgtaaagccccttcgatgagtcgagttgtttgggaatgcagctctaaatgggaggtaaatttcttctaaagctaaatatttgccagagaccgatagcgcacaagtagagtgatcgaaagatgaaaagcactttggaaagagagtcaaaaagcacgtgaaattgttgaaagggaagcgcttgcagctagacgtgccttgggttgatcagccggac-tttt--gcccggtgcactcttcctttggcaggccagcatcagtttgggcggctggataaaggtctgttaaacgtgacttccttcggggagagcttatagggcagacgacatgcagccagcctgaactgaggtccgcgcatctgctaggatgctggcataatagctgtaagcggcccgtcttgaaacacggaccaaggagtctaacatctatgcgagtgtttgggt-gtcaagcccgagcgcgtaatgaaagtaa-acg-gaggtgggaacct---tt-taggtgcaccatcgaccgatcttgatgtcttcggatggatttgagtaagagcatagctgttgggacccgaaagatggtgaactatgcctgaatagggtgaagccagaggaaactctggtggaggctcgcagcggttctgacgtgcaaatcgatcctgaccaaggacgtctacaaatacctgcaaaagtgtgtcgagagcaatagcgagttcaatgttcaaatggcggtgaagggcagcgtcatcaccaacggcttaaagtattcgctcgctactggtaattggggtgaccagaagaaagctgcgtcggcgaaggcaggcgtttctcaggtacttaaccgatatacgtacgcatccaccttgtcacatttgcgacgaacgaacacccctgttggccgtgatggcaagctggcaaaaccacgacaactgcacaatactcactggggcttggtgtgtcccgctgagactccggaaggccaagcatgcggtttggtgaagaatctttcactcatgtgctacgtcagtgtcggcagcgagagcacgcccataactgatttcatgagtcaacggaacatggagcttctcgaagagtacgatcccgtcgtcaatccgacagccactaaagtctttgtcaatggtgtctgggtgggcgtgcattcgcaaccatcgcaactagtctccgtcgtgcaggagctgcggagaaacggaactctgtcttacgaaatgagtttgatccgcgacattcgagatcgagaattcaagatctttaccgacgcaggccgagtgatgcgaccgctcttcgtcgtagagacggacttccagaaaccaaatcgtgggagtctcgttctgaataagtctcatatccagaggctcctcaatgacaagacaatcgacgtggctggattaaatgacgaggatactgcagcgaataggttcggatggagaggcctcatccacagtggcgcggtcgagtatcttgatgccgaggaggaggaaacggccatgattatcatgacgcccgaggacttggaagagcaccgggacctcatgcaaggtattcctgcaccagaa
>Lophiostoma_caryophyllacearum_MFLUCC_17_0749
catcatcgctgccggtactggtgagttcgaggctggtatctccaaggatggccagactcgcgagcacgccctcctcgcctacacgctcggtgtcaagcagctcatcgttgccatcaacaagatggacaccaccaagtggagcgaggaccgttaccaggaaatcatcaaggagacgtccaacttcatcaagaaggtcggcttcaaccccaagcacgtccccttcgtccccatctccggcttcaacggtgacaacatgatcgacgtctccaccaactgcccctggtacaagggctgggataaggaggtcaag---gccaaggtcaccggcaagaccctccttgaggccatcgatgccatcgaccctcccaagcgtcccaccgacaagcccctccgtctgccccttcaggatgtgtacaagattggcggtattggcactgttcctgtcggtcgtgtcgagaccggtatcatcaaggccggtatggtcgtcaccttcgcccctgctggtgtca-ccaccgaagtcaagtccgtcgagatgcaccacgagcagcttgtcgagggtacccccggtgacaacgtcggcttcaacgtcaagaacgtctccgtcaaggagatccgtcgtggcaacgtcgccggtgactccaagaacgatccccccaagggctgcgactccttcaacgcccaagtcatcgtcctcaaccaccccggccaggtcggcgctggttacgctcctgtcttggattgccacactgcccacattgcctgcaagttctccgagcttatcaacaagatcgatcgacgaaccggcaagtctgttgaagacaaccccaagttcatcaagtccggtgatgccgctatcgtcaagacctgcggaaggatcattattgtaggc------------------g------------------------------ccttc-------------------------------------gggcccgtaaa------cacaataacccttgtctttttttgtgcaccttttgtttcctcg-gcagct-ttgc-----ctgccaacgaggaccc-cccaaaaacc-ttttgcaatcttagtataac-aatctgaaaaca---aacaatattaaaactttcaacaatggatctcttggctctggcatcgatgaagaacgcagcgaaatgcgataagtagtgtgaattgcagaattcagtgaatcatcgaatctttgaacgcacattgcgccctttggtattccttagggcatgcctgttcgagcgtcatttacaaattcaagctcagcttggtgatgggtgtctgtc-------ccgc---c-ttcgcgcgt----------------ggactcgcctcaaatgcagttggcagcttgtt-cctcggctctaaacgcagcagatttgcgtcg-agc-gtcgtgcggac-gggctctcc-agtaagc--aa-accc-cac-aaat-gacctcggatcaggtagggatacccgctgaacttaagcatacccggcgagtgaagcggcaacagctcaaatttgaaatctggctcc-ttt---ggggtccgagttgtaatttgtagagggtgctttggcgttggttgtggtctaagttccttggaacaggacgtcacagagggtgagaatcccgtacgtggccgccagccttcgccgtgtaaagccccttcgatgagtcgagttgtttgggaatgcagctctaaatgggaggtaaatttcttctaaagctaaatatttgccagagaccgatagcgcacaagtagagtgatcgaaagatgaaaagcactttggaaagagagtcaaaaagcacgtgaaattgttgaaagggaagcgcttgcagctagacgtgccttgggttgatcagccggac-tttt--gcccggtgcactcttcctttggcaggccagcatcagtttgggcggctggataaaggtctgttaaacgtgacttccttcggggagagcttatagggcagacgacatgcagccagcctgaactgaggtccgcgcatctgctaggatgctggcataatagctgtaagcggcccgtcttgaaacacggaccaaggagtctaacatctatgcgagtgtttgggt-gtcaagcccgagcgcgtaatgaaagtaa-acg-gaggtgggaacct---tt-taggtgcaccatcgaccgatcttgatgtcttcggatggatttgagtaagagcatagctgttgggacccgaaagatggtgaactatgcctgaatagggtgaagccagaggaaactctggtggaggctcgcagcggttctgacgtgcaaatcgatc---------------------------------------------------------------------------------------------------------------------------------------------------------------------------------------------------------------------------------------------------------------------------------------------------------------------------------------------------------------------------------------------------------------------------------------------------------------------------------------------------------------------------------------------------------------------------------------------------------------------------------------------------------------------------------------------------------------------------------------------------------------------------------------------------------------------------------------------------------------------------------------------------------------------------------------------------
>Lophiostoma_caudatum_KT_530
catcatcgctgccggtactggtgagttcgaggctggtatctccaaggatggccagactcgcgagcacgctcttctcgcctacactctcggtgtcaagcagctcatcgttgctatcaacaagatggacaccaccaagtggagcgaggaccgttaccaggaaatcatcaaggagacgtccaacttcatcaagaaggtcggcttcaaccccaagcacgtccccttcgtccccatttccggcttcaacggtgacaacatgatcgacaactccaccaactgcccctggtacaagggttgggagaaggagatcaag---gccaaggtcaccggcaagactctccttgaggccatcgatgccatcgagccccccaagcgtcccactgacaagcccctccgtctgcccctccaggatgtgtacaagattggcggtattggcactgttcctgtcggtcgtgtcgagactggtatcatcaaggccggtatggtcgtcaccttcgccccggctggtgtca-ccaccgaagtcaagtccgtcgagatgcaccacgagcagcttgtcgagggtacccccggtgacaacgtcggcttcaacgtcaagaacgtctccgtcaaggagatccgtcgtggcaacgtcgccggtgactccaagaacgacccccccaagggctgcgactccttcaacgcccaggtcatcgtcctcaaccaccccggccaggtcggcgctggttacgctcctgtcttggattgccacactgcccacattgcctgcaagttctctgagctcgtcaacaagatcgatcgacgaacgggcaagtctgttgaagacaaccccaagttcatcaagtctggagatgccgccatcgtcaagacctgcggaaggatcattattgtcgtctacgt-------------g------------------------------gcctt-------------------------------------cgggccccaaa------cacaataacccttgtctttttttgtgcaccctttgtttcctcg-gcagct-ttgc-----ctgccaacgaggaccc-cccaaaaacc-ttttgcaatcttagtataac-aatctgaaaaca---aacaatattaaaactttcaacaatggatctcttggctctggcatcgatgaagaacgcagcgaaatgcgataagtagtgtgaattgcagaattcagtgaatcatcgaatctttgaacgcacattgcgccctttggtattccttggggcatgcctgttcgagcgtcatttacaaattcaagctcagcttggtgatgggtgtctgtc-------ccgc---c-tttgcgcgt----------------ggactcgcctcaaatgcagttggcagcttgtt-cctcggctctaaacgcagcagacttgcgtcg-agc-gtcgggcggac-gggctctcc-agtaagc--aa-accc-cac-aaattgacctcggatcaggtagggatacccgctgaacttaagcatatccggcgagtgaagcggcaacagctcaaatttgaaatctggctcc-ttt---ggggtccgagttgtaatttgtagagggtgctttggcgttggttgtggtctaagttccttggaacaggacgtcacagagggtgagaatcccgtacgtggccgccagccttcgccgtgtaaagccccttcgatgagtcgagttgtttgggaatgcagctctaaatgggaggtaaatttcttctaaagctaaatatttgccagagaccgatagcgcacaagtagagtgatcgaaagatgaaaagcactttggaaagagagtcaaaaagcacgtgaaattgttgaaagggaagcgcttgcagctagacgtgccttgggttgatcagccggac-tttt--gcccggtgcactcttcctttggcaggccagcatcagtttgggcggctggataaaggtctgttaaacgtgacttccttcggggagagcttacagggcagacgacatgcagccagcctgaactgaggtccgcgcatctgctaggatgctggcataatagctgtaagcggcccgtcttgaaacacggaccaaggagtctaacatctatgcgagtgtttgggt-gtcaagcccgagcgcgtaatgaaagtaa-acg-gaggtgggaacct---tt-taggtgcaccatcgaccgatcttgatgtcttcggatggatttgagtaagagcatagctgttgggacccgaaagatggtgaactatgcctgaatagggtgaagccagaggaaactctggtggaggctcgcagcggttctgacgtgcaaatcgatc---------------------------------------------------------------------------------------------------------------------------------------------------------------------------------------------------------------------------------------------------------------------------------------------------------------------------------------------------------------------------------------------------------------------------------------------------------------------------------------------------------------------------------------------------------------------------------------------------------------------------------------------------------------------------------------------------------------------------------------------------------------------------------------------------------------------------------------------------------------------------------------------------------------------------------------------------
>Lophiostoma_caulium_MFLUCC_15_0036
catcatcgctgccggtactggtgagttcgaggctggtatctccaaggatggccagactcgcgagcacgctctcctcgcctacactctcggtgtcaagaagctcatcgttgccatcaacaagatggacaccaccaagtggagcgaggaacgttaccaggaaatcatcaaggagacgtccaacttcatcaagaaggtcggctacaaccccaagcaggtccccttcgtccccatctccggcttcaacggcgacaacatgatcgacgtctccaccaactgcccctggtacaagggctgggagaaggaagtcaag---gtcaagtccaccggcaagaccctccttgaggccatcgatgccattgagcctccggagcgtcccactgacaagcccctccgtctgcccctccaggatgtgtacaagattggtggtattggcactgttcctgtcggtcgtgtcgagaccggtgtcatcaaggccggtatggtcgtcaccttcgccccggctggtgtca-ccaccgaagtcaagtccgtcgagatgcaccacgagcagcttgtccagggtagccccggtgacaacgtcggcttcaacgtcaagaacgtctcggtcaaggagatccgtcgtggcaacgtcgccggtgactccaagaacgacccccccaagggctgcgactccttcaacgcccaggtcatcgtcctcaaccaccccggtcaggtcggcgctggctacgctcctgtcttggattgccacactgcccacattgcctgcaagttctccgagctcgtcagcaagatcgatcgacgaactggcaaggaggttgaacaaaaccccaagttcgtcaagtctggagatgccgccatcgtcaagacctgcggaaggatcattattgtaggc------------------g------------------------------ccttc-------------------------------------gggcccgtaaa------cacaataacccttgtctttttttgtgcaccctttgtttcctcg-gcagct-ttgc-----ctgccaacgaggacct-cccaaaaccc-ttttgcaatcttagtataac-aatctgaaaaca---aacaatgttaaaactttcaacaatggatctcttggctctggcatcgatgaagaacgcagcgaaatgcgataagtagtgtgaattgcagaattcagtgaatcatcgaatctttgaacgcacattgcgccctttggtattccttagggcatgcctgttcgagcgtcatttacaaattcaagctcagcttggtgatgggtgtctgtc-------ccgc---c-tttgcgcgt----------------ggactcgcctcaaatgcagttggcagcttgtt-cctcggctctaaacgcagcagctttgcgtca-agc-gtcgggcggac-gggctctcc-agtaagc--aa-accc-cac-aaattgacctcggatcaggtagggatacccgctgaacttaagcata--cggcgagtgaagcggcaacagctcaaatttgaaatctggctcc-ttt---ggggtccgagttgtaatttgtagagggtgctttggcgttggttgtggtctaagttccttggaacaggacgtcacagagggtgagaatcccgtacgtggccgccagccttcaccgtgtaaagccccttcgatgagtcgagttgtttgggaatgcagctctaaatgggaggtaaatttcttctaaagctaaatatttgccagagaccgatagcgcacaagtagagtgatcgaaagatgaaaagcactttggaaagagagtcaaaaagcacgtgaaattgttgaaagggaagcgcttgcagctagacgtgccttgggttgatcagccggac-tttt--gcccggtgcactcttcctttggcaggccagcatcagtttgggcggctggataaaggtctgttaaacgtgacttccttcgggaagagcttatagggcagacgacatgcagccagcctgaactgaggtccgcgcatctgctaggatgctggcataatagctgtaagcggcccgtcttgaaacacggaccaaggagtctaacatctatgcgagtgtttgggt-gtcaagcccgagcgcgtaatgaaagtaa-acg-gaggtgggaacct---tt-taggtgcaccatcgaccgatcttgatgtcttcggatggatttgagtaagagcatagctgttgggacccgaaagatggtgaactatgcctgaatagggtgaagccagaggaaactctggtggaggctcgcagcggttctgacgtgcaaatcgatc---------------------------------------------------------------------------------------------------------------------------------------------------------------------------------------------------------------------------------------------------------------------------------------------------------------------------------------------------------------------------------------------------------------------------------------------------------------------------------------------------------------------------------------------------------------------------------------------------------------------------------------------------------------------------------------------------------------------------------------------------------------------------------------------------------------------------------------------------------------------------------------------------------------------------------------------------
>Lophiostoma_caulium_KT_603
catcatcgctgccggtactggtgagttcgaggctggtatctccaaggatggccagactcgcgagcacgctctcctcgcctacactctcggtgtcaagaagctcatcgttgccatcaacaagatggacaccaccaagtggagcgaggaacgttaccaggaaatcatcaaggagacgtccaacttcatcaagaaggtcggctacaaccccaagcaggtccccttcgtccccatctccggcttcaacggcgacaacatgatcgacgtctccaccaactgcccctggtacaagggctgggagaaggaagtcaagaacgtcaagtccaccggcaagaccctccttgaggccatcgatgccattgagcctccggagcgtcccactgacaagcccctccgtctgcccctccaggatgtgtacaagattggtggtattggcactgttcctgtcggtcgtgtcgagaccggtgtcatcaaggccggtatggtcgtcaccttcgccccggctggtgtca-ccaccgaagtcaagtccgtcgagatgcaccacgagcagcttgtccagggtagccccggtgacaacgtcggcttcaacgtcaagaacgtctcggtcaaggagatccgtcgtggcaacgtcgccggtgactccaagaacgacccccccaagggctgcgactccttcaacgcccaggtcatcgtcctcaaccaccccggtcaggtcggcgctggctacgctcctgtcttggattgccacactgcccacattgcctgcaagttctccgagctcgtcagcaagatcgatcgacgaactggcaaggaggttgaacaaaaccccaagttcgtcaagtctggagatgccgccatcgtcaagacctgcggaaggatcattattgtaggc------------------g------------------------------ccttc-------------------------------------gggcccgtaaa------cacaataacccttgtctttttttgtgcaccctttgtttcctcg-gcagct-ttgc-----ctgccaacgaggacct-cccaaaaccc-ttttgcaatcttagtataac-aatctgaaaaca---aacaatgttaaaactttcaacaatggatctcttggctctggcatcgatgaagaacgcagcgaaatgcgataagtagtgtgaattgcagaattcagtgaatcatcgaatctttgaacgcacattgcgccctttggtattccttagggcatgcctgttcgagcgtcatttacaaattcaagctcagcttggtgatgggtgtctgtc-------ccgc---c-tttgcgcgt----------------ggactcgcctcaaatgcagttggcagcttgtt-cctcggctctaaacgcagcagatttgcgtca-agc-gtcgggcggac-gggctctcc-agtaagc--aa-accc-cac-aaattgacctcggatcaggtagggatacccgctgaacttaagcatatccggcgagtgaagcggcaacagctcaaatttgaaatctggctcc-ttt---ggggtccgagttgtaatttgtagagggtgctttggcgttggttgtggtctaagttccttggaacaggacgtcacagagggtgagaatcccgtacgtggccgccagccttcaccgtgtaaagccccttcgatgagtcgagttgtttgggaatgcagctctaaatgggaggtaaatttcttctaaagctaaatatttgccagagaccgatagcgcacaagtagagtgatcgaaagatgaaaagcactttggaaagagagtcaaaaagcacgtgaaattgttgaaagggaagcgcttgcagctagacgtgccttgggttgatcagccggac-tttt--gcccggtgcactcttcctttggcaggccagcatcagtttgggcggctggataaaggtctgttaaacgtgacttccttcgggaagagcttatagggcagacgacatgcagccagcctgaactgaggtccgcgcatctgctaggatgctggcataatagctgtaagcggcccgtcttgaaacacggaccaaggagtctaacatctatgcgagtgtttgggt-gtcaagcccgagcgcgtaatgaaagtaa-acg-gaggtgggaacct---tt-taggtgcaccatcgaccgatcttgatgtcttcggatggatttgagtaagagcatagctgttgggacccgaaagatggtgaactatgcctgaatagggtgaagccagaggaaactctggtggaggctcgcagcggttctgacgtgcaaatcgatc---------------------------------------------------------------------------------------------------------------------------------------------------------------------------------------------------------------------------------------------------------------------------------------------------------------------------------------------------------------------------------------------------------------------------------------------------------------------------------------------------------------------------------------------------------------------------------------------------------------------------------------------------------------------------------------------------------------------------------------------------------------------------------------------------------------------------------------------------------------------------------------------------------------------------------------------------
>Lophiostoma_caulium_KT_633
catcatcgctgccggtactggtgagttcgaggctggtatctccaaggatggccagactcgcgagcacgctctcctcgcctacactctcggtgtcaagaagctcatcgttgccatcaacaagatggacaccaccaagtggagcgaggaacgttaccaggaaatcatcaaggagacgtccaacttcatcaagaaggtcggctacaaccccaagcaggtccccttcgtccccatctccggcttcaacggcgacaacatgatcgacgtctccaccaactgcccctggtacaagggctgggagaaggaagtcaagaacgtcaagtccaccggcaagaccctccttgaggccatcgatgccattgagcctccggagcgtcccactgacaagcccctccgtctgcccctccaggatgtgtacaagattggtggtattggcactgttcctgtcggtcgtgtcgagaccggtgtcatcaaggccggtatggtcgtcaccttcgccccggctggtgtca-ccaccgaagtcaagtccgtcgagatgcaccacgagcagcttgtccagggtagccccggtgacaacgtcggcttcaacgtcaagaacgtctcggtcaaggagatccgtcgtggcaacgtcgccggtgactccaagaacgacccccccaagggctgcgactccttcaacgcccaggtcatcgtcctcaaccaccccggtcaggtcggcgctggctacgctcctgtcttggattgccacactgcccacattgcctgcaagttctccgagctcgtcagcaagatcgatcgacgaactggcaaggaggttgaacaaaaccccaagttcgtcaagtctggagatgccgccatcgtcaagacctgcggaaggatcattattgtaggc------------------g------------------------------ccttc-------------------------------------gggcccgtaaa------cacaataacccttgtctttttttgtgcaccctttgtttcctcg-gcagct-ttgc-----ctgccaacgaggacct-cccaaaaccc-ttttgcaatcttagtataac-aatctgaaaaca---aacaatgttaaaactttcaacaatggatctcttggctctggcatcgatgaagaacgcagcgaaatgcgataagtagtgtgaattgcagaattcagtgaatcatcgaatctttgaacgcacattgcgccctttggtattccttagggcatgcctgttcgagcgtcatttacaaattcaagctcagcttggtgatgggtgtctgtc-------ccgc---c-tttgcgcgt----------------ggactcgcctcaaatgcagttggcagcttgtt-cctcggctctaaacgcagcagatttgcgtca-agc-gtcgggcggac-gggctctcc-agtaagc--aa-accc-cac-aaattgacctcggatcaggtagggatacccgctgaacttaagcatatccggcgagtgaagcggcaacagctcaaatttgaaatctggctcc-ttt---ggggtccgagttgtaatttgtagagggtgctttggcgttggttgtggtctaagttccttggaacaggacgtcacagagggtgagaatcccgtacgtggccgccagccttcaccgtgtaaagccccttcgatgagtcgagttgtttgggaatgcagctctaaatgggaggtaaatttcttctaaagctaaatatttgccagagaccgatagcgcacaagtagagtgatcgaaagatgaaaagcactttggaaagagagtcaaaaagcacgtgaaattgttgaaagggaagcgcttgcagctagacgtgccttgggttgatcagccggac-tttt--gcccggtgcactcttcctttggcaggccagcatcagtttgggcggctggataaaggtctgttaaacgtgacttccttcgggaagagcttatagggcagacgacatgcagccagcctgaactgaggtccgcgcatctgctaggatgctggcataatagctgtaagcggcccgtcttgaaacacggaccaaggagtctaacatctatgcgagtgtttgggt-gtcaagcccgagcgcgtaatgaaagtaa-acg-gaggtgggaacct---tt-taggtgcaccatcgaccgatcttgatgtcttcggatggatttgagtaagagcatagctgttgggacccgaaagatggtgaactatgcctgaatagggtgaagccagaggaaactctggtggaggctcgcagcggttctgacgtgcaaatcgatc---------------------------------------------------------------------------------------------------------------------------------------------------------------------------------------------------------------------------------------------------------------------------------------------------------------------------------------------------------------------------------------------------------------------------------------------------------------------------------------------------------------------------------------------------------------------------------------------------------------------------------------------------------------------------------------------------------------------------------------------------------------------------------------------------------------------------------------------------------------------------------------------------------------------------------------------------
>Lophiostoma_cf_clavatum_CBS_147278
catcatcgctgccggtactggtgagttcgaggctggtatctccaaggatggccagactcgcgagcacgctctcctcgcctacactctcggtgtcaagcagctcatcgttgctatcaacaagatggacaccaccaagtggagcgaggaccgttaccaggaaatcatcaaggagacgtccaacttcatcaagaaggtcggcttcaaccccaagcacgtccccttcgtccccatctccggcttcaacggtgacaacatgatcgacaactccaccaactgcccctggtacaagggctgggagaaggagatcaag---gccaaggtcaccggcaagaccctccttgaggccatcgatgctatcgagccccccaagcgtcccactgacaagcccctccgtctgcccctccaggatgtgtacaagattggcggtattggcactgttcctgtcggtcgtgtcgagaccggtatcatcaaggccggtatggtcgtcaccttcgccccggctggtgtca-ccaccgaagtcaagtccgtcgagatgcaccacgagcagctcgtcgagggtacccccggtgacaacgtcggcttcaacgtcaagaacgtctccgtcaaggagatccgtcgtggcaacgtcgccggtgactccaagaacgacccccccaagggctgcgactccttcaacgcccaggtcatcgtcctcaaccaccccggccaggtcggcgctggt---------------------------------------------------------------------------------------------------------------------------------------------acctgcggaaggatcattattgtcgtctacgt-------------g------------------------------gcctt-------------------------------------cgggccccaaa------cacaataacccttgtctttttttgtgcaccctttgtttcctcg-gcagct-ttgc-----ctgccaacgaggaccc-cccaaaaacc-ttttgcaatcttagtagaac-aatctgaaaaca---aacaatattaaaactttcaacaatggatctcttggctctggcatcgatgaagaacgcagcgaaatgcgataagtagtgtgaattgcagaattcagtgaatcatcgaatctttgaacgcacattgcgccctttggtattccttagggcatgcctgttcgagcgtcatttacaaattcaagctcagcttggtgatgggtgtctgtc-------ccgc---c-tttgcgcgt----------------ggactcgcctcaaatgcagttggcagcttgtt-cctcggctctaaacgcagcagatttgcgtcg-agc-gtcgggcggac-gggctctcc-agtaagc--aa-accc-cac-aaattgacctcggatcaggtagggatacccgctgaacttaagcatatccggcgagtgaagcggcaacagctcaaatttgaaatctggctcc-ttt---ggggtccgagttgtaatttgtagagggtgctttggcgttggttgtggtctaagttccttggaacaggacgtcacagagggtgagaatcccgtacgtggccgccagccttcgccgtgtaaagccccttcgatgagtcgagttgtttgggaatgcagctctaaatgggaggtaaatttcttctaaagctaaatatttgccagagaccgatagcgcacaagtagagtgatcgaaagatgaaaagcactttggaaagagagtcaaaaagcacgtgaaattgttgaaagggaagcgcttgcagctagacgtgccttgggttgatcagccggac-tttt--gcccggtgcactcttcctttggcaggccagcatcagtttgggcggctggataaaggtctgttaaacgtgacttccttcggggagagcttatagggcagacgacatgcagccagcctgaactgaggtccgcgcatctgctaggatgctggcataatagctgtaagcggcccgtcttgaaacacggaccaaggagtctaacatctatgcgagtgtttgggt-gtcaagcccgagcgcgtaatgaaagtaa-acg-gaggtgggaacct---tt-taggtgcaccatcgaccgatcttgatgtcttcggatggatttgagtaagagcatagctgttgggacccgaaagatggtgaactatgcctgaatagggtgaagccagaggaaactctggtggaggctcgcagcggttctgacgtgcaaatcgatcctgaccaaggacgtctacaaatacctgcaaaagtgtgtcgagagcaatagcgagttcaatgttcaaatggcggtgaagggcagcgtcatcaccaacggcttaaagtattcgctcgctactggtaattggggtgaccagaagaaggctgcgtcggcgaaggcaggcgtttctcaggtgcttaaccgatatacgtacgcatctaccttgtcacatttgcgacgaacgaacacccctgtcggccgtgatggcaagctggcaaaaccacgacaattgcacaatactcactggggcttggtgtgtcccgctgagactccggaaggccaagcatgcggtttggtgaagaacctttcgctcatgtgctacgtcagtgtcggcagcgaaagcacgcccatcactgatttcatgagtcaacggaacatggagcttctcgaagagtacgatcccgtcgtcaatcccacagccaccaaagtctttgtcaatggtgtctgggtgggcgtgcattcgcaaccatcgcaactagtctccgtcgtgcaggagctgcggaggaacggaaccctgtcttacgaaatgagtttgatccgcgacattcgagatcgagaattcaagatctttaccgacgcaggccgagtgatgcgaccgctcttcgtcgtagagacggacttccagaaaccgaatcgcgggagtctcgttctgaacaagtctcatatccagcggctcctcaatgacaagacaatcgacgtggctggattaaatgacgaagatactgcagcgaataggttcggatggagaggcctcatccacagtggtgcggtcgagtatcttgatgctgaggaggaggaaacagccatgattatcatgacgcccgaggacttggaagagcaccgggaccttatgcaaggtattccagcaccagaa
>Lophiostoma_clavatum_MFLUCC_18_1316
-------------------------------------------------------------------------ctcgcctacactctcggtgtcaagcagctcatcgttgctatcaacaagatggacaccaccaagtggagcgaggaccgttaccaggaaatcatcaaggagacgtccaacttcatcaagaaggtcggcttcaaccccaagcacgtccccttcgtccccatctccggcttcaacggtgacaacatgatcgacaactccaccaactgcccctggtacaagggctgggagaaggagatcaag---gccaaggtcaccggcaagaccctccttgaggccatcgatgctatcgagccccccaagcgtcccactgacaagcccctccgtctgcccctccaggatgtgtacaagattggcggtattggcactgttcctgtcggtcgtgtcgagaccggtatcatcaaggccggtatggtcgtcaccttcgccccggctggtgtca-ccaccgaagtcaagtccgtcgagatgcaccacgagcagctcgtcgagggtacccccggtgacaacgtcggcttcaacgtcaagaacgtctccgtcaaggagatccgtcgtggcaacgtcgccggtgactccaagaacgacccccccaagggctgcgactccttcaacgcccaggtcatcgtcctcaaccaccccggccaggtcggcgctggttacgctccagtcttggattgccacactgcccacattgcctgcaagttctctgagctcgtcaacaagatcgatcgacgaacgggcaagtctgttgaagacaaccccaagttcatcaagtctggagatgccgccatcgtcaag----------------------------------------------------------------------------------------------------------------------------------------------------------------------------------------------------------------------------------------------------------------------------------------------------------------------------------------------------------------------------------------------------------------------------------------------------------------------------------------------------------------------------------------------------------------------------------------------------------------------------------------------------------------------------------------------------------------aaatttgaaatctggctcc-ttt---ggggtccgagttgtaatttgtagagggtgctttggcgttggttgtggtctaagttccttggaacaggacgtcacagagggtgagaatcccgtacgtggccgccagccttcgccgtgtaaagccccttcgatgagtcgagttgtttgggaatgcagctctaaatgggaggtaaatttcttctaaagctaaatatttgccagagaccgatagcgcacaagtagagtgatcgaaagatgaaaagcactttggaaagagagtcaaaaagcacgtgaaattgttgaaagggaagcgcttgcagctagacgtgccttgggttgatcagccggac-tttt--gcccggtgcactcttcctttggcaggccagcatcagtttgggcggctggataaaggtctgttaaacgtgacttccttcggggagagcttatagggcagacgacatgcagccagcctgaactgaggtccgcgcatctgctaggatgctggcataatagctgtaagcggcccgtcttgaaacacggaccaaggagtctaacatctatgcgagtgtttgggt-gtcaagcccgagcgcgtaatgaaagtaa-acg-gaggtgggaacct---tt-taggtgcaccatcgaccgatcttgatgtcttcggatggatttgagtaagagcatagctgttgggacccgaaagatggtgaactatgcctgaatagggtgaagccagaggaaactctggtggaggctcgcagcggttctgacgtgcaaatcgatc---------------------------------------------------------------------------------------------------------------------------------------------------------------------------------------------------------------------------------------------------------------------------------------------------------------------------------------------------------------------------------------------------------------------------------------------------------------------------------------------------------------------------------------------------------------------------------------------------------------------------------------------------------------------------------------------------------------------------------------------------------------------------------------------------------------------------------------------------------------------------------------------------------------------------------------------------
>Lophiostoma_clematidicola_MFLUCC_16_0446
catcatcgctgccggtactggtgagtttgaggctggtatatccaaggatggccagacccgcgagcacgctctcctcgcctacactctcggtgtcaagcagctcatcgttgccatcaacaagatggacaccaccaagtggagcgaggaccgttaccaggaaatcatcaaggagacgtccaacttcatcaagaaggtcggcttcaaccccaagcacgtccccttcgtccccatctccggcttcaacggtgacaacatgatcgacaactccaccaactgcccctggtacaagggctgggagaaggagatcaag---tccaagtccaccggcaagaccctccttgaggccatcgatgccatcgagcctcccaagcgtcccactgacaagcccctccgtctgcccctccaggatgtgtacaagattggcggtattggcactgttcctgtcggccgtgtcgagactggtatcatcaaggccggtatggtcgtcaccttcgccccggctggtgtca-ccaccgaagtcaagtccgtcgagatgcatcacgagcagcttgtcgagggtacccccggtgacaacgtcggcttcaacgtcaagaacgtctccgtcaaggagatccgtcgtggcaacgtcgccggtgactccaagaacgacccccccaagggctgcgactccttcgacgctcaggtcatcgtccttaaccaccccggccaggtcggcgctggttacgctcctgtcttggattgccacactgcccacattgcctgcaagttcgctgagctcaaagacaagatcgatcgacgaaccggcaagtctgttgaaaccaaccccaagttcgtcaagtctggagatgccgccatcgtcaagacctgcggaaggatcattattgtcgtctacgt-------------g------------------------------gcctt-------------------------------------cgggccccaaa------cacaataacccttgtctttttttgtgcaccctttgtttcctcg-gcagct-ttgc-----ctgccaacgaggaccc-cccaaaaacc-ttttgcaatcttagtataac-aatctgaaaaca---aacaatattaaaactttcaacaatggatctcttggctctggcatcgatgaagaacgcagcgaaatgcgataagtagtgtgaattgcagaattcagtgaatcatcgaatctttgaacgcacattgcgccctttggtattccttagggcatgcctgttcgagcgtcatttacaaattcaagctcagcttggtgatgggtgtctgtc-------ccgc---c-tttgcgcgt----------------ggactcgcctcaaatgcagttggcagcttgtt-cctcggctctaaacgcagcagatttgcgtcg-agc-gtcgggcggac-gggctctcc-agtaagc--aa-accc-cac-aaat-gacctcggatcagta----------------------------cggcgagtgaagcggcaacagctcaaatttgaaatctggctcc-ttt---ggggtccgagttgtaatttgtagagggtgctttggcgttggttgtggtctaagttccttggaacaggacgtcacagagggtgagaatcccgtacgtggccgccagccttcgccgtgtaaagccccttcgatgagtcgagttgtttgggaatgcagctctaaatgggaggtaaatttcttctaaagctaaatatttgccagagaccgatagcgcacaagtagagtgatcgaaagatgaaaagcactttggaaagagagtcaaaaagcacgtgaaattgttgaaagggaagcgcttgcagctagacgtgccttgggttgatcagccggac-tttt--gcccggtgcactcttcctttggcaggccagcatcagtttgggcggctggataaaggtctgttaaacgtgacttccttcggggagagcttatagggcagacgacatgcagccagcctgaactgaggtccgcgcatctgctaggatgctggcataatagctgtaagcggcccgtcttgaaacacggaccaaggagtctaacatctatgcgagtgtttgggt-gtcaagcccgagcgcgtaatgaaagtaa-acg-gaggtgggaacct---tt-taggcgcaccatcgaccgatcttgatgtcttcggatggatttgagtaagagcatagctgttgggacccgaaagatggtgaactatgcctgaatagggtgaagccagaggaaactctggtggaggctcgcagcggttctgacgtgcaaatcgatc---------------------------------------------------------------------------------------------------------------------------------------------------------------------------------------------------------------------------------------------------------------------------------------------------------------------------------------------------------------------------------------------------------------------------------------------------------------------------------------------------------------------------------------------------------------------------------------------------------------------------------------------------------------------------------------------------------------------------------------------------------------------------------------------------------------------------------------------------------------------------------------------------------------------------------------------------
>Lophiostoma_clematidis_MFLUCC_17_2081
catcatcgctgccggtactggtgagttcgaggctggtatctccaaggatggccagacccgtgagcacgccctcctcgcctacactctcggtgtcaagcagctcatcgtcgccatcaacaagatggacaccaccaagtggagcgaagagcgtttcaacgaaatcatcaaggagacgtccaacttcatcaagaaggtcggcttcaaccccaagcacgtccccttcgtccccatctccggcttcaacggtgacaacatgatcgacgcctccagcaactgcccctggtacaagggctgggagaaggagatcaag---gtcaaggctaccggcaagaccctccttgaggccatcgacgccatcgagccccccaagcgtccttctgacaagcccctccgtctgcccctccaggatgtgtacaagattggcggtattggcactgttcctgtcggtcgtgttgagactggtatcatcaaggccggtatggtcgtcactttcgctccggccggtgtca-ccactgaagtcaagtccgtcgagatgcaccacgagcagcttaccgagggtacccccggtgacaacgtcggcttcaacgtcaagaacgtctccgtcaaggaaatccgtcgtggcaacgttgccggtgactccaagaacgacccccccaagggctgcgattccttcaacgcccaggtcatcgtcctcaaccatcccggccaggtcggtgctggttacgcccctgtcttggattgccacactgcccacattgcctgcaagttctccgagctcctccagaagatcgatcgccgaactggcaagtctgttgaagacaaccccaagttcatcaagtctggtgatgccgctatcgtcaagacctgcggaaggatcattaatgggagataatc--------------------------------------------------------------------------------------ggggccgcaaggcctgtctgcatcacccttg--actttttgtgcaccttctgtttcctcg-gcagct-ccgc-----ctgccaatggggaccc-ccaataaacctttttgcaatcttagtatgaa-ctttctgaacaaa-cctaaacgttaaaactttcaacaatggatctcttggctctggcatcgatgaagaacgcagcgaaatgcgataagtagtgtgaattgcagaattcagtgaatcatcgaatctttgaacgcacattgcgccctttggtattccttagggcatgcctgttcgagcgtcatttacaaattcaagctcagcttggtgatgggtgtctgtc-------ccgc---c-gtcgcgcgt----------------ggactcgccttaaatgcagttggcagctcctc-cctcggctctaaacgcagcagaattgtgtcg-agc-gccttgaggat-gggctttcc-aagaagc-aaaccccc-cac-aaattgacctcggatcaggtagggatacccgctgaacttaagcatatccggcgagtgaagcggcaacagctcaaatttgaaatctggctct-ttc---agggtccgagttgtaatttgcagagggtgctttggcgttggctgtggtctaagttccttggaacaggacgtcacagagggtgagaatcccgtacgtggccgccagctttcgccgtgtaaagccccttcgatgagtcgagttgtttgggaatgcagctctaaatgggaggtaaatttcttctaaagctaaatatttgccagagaccgatagcgcacaagtagagtgatcgaaagatgaaaagcactttggaaagagagtcaaaaagcacgtgaaattgttgaaagggaagcgcttgcagctagacgtgccttgggttgatcagccggac-tttt--gcccggtgcactcttcctttggcaggccagcatcagtttgggcggctggataaaggtctgttaaacgtgacttccttcggggagagcttatagggcagacgacatgcagccagcctgaactgaggtccgcgcatctgctaggatgctggcgtaatagctgtaagcggcccgtcttgaaacacggaccaaggagtctaacatctatgcgagtgtttgggt-gtcaagcccgagcgcgcaatgaaagtaa-acg-gaggtgggaaccc----t-cgggtgcaccatcgaccgatcctgatgtcttcggatggatttgagtaagagcatagctgttgggacccgaaagatggtgaactatgcctgaatagggtgaagccagaggaaactctggtggaggctcgcagcggttctgacgtgcaaatcgatcctcaccaaggacgtctacaaatacctgcaaaagtgtgtagagagcaacagcgagttcaatgtgcaaatggccgtgaagggcagcgtcatcacaaacggcctgaaatactcgcttgctactggcaactggggtgaccagaagaaggctgcgtcggcaaaggcaggcgtctctcaggtgctcaaccgatacacctacgcatctaccttgtctcacttgcgaaggacgaacacgcctgttggccgcgatggcaagctggcaaaaccacgacaattgcataatactcactggggcttggtgtgccccgctgagacgccggaaggccaagcatgcggtttggtgaagaacctttcgctcatgtgctacgtcagtgttggcagcgagagcacacccatcactgacttcatgagccaacggaacatggagctccttgaagagtacgatccggtcgtcaacccgaccgctactaaggtttttgtcaatggtgtttgggtcggtgtgcactcacagccatcccagctggtctccgtcgtccaggaattacgaagaaatggaactttatcttacgaaatgagtttgattcgagatattcgagaccgagagttcaagatctttacagacgcaggtcgagtgatgcgacccctcttcgtagtggagaccgacttccagaaaccaaatcgtggaagtctcgtcctgaacaagagtcatgtacagaagctcctcgaggacaagcaaatcgacgtatccggattgaacgacgaagactccgcagcgcaaaggttcggatggagaggcctcatccatagtggcgcggttgaatacctcgatgctgaggaggaagaaaccgccatgatcatcatgacgcccgaggacttggaagagcatagggaccttatgcaagggattccggcgccggag
>Lophiostoma_clematidis_subumbellatae_MFLUCC_17_2063
catcatcgccgccggtactggtgagttcgaggctggtatctccaaggatggccagacccgtgagcacgccctgcttgcgtacactcttggtgtcaagcagctcatcgttgccatcaacaagatggacaccacca------------------------------------agacgtccaacttcatcaagaaggtcggcttcaaccccaagcacgttcccttcgtccccatctccggcttcaacggtgacaacatgatcgaggtctccaccaactgcccgtggtacaagggctgggagaaggagatcaag---gtcaaggccaccggcaagaccctcctcgaggccatcgatgccatcgagccccccaagcgtccttctgacaagcctctccgtctgcccctccaggatgtgtacaagatcggcggtattggcactgttcccgtcggccgtgtcgagaccggtattatcaaggccggtatggtcgtcaccttcgcccccgctggtgtca-ccaccgaagtcaagtccgtcgagatgcaccacgagcagcttgccgagggtacccccggtgacaacgtcggcttcaacgtcaagaacgtctctgtcaaggagatccgtcgtggcaacgtcgctggtgactccaagaacgacccccccaagggctgcgactccttcaacgcccaggtcatcgtcctcaaccaccccggccaggtcggtgctggttacgctcctgtcttggattgccacactgcccacattgcctgcaagttctctgagctcctccagaagatcgatcgccgaactggcaagtctgttgaagacaaccccaagttcatcaagtctggtgatgccgctatcgtcaagacctgcggaaggatcattatcgaataa------------------g------------------------------acccg-------------------------------------------cgagggcc---tgacaacacccgtgcacttttttgcgta-cctctgtttcctcg-gcagct-ccgc-----ctgccagcgaggaccc-ccatcaaacc-ttttgcaatctttgaa-----attcagaataacc-cttaaccattaaaactttcaacaatggatctcttggctctggcatcgatgaagaacgcagcgaaatgcgataagtagtgtgaattgcagaattcagtgaatcatcgaatctttgaacgcacattgcgccctttggtattccttagggcatgcctgttcgagcgtcatttctaaattcaagctcagcttggtgatgggcgtctgtt-------ccac---c-tttgcgtgc----------------ggactcgcctcaaatgcagttggcagctcatc-ctctggctctaaacgcagcagaattgcgtcg-agc-gcccccggaag-cagctctcc-agtaagc-aaa-accc-ccc--aattgacctcggatcaggtagggatacccgctgaacttaagcatatccggcgagtgaagcggcaacagctcaaatttgaaatctggccct-ttc---agggtccgagttgtaatttgcagagggtgctttggctttggctgtggtctaagttccttggaacaggacgtcacagagggtgagaatcccgtacgtggccgccagcctctgccgtgtaaagccccttcgatgagtcgagttgtttgggaatgcagctctaaatgggaggtaaatttcttctaaagctaaatatttgccagagaccgatagcgcacaagtagagtgatcgaaagatgaaaagcactttggaaagagagtcaaaaagcacgtgaaattgttgaaagggaagcgcttgcagctagacgtgcctttggttgttcagccgggc-tttt--gcccggtgcactctacctttggcaggccagcatcagtttggacggctggataaaggtctattaaacgtgacttccttcggggagagcttatagggtagacgacatgcagccagtctgaactgaggtccgcgcatctgctaggatgctggcgtaatagctgtaagcggcccgtcttgaaacacggaccaaggagtctaacatctatgcgagtgtttgggt-gtcaagcccgagcgcgcaatgaaagtaa-acg-gaggtgggaaccc---tt-tgggtgcaccatcgaccgatcctgatgtcttcggatggatttgagtaagagcatagctgttgggacccgaaagatggtgaactatgcctgaatagggtgaagccagaggaaactctggtggaggctcgcagcggt----------------------------------------------------------------------------------------------------------------------------------------------------------------------------------------------------------------------------------------------------------------------------------------------------------------------------tgtcctgctgagactccagaagggcaggcatgcggtttggtgaagaacctttcgctcatgtgctacgtcagtgttggcagcgagagcacgcccatcactgacttcatgagccaacggaacatggagcttctggaagagtacgatccgaccgtcaatcccacggctaccaaggtgtttgtcaatggtgtctgggttggtgtgcattcgcaaccatcccaactagtttccgtcgtgcaggagctgcggagaaacggaactctctcttacgaaatgagtcttatccgagacattcgagaccgagagttcaagatctttaccgacgcaggccgagtaatgcggccgctcttcgtcgtagagaccgatttccagaaaccgaatcgcgggagtcttgtcttgaacaagactcatatccagaggcttctcgccgataagcaaatcgatgtgtctggtctaaacgacgacgataccgcatcggcgaggttcggatggagaggcctcatccacagcggtgcggttgagtatctcgatgccgaggaagaagaaacagccatgatcatcatgacaccagaggacttggaagaacatcgagacctcatgcaaggcattccagcaccggaa
>Lophiostoma_clematidis_vitalbae_MFLUCC_16_1368
catcatcgctgccggtactggtgagttcgaggctggtatctccaaggacggccagactcgcgagcacgctcttctcgcctacactctcggtgtcaagcagctcatcgttgccatcaacaagatggacaccaccaagtggagcgaggaccgttaccaggaaatcatcaaggagacgtccaacttcatcaagaaggtcggcttcaaccccaagcacgtccccttcgtccccatctccggcttcaacggtgacaacatgatcgacaactccaccaactgcccatggtacaagggctgggagaaggagatcaag---gccaaggtcaccggcaagaccctccttgaggccatcgatgccatcgagccccccaagcgtcccactgacaagcccctccgtctgccccttcaggatgtgtacaagattggcggtattggcactgttcctgtcggtcgtgtcgagaccggtatcatcaaggccggtatggtcgtcaccttcgccccggctggtgtca-ccaccgaagtcaagtccgtcgagatgcaccacgagcagcttgtcgagggtacccccggtgacaacgtcggcttcaacgtcaagaacgtctctgtcaaggagatccgtcgtggcaacgtcgccggtgactccaagaacgacccccccaagggctgcgactccttcaacgcccaggtcattgtcctcaaccaccccggccaggtcggcgctggttacgctccagtcttggattgccacactgcccacattgcctgcaagttctccgagctcgtcaacaagatcgatcgacgaacgggcaagtctgttgaagacaaccccaagttcatcaagtctggagatgccgccatcgtcaagacctgcggaaggatcattattgt---ctacgt-------------g------------------------------gcctt-------------------------------------cgggctccaaa------cacaataacccttgtctttttttgtgcaccctttgtttcctcg-gcagct-ttgc-----ctgccaacgaggaccc-cccaaaaacc-ttttgcaatcttagtacaac-aatctgaaaaca---aacaatattaaaactttcaacaatggatctcttggctctggcatcgatgaagaacgcagcgaaatgcgataagtagtgtgaattgcagaattcagtgaatcatcgaatctttgaacgcacattgcgccctttggtattccttagggcatgcctgttcgagcgtcatttacaaattcaagctcagcttggtgatgggtgtctgtc-------ccgc---c-tttgcgcgt----------------ggactcgcctcaaatgcagttggcagcttgtt-cctcggctctaaacgcagcagatttgcgtcg-agc-gtcaggcggac-gggctctcc-agtaagc--aa-accc-cac-aaattgacctcggatcaggtagggatacccgctgaacttaagcatatccggcgagtgaagcggcaacagctcaaatttgaaatctggctcc-ttt---ggggtccgagttgtaatttgtagagggtgctttggcgttggttgtggtctaagttccttggaacaggacgtcacagagggtgagaatcccgtacgtggccgccagccttcgccgtgtaaagccccttcgatgagtcgagttgtttgggaatgcagctctaaatgggaggtaaatttcttctaaagctaaatatttgccagagaccgatagcgcacaagtagagtgatcgaaagatgaaaagcactttggaaagagagtcaaaaagcacgtgaaattgttgaaagggaagcgcttgcagctagacgtgccttgggttgatcagccggac-tttt--gcccggtgcactcttcctttggcaggccagcatcagtttgggcggctggataaaggtctgttaaacgtgacttccttcggggagagcttatagggcagacgacatgcagccagcctgaactgaggtccgcgcatctgctaggatgctggcataatagctgtaagcggcccgtcttgaaacacggaccaaggagtctaacatctatgcgagtgtttgggt-gtcaagcccgagcgcgtaatgaaagtaa-acg-gaggtgggaacct---tt-taggcgcaccatcgaccgatcttgatgtcttcggatggatttgagtaagagcatagctgttgggacccgaaagatggtgaactatgcctgaatagggtgaagccagaggaaactctggtggaggctcgcagcggttctgacgtgcaaatcgatc---------------------------------------------------------------------------------------------------------------------------------------------------------------------------------------------------------------------------------------------------------------------------------------------------------------------------------------------------------------------------------------------------------------------------------------------------------------------------------------------------------------------------------------------------------------------------------------------------------------------------------------------------------------------------------------------------------------------------------------------------------------------------------------------------------------------------------------------------------------------------------------------------------------------------------------------------
>Lophiostoma_compressum_CBS_147276
catcatcgctgccggtactggtgagttcgaggctggtatctccaaggatggccagactcgcgagcacgctctcctcgcctacactctcggtgtcaagcagctcatcgttgctatcaacaagatggacaccaccaagtggagcgaggaccgttaccaagagatcatcaaggagacgtccaacttcatcaagaaagtcggcttcaaccccaagcatgtccccttcgtccccatctccggcttcaacggtgacaacatgatcgacaactctaccaactgcccctggtacaagggctgggagaaggagatcaag---accaaggtcaccggcaagaccctccttgaggccatcgatgccatcgagcctcccaagcgtccctctgacaagcccctccgtctgccccttcaggatgtgtacaagattggcggtattggcactgttcccgtcggtcgtgtcgagaccggtatcatcaagtccggtatggtcgtcaccttcgccccggctggtgtca-ccaccgaagtcaagtccgtcgagatgcaccacgagcagcttgtcgagggtacccccggtgacaacgtcggcttcaacgtcaagaacgtctccgtcaaggagattcgtcgtggcaacgtcgccggtgactccaagaacgacccccccaagggctgcgactccttcaacgcccaggtcatcgtcctcaaccaccccggccaggtcggcgctggt---------------------------------------------------------------------------------------------------------------------------------------------acctgcggaaggatcattattgtaggt------------------g------------------------------ccttc-------------------------------------gggcccgctga------cacaataacccttgtctttttttgtgcaccctttgtttcctcg-gcagct-tcgc-----ctgccaacgaggaccc-ccctaaaacc-ttttgcaatcttagtataac-aatctgaaaaca---aacaatattaaaactttcaacaatggatctcttggctctggcatcgatgaagaacgcagcgaaatgcgataagtagtgtgaattgcagaattcagtgaatcatcgaatctttgaacgcacattgcgccctttggtattccttagggcatgcctgttcgagcgtcatttacaaattcaagctcagcttggtgatgggtgtctgtc-------ccgc---c-tttgcgtgt----------------ggactcgcctcaaatgcagttggcagcttgtt-cctcggctctaaacgcagcagatttgcgtcg-agc-gtcgggcggac-gggctctcc-agtaagc-aaa-accc-cac-aaattgacctcggatcaggtagggatacccgctgaacttaagcatatccggcgagtgaagcggcaacagctcaaatttgaaatctggctcc-ttt---ggggtccgagttgtaatttgtagagggtgctttggcgttggttgtggtctaagttccttggaacaggacgtcacagagggtgagaatcccgtacgtggccgccagcctccgccgtgtaaagccccttcgatgagtcgagttgtttgggaatgcagctctaaatgggaggtaaatttcttctaaagctaaatatttgccagagaccgatagcgcacaagtagagtgatcgaaagatgaaaagcactttggaaagagagtcaaaaagcacgtgaaattgttgaaagggaagcgcttgcagctagacgtgccttgggttgatcagccggac-tttt--gcccggtgcactcttcctttggcaggccagcatcagtttgggcggctggataaaggtctgttaaacgtgacttccttcggggagagcttatagggcagacgacatgcagccagcctgaactgaggtccgcgcatctgctaggatgctggcgtaatagctgtaagcggcccgtcttgaaacacggaccaaggagtctaacatctatgcgagtgtttgggt-gtcaagcccgagcgcgtaatgaaagtaa-acg-gaggtgggaacct---tt-taggtgcaccatcgaccgatcctgatgtcttcggatggatttgagtaagagcatagctgttgggacccgaaagatggtgaactatgcctgaatagggtgaagccagaggaaactctggtggaggctcgcagcggttctgacgtgcaaatcgatcctgaccaaggatgtctacaaatacctgcaaaagtgtgtggagagcaacagcgagttcaacgtccaaatggctgtgaagggcagcgtcatcacaaacggcctgaaatactcgctcgctactggcaactggggtgaccagaagaaggcagcgtcggcgaaggcaggcgtttctcaggtgctcaaccgatatacctacgcatctaccttatctcacttgcgacgaacgaacactcccgttggccgtgacggtaagctggcaaaaccacgtcagctgcacaatactcactggggcttggtgtgtcccgctgagacaccggaaggccaagcatgcggtttggtaaagaatctttcactcatgtgctacgtcagtgtcggcagcgagagtacgcccatcactgatttcatgagtcaacggaacatggagcttctcgaagagtacgatcccgtcgtcaatcccacggccaccaaagtgtttgtcaatggtgtctgggtgggtgtgcattcgcaaccctcccaactagtctccgtcgtgcaggagctgcggagaaacggaactctatcttacgaaatgagtttgattcgcgacattcgagatcgagaattcaagatctttacagacgcaggccgagtgatgcgaccgctcttcgtcgtggagacggacttccagaaaccaaatcgcgggagtctcgttctaaacaagtctcatatacagaggctcctcaacgacaagacaatcgatgtagctggattaaacgacgaagatactgcagccaataggttcggctggagaggcctcatccacagtggcgcggttgagtatcttgatgctgaggaggaggaaacagccatgattatcatgacgcccgaggatttggaagagcaccgggacctcatgcaaggtattcctgcgccggaa
>Lophiostoma_cornisporum_KH_322
catcatcgctgccggtactggtgagttcgaggctggtatctccaaggatggccagactcgtgagcacgctctcctcgcctacactctcggtgtcaagcagctcatcgtcgccatcaacaagatggacaccaccaagtggagcgaggagcgtttcaacgagatcatcaaggagacgtccaacttcatcaagaaggtcggcttcaaccccaagcacgtccccttcgtccccatctccggcttcaacggtgacaacatgatcgacgcctccaccaactgcccctggtacaagggctgggagaaggagatcaag---gtcaaggctaccggcaagaccctcctcgaggccatcgatgccattgagccccccaagcgtccctctgacaagcccctccgtctgcccctccaggatgtgtacaagattggcggtattggcactgttcctgtcggtcgtgtcgagactggtatcatcaaggccggtatggtcgtcacctttgccccggcaggtgtca-ccactgaagtcaagtccgtcgagatgcaccacgagcagcttaccgagggtacccccggtgacaacgtcggcttcaacgtcaagaacgtctccgtcaaggagatccgtcgtggcaacgtcgccggtgactccaagaatgacccccctaagggctgcgactccttcaacgcccaggtcatcgtccttaaccaccccggccaggtcggtgctggttacgctcctgtcttggattgccacactgcccacattgcctgcaagttttctgagctcctccagaagattgatcgccgaactggcaagtctgttgaagacaaccccaagttcatcaagtctggtgatgccgctatcgtcaag--ctgcggaaggatcattaatgggagataacc--------------------------------------------------------------------------------------ggggccgtgaggcctgtctgcatcacccttg--actttttgtgcaccttctgtttcctcg-gcagct-ccgc-----ctgccaatggggaccc-ccaataaatctttttgcaatctctgtatgaa-ccttcagaacaaa-cctaaacgttaaaactttcaacaatggatctcttggctctggcatcgatgaagaacgcagcgaaatgcgataagtagtgtgaattgcagaattcagtgaatcatcgaatctttgaacgcacattgcgccctttggtattccttagggcatgcctgttcgagcgtcatttacaaattcaagctcagcttggtgatgggtgtctgtc-------ccgc---c-gtcgcgcgt----------------ggactcgcctcaaatgcagttggcagctcctc-cctcggctctgaacgcagcagaattgcgtcg-agc-gccttgaggat-gggctctcc-aggaagc-aaaccccc-cac-aaattgacctcggatcaggtagggatacccgctgaacttaagcatatccggcgagtgaagcggcaacagctcaaatttgaaatctggctct-ttc---agggtccgagttgtaatttgcagagggtgctttggcgttggctgtggtctaagttccttggaacaggacgtcacagagggtgagaatcccgtacgtggccgccagctttcgccgtgtaaagccccttcgatgagtcgagttgtttgggaatgcagctctaaatgggaggtaaatttcttctaaagctaaatatttgccagagaccgatagcgcacaagtagagtgatcgaaagatgaaaagcactttggaaagagagtcaaaaagcacgtgaaattgttgaaagggaagcgcttgcagctagacgtgccttgggttgatcagccggac-tttt--gcccggtgcactcttcctttggcaggccagcatcagtttgggcggctggataaaggtctgttaaacgtgacttccttcggggagagcttatagggcagacgacatgcagccagcttgaactgaggtccgcgcatctgctaggatgctggcgtaatagctgtaagcggcccgtcttgaaacacggaccaaggagtctaacatctatgcgagtgtttgggt-gtcaagcccgagcgcgcaatgaaagtaa-acg-gaggtgggaacc----ct-cgggtgcaccatcgaccgatcctgatgtcttcggatggatttgagtaagagcatagctgttgggacccgaaagatggtgaactatgcctgaatagggtgaagccagaggaaactctggtggaggctcgcagcggttctgacgtgcaaatcgatccttacgaaggacgtctacaaatacctgcaaaagtgtgtggagagcaacagcgagttcaatgtgcaaatggctgtgaagggcagcgtcatcacaaacggtctgaagtattcacttgctactggcaactggggtgaccagaagaaggctgcatcggcaaaggcaggcgtctctcaggtgctcaaccgatacacctacgcgtctaccttatctcacttgcgaaggacgaacacgcctgttggtcgcgatggcaagctggcaaaacctcgacaattgcacaacactcactggggcttggtgtgccccgctgagacgccggaaggccaagcatgtggtttggtgaagaacctttcgctcatgtgctacgtcagtgttggcagcgagagcacacccatcactgacttcatgagtcaacgaaacatggagctccttgaagagtacgatccggtcgtcaacccaacggctactaaggtttttgtcaatggtgtttgggtcggtgtgcactcacagccatcccagctggtctccgtcgtccaggaattacgaagaaacggaactttatcttacgaaatgagtttgattcgagacattcgagaccgagagttcaagatctttacagacgcaggccgagtgatgcgaccactcttcgtagtggagaccgacttccagaaaccaaatcgtggaagtcttgtcctgaacaagagtcatatacagaagctcctcgaggacaagcaaatcgacgtatccggattgaacgacgaagactccgcagcgcaaaggttcggatggagaggcctcatccatagtggcgcggttgaatacctcgatgctgaggaggaagaaaccgcaatgatcatcatgacgcccgaagacttggaagagcatcgggaccttatgcaagggattccggcgccggag
>Lophiostoma_crenatum_AFTOL_ID_1581
catcatcgctgccggtactggtgagttcgaggctggtatctccaaggatggccagactcgcgagcacgctctcctcgcctacactctcggtgtcaagcagctcatcgttgccatcaacaagatggacaccaccaagtggagcgaggaccgttaccaggaaatcatcaaggagacgtccaacttcatcaagaaggtcggcttcaaccctaagcatgtccccttcgtccccatctccggcttcaacggtgacaacatgatcgacgtctctaccaactgcccctggtacaagggctgggagaaggagatcaag---accaaggtcaccggcaagaccctccttgaggctattgatgccatcgagcaacccaagcgtcccaccgacaagcccctccgtctgccccttcaggatgtgtacaagattggcggtattggcactgttcctgtcggtcgtgtcgagaccggtatcatcaagtccggtatgatcgtcaccttcgccccggccggtgtca-ccaccgaagttaagtccgtcgagatgcaccacgagcagcttgtcgagggtacccccggtgacaacgtcggcttcaacgtcaagaacgtctccgtcaaggagatccgtcgtggcaatgttgctggtgactccaagaacgacccccccaagggctgcgactccttcaacgcccaagttatcgttctcaaccaccccggccaggtcggcgctggttacgctcctgtcttggattgccacactgcccacattgcctgcaagttctctgagctcatcaacaagattgatcgacgaactggcaagtctgttgaagacaaccccaagttcatcaagtctggtgatgccgctatcgtcaag----------------------------------------------------------------------------------------------------------------------------------------------------------------------------------------------------------------------------------------------------------------------------------------------------------------------------------------------------------------------------------------------------------------------------------------------------------------------------------------------------------------------------------------------------------------------------------------------------------------------------------------------------------------------------------------cggcgagtgaagcggcaacagctcaaatttgaaatctggctcc-ttc---ggggtccgagttgtaatttgtagagggtgctttggcgttggctgtggtctaagttccttggaacaggacgtcacagagggtgagaatcccgtacgtggccgccagcctccgccgtgtaaagccccttcgacgagtcgagttgtttgggaatgcagctctaaatgggaggtaaatttcttctaaagctaaatatttgccagagaccgatagcgcacaagtagagtgatcgaaagatgaaaagcactttggaaagagagtcaaaaagcacgtgaaattgttgaaagggaagcgcttgcagctagacgtgccttgggttgatcagccggac-tttt--gcccggtgcactcttcccttggcaggccagcattagtttgggcggctggataaaggtctgttaaacgtgacttccttcggggagagcttatagggcagacgacatgcagccagcctgaactgaggtccgcgcatctgctaggatgctggcataatagctgtaagcggcccgtcttgaaacacggaccaaggagtctaacatctatgcgagtgtttgggt-gtcaagcccgagcgcgtaatgaaagtaa-acg-gaggtgggaacct---tt-taggcgcaccatcgaccgatcctgatgtcttcggatggatttgagtaagagcatagctgttgggacccgaaagatggtgaactatgcctgaatagggtgaagccagaggaaactctggtggaggctcgcagcggttctgacgtgcaaatcgatcctgacgaaggatgtctataaatatttgcaaaagtgtgtggagagcaacagcgagttcaacgtccaaatggctgtaaagggcagcgtcatcacaaacggcctgaaatattcgctcgctactggcaactggggcgatcagaagaaggctgcatcggctaaggcaggcgtttctcaggtgcttaaccgatatacctacgcgtctaccttgtctcacttgcgacgaacgaacactcccgttggccgtgatggtaagctggcaaaaccacgacaactgcacaatactcactggggcttggtgtgtcccgctgagaccccggaaggccaagcatgtggtttggtaaagaacctttcactcatgtgctacgtcagtgtcggtagcgagagcacgcccatcactgatttcatgagtcaacggaacatggagcttcttgaagagtacgatcccgtcgtcaatcccacggccaccaaagtgtttgtcaatggtgtctgggtgggcgtgcattcgcaaccatcccaactagtctccgtcgtgcaggagctgcggagaaacggaactctatcttacgaaatgagtttgatccgcgacattcgagatcgagaattcaagatctttacagacgcaggccgagtgatgcgaccgcttttcgtcgtggagacggactttcagaaaccaaatcgcgggagtctcgttctgaataaatctcatatacagaggctcctcaacgacaagacaatcgatgtggctgggttaaacgacgaagacacagcagcgaataggttcggatggagaggcctcatccatagtggcacggttgagtatcttgatgctgaagaagaagaaacagccatgatcatcatgacgcccgaagatttggaagagcaccgagacctcatgcaaggtattcctgcgccggac
>Lophiostoma_dictyosporum_CBS_147389
catcatcgctgccggtactggtgagttcgaggctggtatttccaaggatggccagactcgcgagcacgctctcctcgcctacactctcggtgtcaagcagctcatcgttgccatcaacaagatggacaccactaagtggagcgaggaccgtttccaggaaatcatcaaggagacgtccaacttcatcaagaaggtcggcttcaaccccaagcacgtccccttcgtccccatctccggcttcaacggtgacaacatgatcgacgtctccaccaactgcccctggtacaagggctgggagaaggagatcaag---gtcaaggccaccggcaagaccctccttgaggccatcgatgccatcgaggctcccaagcgtccctccgacaagcccctccgtctgcccctccaggatgtgtacaagatcggcggtattggcactgttcctgtcggtcgtgtcgagactggtatcatcaagtccggtatggtcgtcaccttcgccccggctggtgtca-ccaccgaagtcaagtccgtcgagatgcaccacgagcaactgaccgagggtacacccggtgacaacgtcggcttcaacgtcaagaacgtctccgtcaaggagatccgtcgtggcaacgtcgctggtgactccaagaacgacccccccaagggctgcgattccttcaacgcccaggtcatcgttctcaaccaccccggccaggtcggtgctggt---------------------------------------------------------------------------------------------------------------------------------------------acctgcggaaggatcattataagtggg------------------acat------------------------atcccatt-ggata------------------------------aggggcgtcatt------gctagcaaccttgccttttttttgcgcacttctcgtttcctcg-gcagctcttgc-----ctgccaacggggaccc-cccaaaaacc-ttttgcaatcccagtataac-attctgaaaaaca-aaacaatattaaaactttcaacaatggatctcttggctctggcatcgatgaagaacgcagcgaaatgcgataagtagtgtgaattgcagaattcagtgaatcatcgaatctttgaacgcacattgcgccctttggtattccttagggcatgcctgttcgagcgtcatttacaaattcaagctcagcttggtgatgggtgtctgtc-------ccgc---c-tccgcgtgt----------------ggactcgcctcaaatgcagttggcagcttatc-cctcggctctaaacgcagcagatttgcgtcg-agc-gtcgtgcggac-gggctctcc-agtaagc-aaa-cccc-cccaaaattgacctcggatcaggtagggatacccgctgaacttaagcatatccggcgagtgaagcggcaacagctcaaatttgaaatctggctcc-ttt---ggggtccgagttgtaatttgtagagggtgctttggcgttggctgtggtctaagttccttggaacaggacgtcacagagggtgagaatcccgtacgtggccgccagcctccgccgtgtaaagccccttcgatgagtcgagttgtttgggaatgcagctctaaatgggaggtaaatttcttctaaagctaaatatttgccagagaccgatagcgcacaagtagagtgatcgaaagatgaaaagcactttggaaagagagtcaaaaagcacgtgaaattgttgaaagggaagcgcttgcagctagacgtgccttgggttgatcagccgggc-tttt--gcccggtgcactcttcctttggcaggccagcatcagtttgggcggctggataaaggtctgttaaacgtgacttccttcggggagagcttatagggcagacgacatgcagccagcccgaactgaggtccgcgcatctgctaggatgctggcgtaatagctgtaagcggcccgtcttgaaacacggaccaaggagtctaacatctatgcgagtgtttgggt-gtcaagcccgagcgcgtaatgaaagtaa-acg-gaggtgggaaccc---tt-tgggtgcaccatcgaccgatcctgatgtcttcggatggatttgagtaagagcatagctgttgggacccgaaagatggtgaactatgcctgaatagggtgaagccagaggaaactctggtggaggctcgcagcggttctgacgtgcaaatcgatcctgacaaaggatgtctataaatatctgcaaaagtgtgtggagagcaacagcgagttcaacgtccaaatggctgtgaagggcagcgtcatcacaaacggcctgaaatattcgctcgctactggcaactggggtgaccagaagaaggccgcttcggcgaaggccggcgtttctcaggtgcttaaccgatatacctacgcatctaccttgtctcacttgcgacgaacgaacacccccgttggccgtgatggcaagctggcaaaaccacgacaattgcacaatactcactggggcttggtatgtcccgctgagactccggaaggccaagcatgcggtttggtaaagaacctttctctcatgtgctacgttagtgtcggcagcgagagcacgcctatcactgatttcatgagtcaacggaacatggagcttcttgaagaatatgacccagtcgtcaatcctacggccaccaaggtgtttgtcaatggtgtctgggtcggtgtgcattcgcaaccatcccaactagtgtccgtcgtgcaggagctgcggagaaacggaacgttatcttacgaaatgagtttgatccgtgacatccgggatcgagaattcaagatctttacagacgcaggtcgagtgatgcgaccgctcttcgttgtggagaccgactttcagaaaccaaaccgcggaagcctcgttctaaataagtcgcatatacagagactcctcaatgacaagtcgatcgatgtgtctggcttaaacgacgaagacagtgcagcgaataggttcggatggagaggcctcatccatagtggcgcggtcgagtatcttgatgctgaggaggaagaaacagccatgatcatcatgacgcccgaggatttggaagagcaccgggacctcatgcaaggcattcctgcaccggaa
>Lophiostoma_erumpens_CBS_147275
catcatcgctgccggtactggtgagttcgaggctggtatctccaaggatggccagactcgcgagcacgctctcctcgcctacactctcggtgtcaagcagctcatcgttgccatcaacaagatggacaccaccaagtggagcgaggaccgttaccaggaaatcatcaaggagacgtccaacttcatcaagaaggtcggcttcaaccccaagcacgtccccttcgtccccatctccggcttcaacggtgacaacatgatcgacgtctccaccaactgcccctggtacaagggctgggagaaggagatcaag---gccaaggtcaccggcaagaccctccttgaggccatcgatgctatcgagcagcccaagcgtcccactgacaagcccctccgtctgccccttcaggacgtgtacaagattggcggtattggcacggttcctgtcggtcgtgtcgagaccggtgtcatcaaggctggtatgatcgtcaccttcgccccggccggtgtca-ccaccgaagtcaagtccgtcgagatgcaccacgagcagcttgtcgagggtacccccggtgacaacgtcggcttcaacgtcaagaacgtctccgtcaaggagatccgtcgtggcaatgtcgccggtgactccaagaacgacccccccaagggctgcgactccttcaacgcccaggtcatcgtcctcaaccaccccggccaggtcggcgctg-----------------------------------------------------------------------------------------------------------------------------------------------acctgcggaaggatcattattgtaggt------------------g------------------------------ccttc-------------------------------------gggcccgctaa------atcaataacccttgtctttttttgtgcaccctttgtttcctcg-gcagct-ttgc-----ctgccaacgaggaccc-cccaaaaacc-ttttgcaatcccagtataac-attctgaaaaca---aacaatattaaaactttcaacaatggatctcttggctctggcatcgatgaagaacgcagcgaaatgcgataagtagtgtgaattgcagaattcagtgaatcatcgaatctttgaacgcacattgcgccctttggtattccttagggcatgcctgttcgagcgtcatttacaaattcaagctcagcttggtgatgggtgtctgtc-------ccgc---catttgcgcgt----------------ggactcgccttaaatgcagttggcagcttgtt-cctcggctctaaacgcagcagatttgcgtcg-agc-gtcgtgcggac-gggctctcc-agtaagc-aaa-accc-cac-gaattgacctcggatcaggtagggatacccgctgaacttaagcatatccggcgagtgaagcggcaacagctcaaatttgaaatctggctcc-ttt---ggggtccgagttgtaatttgtagagggtgctttggcgttggttgtggtctaagttccttggaacaggacgtcacagagggtgagaatcccgtacgtggccgccagccttcgccgtgtaaagccccttcgatgagtcgagttgtttgggaatgcagctctaaatgggaggtaaatttcttctaaagctaaatatttgccagagaccgatagcgcacaagtagagtgatcgaaagatgaaaagcactttggaaagagagtcaaaaagcacgtgaaattgttgaaagggaagcgcttgcagctagacgtgccttgggttgatcagccggac-tttt--gtccggtgcactcttcctttggcaggccagcatcagtttgggcggctggataaaggtctgttaaacgtgactcccttcggggagagcttatagggcagacgacatgcagccagcctgaactgaggtccgcgcatctgctaggatgctggcataatagctgtaagcggcccgtcttgaaacacggaccaaggagtctaacatctatgcgagtgtttgggt-gtcaagcccgagcgcgtaatgaaagtaa-acg-gaggtgggaacct---tt-taggtgcaccatcgaccgatcctgatgtcttcggatggatttgagtaagagcatagctgttgggacccgaaagatggtgaactatgcctgaatagggtgaagccagaggaaactctggtggaggctcgcagcggttctgacgtgcaaatcgatcctgaccaaggatgtctacaaatacctgcaaaagtgtgtggagagcaacagcgagttcaatgtccagatggctgtgaagggcagcgtcatcacaaacggcttgaaatattcgctcgctactggcaactggggtgaccagaagaaggctgcgtcggcgaaggcaggcgtttctcaggtgctcaaccgatatacttacgcatctaccttgtctcacttgcgacgaacgaacacccccgttggccgtgatggcaagttggcaaaaccgcgacaactgcacaatactcactggggcttggtgtgtcccgctgagaccccggaaggccaagcatgcggtttggtaaagaacctttcactcatgtgctacgtcagtgtcggcagcgagagtacgcccatcactgatttcatgagtcaacggaacatggagcttcttgaagagtacgatcccgtcgtcaatcccacggccaccaaagtgtttgtcaatggtgtctgggtgggtgtgcattcgcaaccatcccaactagtctccgtcgtgcaggagctgcggagaaacggaactctatcttacgaaatgagtttgatccgcgacattcgagatcgagaattcaagatctttacagacgcaggccgagtgatgcgaccgctcttcgtcgtggagacggacttccagaaaccaaatcgcgggagtctcgttctaaataagtctcatatacagaggctcctcaatgacaagacaatcgacgtggctgggttaaacgatgaagataccgcagcgaacaggttcggatggagaggcctcatccatagtggcgcggttgagtatcttgatgctgaggaggaggaaacagccatgattatcatgacgcccgaggatctagaagagcatcgggacctcatccaaggtattcctgcgtcggaa
>Lophiostoma_fusisporum_CBS_147891
catcatcgctgccggtactggtgagttcgaggctggtatctccaaggatggccagactcgcgagcacgctctcctcgcctacactctcggtgtcaagcagctcatcgttgctatcaacaagatggacaccaccaagtggagcgaggaacgtttccaagaaatcatcaaggagacgtccaacttcatcaagaaggtcggcttcaaccccaagcacgtccccttcgtccccatctccggcttcaacggtgacaacatgatcgacgtctccaccaactgcccctggtacaagggctgggagaaggagatcaag---gccaaggtcaccggcaagaccctccttgaggccatcgatgccatcgagactcccaagcgtccctctgacaagcccctccgtctgcccctccaggatgtgtacaagatcggtggtattggcacggtccctgtcggtcgtgtcgagaccggtatcatcaagtccggtatgatcgtcaccttcgccccggctggtgtca-ccaccgaagtcaagtccgtcgagatgcaccacgagcagcttgttgagggtacccccggtgacaacgtcggcttcaacgtcaagaacgtctccgtcaaggagatccgtcgtggcaacgttgctggtgactccaagaacgacccccccaagggctgcgactccttcaacgcccaggtcatcgttctcaaccaccccggccaggtcggtgctggttacgctcc-------------------------------------------------------------------------------------------------------------------------------------acctgcggaaggatcattattgtgggg------------------aaat---------------------------cccat-------------------------------------ggccctcttgag--ggttactatcaaccttgcatttttttgcgcaccctttgtttcctcg-gcagct-ttgc-----ctgccaacgaggaccc-cccataaacc-ttttgcaatcctagtataac-gttccgaaaaca--aaacaatattaaaactttcaacaatggatctcttggctctggcatcgatgaagaacgcagcgaaatgcgataagtagtgtgaattgcagaattcagtgaatcatcgaatctttgaacgcacattgcgccctttggtattccttggggcatgcctgttcgagcgtcatttacaaattcaagctcggcttggtgatgggtgtctgtc-------ccgc---c-tttgcgtgt----------------ggactcgcctcaaatgcagttggcagcttatc-cctcggctctaaacgcagcagatttgcgtcg-agc-gtcgtgtggac-gggctctcc-agtaagc-aaa-accc-cac-aaattgacctcggatcaggtagggatacccgctgaacttaagcatatc-------------------------------------------------------------------------------------------------------------------------------------------------------------------------------------------------------------------------------------------------------------------------------------------------------------------------------------------------------------------------------------------------------------------------------------------------------------------------------------------------------------------------------------------------------------------------------------------------------------------------------------------------------------------------------------------------------------------------------------------------------------------------------------------------------------------------------------------ctgacgaaggatgtctataaatacctgcaaaagtgtgtggagagcaacagcgagttcaacgtccaaatggctgtgaagggcagcgtcatcacaaacggcctgaaatattcgctcgctactggcaactggggtgaccagaagaaggctgcgtcggcgaaggcaggcgtttctcaggtgcttaaccgatatacctacgcatctaccttgtctcacttgcgacgaacgaacactcccgttggtcgtgatggcaagctggcaaaaccacgacaactgcacaatactcactggggcttggtctgtcccgctgagactccggaaggccaagcatgcggtttggtaaagaatctttcactcatgtgctacgtcagtgtcggcagcgagagcacgcctataactgatttcatgagtcaacgcaacatggagcttcttgaagaatacgatccagtagtcaatgccacggctaccaaggtgtttgtcaatggtgtctggctcggcgtgcattcgcagccatcccaactagtctccgtcgtgcaggagctgcggagaaacggaactttatcttacgaaatgagcttgatccgcgacattcgagatcgagaattcaagatctttacagacgccggccgagtgatgcgaccgctcttcgtcgtggagaccgacttccagaaaccgaatcgtggaagtctcgttctaaataagtcgcatatacagaggctcctcaatgacaagtcaatcgatgtggctgggttaaacgacgaagatactgcagcgaataggttcggatggagaggcctcatccatagtggcgcggttgagtatcttgatgctgaggaggaagaaacagccatgattatcatgacgcccgaggacttggaagagcgccgggacctcatgcaaggtattcctgcgccggaa
>Lophiostoma_heterosporum_AFTOL_ID_1036
catcatcgctgccgntactggtgagttcgaggctggtatctccaaggatggccagactcgcgagcacgctctcctcgnctacactctcggtgtcaagcanctcatngttgccatcaacaagatggacaccaccaagtggagcgaggaccgctacaacgaaatcatcaaggagacgtccaacttcatcaagaaggtcggcttcaaccccaagcacgtccccttcgtccccatctccggtttcaacggtgacaacatgatcgacgcctcccccaactgcccctggtacaagggttgggagaaggagatcaag---accaaggttaccggcaagaccctcctcgaggccatcgatgccatcgagactcccaagcgtccctctgacaagcccctccgtctgccccttcaggatgtgtacaagatcggcggtattggcacggtccctgtcggtcgtgtcgagaccggtatcatcaaggctggtatggtngtcaccttcgccccggctggtgtcacccaccgaagtcaagtccgtcgagatgcaccacgagcagcttaccgagggtacccccggtgacaacgtcggcttcaacgtcaagaacgtctccgtcaaggagatccgtcgtggcaatgtcgccggtgactccaagaacgatccccccaagggctgcgactccttcaacgcccaggtcatcgtcctcaaccaccccggccaggtcggtgctggttatgctcctgtctnggattgccatac---------------------------------------------------------------------------------------------------------------------------------cattattgtttgg------------------g------------------------------gactc-------------------------------------tgtcctcctta------cgattcacccttgctttttttttgcgcatcctttgtttcctcg-gcagct-ttgc-----ctgccaatgaggaccc-cccaaaaacc-ttttgcaatcttagtataac-gttctgaaagca---aacaatattaaaactttcaacaatggatctcttggctctggcatcgatgaagaacgcagcgaaatgcgataagtagtgtgaattgcagaattcagtgaatcatcgaatctttgaacgcacattgcgccctttggtattccttagggcatgcctgttcgagcgtcatttacaaattcaagctcagcttggtgatgggtgtctgtc-------ccac---c-tttgcgtgt----------------ggactcgcctcaaatgcagttggcagcttatc-cctcggctctaatcgcagcagaattgcgttg-ggc-gtcgagcggac-gggctttcc-agtaagc-aac-cccc-caa-------------------------------------------------cggcgagtgaagcggcaacagctcaaatttgaaatctggctcc-ttt---ggggtccgagttgtaatttgtagagggtgctttggcgttggctgtggtctaagttccttggaacaggacgtcacagagggtgagaatcccgtacgtggccgccagcctccgccgtgtaaagccccttcgatgagtcgagttgtttgggaatgcagctctaaatgggaggtaaatttcttctaaagctaaatatttgccagagaccgatagcgcacaagtagagtgatcgaaagatgaaaagcactttggaaagagagtcaaaaagcacgtgaaattgttgaaagggaagcgcttgcagctagacgtgccttgggttgatcagccgggc-tttt--gcccggtgcactcttcctttggcaggccagcatcagtttgggcggctggataaaggtctgttaaacgtgactcccttcggggagagcttatagggcagacgacatgcagccagtccgaactgaggtccgcgcatctgctaggatgctggcgtaatagctgtaagcggcccgtcttgaaacacggaccaaggagtctaacatctatgcgagtgtttgggt-gtcaagcccgagcgcgtaatgaaagtaa-acg-gaggtgggaaccc---tt-tgggtgcaccaccgaccgatcctgatgtcttcggatggatttgagtaagagcatagctgttgggacccgaaagatggtgaactatgcctgaatagggtgaagccagaggaaactctggtggaggctcgcagcggttctgacgtgcaaatcgatcctgacgaaggatgtgtataaatacctgcaaaagtgtgtggagagcaacagcgagttcaacgtccaaatggctgtgaagggcagcgtcatcacaaacggtctgaagtattcgctcgctactggcaactggggtgaccagaagaaggctgcatcggcaaaggcaggcgtttctcaggtgcttaaccgatatacctacgcatctaccttatctcacttgcgacgaacgaacacccccgttggccgtgatggcaagctggcaaaaccgcgacaactgcacaatacccactggggcttggtgtgcccggctgagactccggaaggccaagcatgcggtttggtaaagaatctttcactcatgtgctacgtcagtgttggcagcgagagcacgcccatcactgatttcatgagtcaacggaacatggagcttcttgaagagtacgatccagtcgtcaatcccacagctaccaaggtgttcgtcaatggtgtctgggtcggngngcattcncaaccatcccaactagtctccgtcgtgcaagagctgcggagaaacggaaccttatcttacgaaatgagtttgatccgcgacattcgagatcgagagttcaagatctttacagacgcgggccgagtgatgcgaccgctcttcgtcgtggaaaccgacttccagaaaccaaatcgcggaagtctcgtactaaacaagtctcatatacagaggctcctcaatgacaagacaatcgatgtggctgggttgaacgacgaagatactgcggcgaataggttcggatggagaggactcatccatagtggcgcagttgagtaccttgatgccgaggaggaagaaacagccatgatcatcatgacacccgaggatttggaagagcaccgcgacctcatgcaaggtatacctgcgccggaa
>Lophiostoma_japonicum_KT_686_1
catcatcgctgccggtactggtgagttcgaggctggtatctccaaggatggccagactcgtgagcacgctctcctcgcctacactcttggtgtcaagcagctcatcgtcgccatcaacaagatggacaccaccaagtggagcgaggagcgtttccaggagatcatcaaggagacgtccaacttcatcaagaaggtcggcttcaaccccaagcacgttcccttcgtgcccatctccggctttaatggtgacaacatgatcgacgcctcccccaactgcccctggtacaagggctgggagaaggagatcaag---accaaggccaccggcaagaccctcctcgaggccatcgatgccattgagcctcccaagcgtccctccgacaagcccctccgtctgcccctccaggatgtgtacaagatcggcggtatcggcactgttcccgtcggccgtgtcgagaccggtattatcaaggccggcatggtcgttaccttcgcccccgccggtgtca-ccactgaagtcaagtccgtcgagatgcaccacgagcagcttgtcgagggtacccccggtgacaacgtcggcttcaacgtcaagaacgtctccgtcaaggagatccgtcgtggcaacgtcgccggtgactccaagaacgaccctcccaagggctgcgactccttcaacgcccaggtcatcgttctcaaccaccccggccaggtcggtgctggttacgctcccgtcttggattgccacactgcccacatcgcctgcaagttctctgagctcctccagaagattgatcgacgaactggcaagtctgttgaagacaaccccaagttcatcaagtctggtgatgccgctatcgtcaagacctgcggaaggatcattatagtagag------------------g------------------------------cctct---------------------------------------ggccttcacg-----agatgcaacccttgtctttttgtg---aacctttgtttcctcg-gcagct-tcgc-----ctgccaacgaggaccc-tccaaaaccc-ttttgcaatcctggtacaac-attctgaaaaca--aaacaatattaaaactttcaacaatggatctcttggctctggcatcgatgaagaacgcagcgaaatgcgataagtagtgtgaattgcagaattcagtgaatcatcgaatctttgaacgcacattgcgccctttggtattccttagggcatgcctgttcgagcgtcatttacaaattcaagctcagcttggtgatgggtgtctgtc-------ccgc---c-tttgcgcgc----------------ggactcgcctcaaatgcagttggcagcttgtt-cctcggctctaaacgcagcaga-atgcgtcg-agc-gtcgagcggac-gggctctcc-agtaagc-aaa-cccc-cac-aaattgacctcggatcaggtagggatacccgctgaacttaagcatatccggcgagtgaagcggcaacagctcaaatttgaaatctggccct-ttt---ggggtccgagttgtaatttgtagagggtgctttggcgttggttgtggtctaagttccttggaacaggacgtcacagagggtgagaatcccgtacgtggccgccagcctccgccgtgtaaagccccttcgatgagtcgagttgtttgggaatgcagctctaaatgggaggtaaatttcttctaaagctaaatatttgccagagaccgatagcgcacaagtagagtgatcgaaagatgaaaagcactttggaaagagagtcaaaaagcacgtgaaattgttgaaagggaagcgcttgcagctagacgtgcctttggttgatcagccgggc-tttt--gcccggtgcactcttcctttggcaggccagcatcagtttgggcggctggataaaggtctgttaaacgtgacttccttcggggagagcttatagggcagacgacatgcagccagcctgaactgaggtccgcgcatctgctaggatgctggcgtaatagctgtaagcggcccgtcttgaaacacggaccaaggagtctaacatctatgcgagtgtttgggt-gtcaagcccgagcgcgtaatgaaagtaa-acg-gaggtgggaaccc---tt-tgggtgcaccatcgaccgatcttgatgtcttcggatggatttgagtaagagcatagctgttgggacccgaaagatggtgaactatgcctgaatagggtgaagccagaggaaactctggtggaggctcgcagcggttctgacgtgcaaatcgatc---------------------------------------------------------------------------------------------------------------------------------------------------------------------------------------------------------------------------------------------------------------------------------------------------------------------------------------------------------------------------------------------------------------------------------------------------------------------------------------------------------------------------------------------------------------------------------------------------------------------------------------------------------------------------------------------------------------------------------------------------------------------------------------------------------------------------------------------------------------------------------------------------------------------------------------------------
>Lophiostoma_japonicum_MFLUCC_17_2450
----------------------------------------tccaaggatggccagactcgtgagcacgctctcctcgcctacactttcggtgtcaagcagctcatcgtcgccatcaacaagatggacaccaccaagtggagcgaggaccgtttccaggagatcatcaaggagacgtccaatttcatcaagaaggtcggcttcaaccccaagcacgttcccttcgtgcccatctccggcttcaacggtgacaacatgatcgacgcctcccccaactgcccctggtacaagggctgggagaaggagatcaag---actaaggccaccggcaagaccctcctcgaggccatcgatgccattgagcctcccaagcgtccctccgacaagcccctccgtctgcccctccaggatgtgtacaagatcggcggtattggcactgttcccgtcggccgtgtcgagaccggtattattaaggccggcatggtcgttaccttcgcccccgccggtgtca-ccactgaagtcaagtccgtcgagatgcaccacgagcagcttgtcgagggtacccccggtgacaacgtcggcttcaacgtcaagaacgtctccgtcaaggagatccgtcgtggcaacgtcgccggtgactccaagaacgaccctcccaagggctgcgactccttcaacgctcaggtcatcgttctcaaccaccccggccaggtcggtgctggttacgctcccgtcttggattgccacactgcccacatcgcctgcaagttctctgagctcctccagaagattgatcgacgaactggcaagtctgttgaagacaaccccaagttcatcaagtctggtgatgccgctatcgtcaag---------------------------------------------------------------------------------------------------------------------------------------------aacccttgtctttttgtg---aacctttgtttcctcg-gcagct-tcgc-----ctgccaacgaggaccc-tccaaaaccc-ttttgcaatcctggtacaac-attctgaaaaca--aaacaatattaaaactttcaacaatggatctcttggctctggcatcgatgaagaacgcagcgaaatgcgataagtagtgtgaattgcagaattcagtgaatcatcgaatctttgaacgcacattgcgccctttggtattccttagggcatgcctgttcgagcgtcatttacaacttcaagctcagcttggtgatgggtgtctgtc-------ccgc---c-tttgcgcgc----------------ggactcgcctcaaatgcagttggcagcttgtt-cctcggctctaaacgcagcaga-atgcgtcg-agc-gtcgagcggac-gggctctcc-agtaagc-aaa-cccc-cac-aaattgacctcggatcaggtagggatacccgctgaacttaagcatat-----------------------------------------------------------------------------------------------------------------------------------------------------------------------------------------------------------------------------------------------------------------------------------------------------------------------------------------------------------------------------------------------------------------------------------------------------------------------------------------------------------------------------------------------------------------------------------------------------------------------------------------------------------------------------------------------------------------------------------------------------------------------------------------------------------------------------------------------------------------------------------------------------------------------------------------------------------------------------------------------------------------------------------------------------------------------------------------------------------------------------------------------------------------------------------------------------------------------------------------------------------------------------------------------------------------------------------------------------------------------------------------------------------------------------------------------------------------------------------------------------------------------------------------------------------------------------------------------------------------------------------------------------------------------------------------------------------------------------------------------------------------------------------------------
>Lophiostoma_japonicum_KT_573
catcatcgctgccggtactggtgagttcgaggctggtatctccaaggatggccagactcgtgagcacgctctcctcgcctacactctcggtgtcaagcagctcatcgtcgccatcaacaagatggacaccaccaagtggagcgaggagcgtttccaggagatcatcaaggagacgtccaacttcatcaagaaggtcggcttcaaccccaagcacgttcccttcgtgcccatctccggctttaatggtgacaacatgatcgacgcctcccccaactgcccctggtacaagggctgggagaaggagatcaag---accaaggccaccggcaagaccctcctcgaggccatcgatgccattgagcctcccaagcgcccctccgacaagcccctccgtctgcccctccaggatgtgtacaagatcggcggtatcggcactgttcccgtcggccgtgtcgagaccggtatcatcaaggccggcatggtcgttaccttcgcccccgccggtgtca-ccactgaagtcaagtccgtcgagatgcaccacgagcagcttgtcgagggtacccccggtgacaacgtcggcttcaacgtcaagaacgtctccgtcaaggagatccgtcgtggcaacgtcgccggtgactccaagaacgaccctcccaagggctgcgactccttcaacgcccaggtcatcgttctcaaccaccccggccaggtcggtgctggttacgctcccgtcttggattgccacactgcccacatcgcctgcaagttctctgagctcctccagaagattgatcgacgaactggcaagtctgttgaagacaaccccaagttcatcaagtctggtgatgccgctatcgtcaagacctgcggaaggatcattatagtagag------------------g------------------------------cctct---------------------------------------ggcctccacg-----agatgcaacccttgtctttttgtg---aacctttgtttcctcg-gcagct-tcgc-----ctgccaacgaggaccc-tccaaaaccc-ttttgcaatcctggtacaac-attctgaaaaca--aaacaatattaaaactttcaacaatggatctcttggctctggcatcgatgaagaacgcagcgaaatgcgataagtagtgtgaattgcagaattcagtgaatcatcgaatctttgaacgcacattgcgccctttggtattccttagggcatgcctgttcgagcgtcatttacaaattcaagctcagcttggtgatgggtgtctgtc-------ccgc---c-tttgcgcgc----------------ggactcgcctcaaatgcagttggcagcttgtt-cctcggctctaaacgcagcaga-atgcgtcg-agc-gtcgagcggac-gggctctcc-agtaagc-aaa-cccc-cac-aaattgacctcggatcaggtagggatacccgctgaacttaagcatatccggcgagtgaagcggcaacagctcaaatttgaaatctggccct-ttt---ggggtccgagttgtaatttgtagagggtgctttggcgttggttgtggtctaagttccttggaacaggacgtcacagagggtgagaatcccgtacgtggccgccagcctccgccgtgtaaagccccttcgatgagtcgagttgtttgggaatgcagctctaaatgggaggtaaatttcttctaaagctaaatatttgccagagaccgatagcgcacaagtagagtgatcgaaagatgaaaagcactttggaaagagagtcaaaaagcacgtgaaattgttgaaagggaagcgcttgcagctagacgtgcctttggttgatcagccgggc-tttt--gcccggtgcactcttcctttggcaggccagcatcagtttgggcggctggataaaggtctgttaaacgtgacttccttcggggagagcttatagggcagacgacatgcagccagcctgaactgaggtccgcgcatctgctaggatgctggcgtaatagctgtaagcggcccgtcttgaaacacggaccaaggagtctaacatctatgcgagtgtttgggt-gtcaagcccgagcgcgtaatgaaagtaa-acg-gaggtgggaaccc---tt-tgggtgcaccatcgaccgatcttgatgtcttcggatggatttgagtaagagcatagctgttgggacccgaaagatggtgaactatgcctgaatagggtgaagccagaggaaactctggtggaggctcgcagcggttctgacgtgcaaatcgatc---------------------------------------------------------------------------------------------------------------------------------------------------------------------------------------------------------------------------------------------------------------------------------------------------------------------------------------------------------------------------------------------------------------------------------------------------------------------------------------------------------------------------------------------------------------------------------------------------------------------------------------------------------------------------------------------------------------------------------------------------------------------------------------------------------------------------------------------------------------------------------------------------------------------------------------------------
>Lophiostoma_japonicum_UESTCC_23_0040
catcatcgctgccggtactggtgagttcgaggctggtatctccaaggatggccagactcgtgagcacgctctcctcgcctacactctcggtgtcaagcagctcatcgtcgccatcaacaagatggacaccaccaagtggagcgaggagcgtttccaggagatcatcaaggagacgtccaacttcatcaagaaggtcggcttcaaccccaagcacgttcccttcgtgcccatctccggcttcaacggtgacaacatgatcgacgcctcccccaactgcccctggtacaagggctgggagaaggagatcaag---accaaggccaccggcaagaccctcctcgaggccattgatgccattgagcctcccaagcgtccctccgacaaacccctccgtctgcccctccaggatgtgtacaagatcggcggtattggcactgttcccgtcggccgtgtcgagaccggtattatcaaggccggcatggtcgttaccttcgcccccgccggtgtca-ccactgaagtcaagtccgtcgagatgcaccacgagcagcttgtcgagggtacccccggtgacaacgtcggcttcaacgtcaagaacgtctccgtcaaggagatccgtcgtggcaacgtcgccggtgactccaagaacgaccctcccaagggctgcgactccttcaacgcccaggtcatcgttctcaaccaccccggccaggtcggtgctggttacgctcccgtcttggattgccacactgcccacatcgcctgcaagttctctgagctcctccagaagattgatcgacgaactggcaagtctgttgaagacaaccccaagttcatcaagtctggtgatgccgctatcgtcaag----------------------------------------------------------------------------------------------------------------------------ttcacg-----agatgcaacccttgtctttttgtg---aacctttgtttcctcg-gcagct-tcgc-----ctgccaacgaggaccc-tccaaaaccc-ttttgcaatcctggtacaac-attctgaaaaca--aaacaatattaaaactttcaacaatggatctcttggctctggcatcgatgaagaacgcagcgaaatgcgataagtagtgtgaattgcagaattcagtgaatcatcgaatctttgaacgcacattgcgccctttggtattccttagggcatgcctgttcgagcgtcatttacaaattcaagctcagcttggtgatgggtgtctgtc-------ccgc---c-tttgcgcgc----------------ggactcgcctcaaatgcagttggcagcttgtt-cctcggctctaaacgcagcaga-atgcgtcg-agc-gtcgagcggac-gggctctcc-agtaagc-aaa-cccc-cac-aaattgacctcggatcaggtagggatacccgctgaacttaagcatatc-------tgaagcggcaacagctcaaatttgaaatctggcccc-cccacgggggtccgagttgtaatttgcagagggtgctttggcgttggctgtggtctaagttccttggaacaggacgtcgcagagggtgagaatcccgtatgtggccgccagtcttcgccgtgtaaagccccttcgacgagtcgagttgtttgggaatgcagctctaaatgggaggtaaatttcttctaaagctaaatatctgccagagaccgatagcgcacaagtagagtgatcgaaagatgaaaagcactttggaaagagagtcaaaaagcacgtgaaattgttgaaagggaagcgcttgcagttagacgtgcctctagttgctcagccgggc-cttcgggcccggtgcactcttctattggcaggccagcatcagtctgggcggtcggataaaggcccattaaacgtgactccctccggggagagcttatagggtgggcgacatgcgaccagcccggactgaggtccgcgcatctgctaggatgctggcttaataactgtaagcggcccgtcttgaaacacggaccaaggagtctaacatctatgcgagtgtttgggt-gtcaagcccggacgcgtaatgaaagtga-acg-gaggtgggatccc---ttcggggtgcaccatcgaccgatcctgatgtcttcggatggatttgagtaagagcatagctgttgggacccgaaagatggtgaactatgcctgaatagggtgaagccagaggaaactctggtggaggctcgcagcggttctgacgtgcaaatcgatcctgacgaaggatgtctacaaatacctgcaaaagtgtgtggagagcaatagcgagtttaacgtacagatggccgtgaagggcagcgtcatcacaaacggcctgaagtattcgctcgccactggcaactggggtgaccagaagaaggctgcatcggctaaggcaggcgtctctcaggttcttaaccgatatacctacgcatctaccttgtctcacttacgacgaacgaacacccccgttggccgtgatggcaagctagcaaaaccacgacaactgcacaatactcactggggcttggtatgtcccgccgagactccggaaggccaagcgtgtggtttggtgaagaatctttctctcatgtgctacgttagtgtcggcagcgaaagcacaccgattactgatttcatgagtcaacgaaacatggagcttcttgaagagtacgatccagtcgtcaatcccacagccaccaaggtgtttgtcaatggtgtctgggtcggtgtgcactcgcagccatcccaactggtctccgtcgtgcaggagttgcggagaaacggaactctatcctacgaaatgagtctgatccgcgacattcgagatcgagaatttaagatcttcacagatgcaggccgagtgatgcggccgctcttcgtcgtcgagacagactttcagaagccaaaccgtggaagtctcgttctcaacaagtctcacatacagaaacttatcaatgataagacaattgatgtgtctgggctgaacgacgaagacagtgcagcgaataggttcggatggaggggtctcatccatagtggtgcggttgagtatcttgatgccgaagaggaagaaacagccatgatcatcatgacgcctgaggatttggaagagcaccgggacctcatgcaaggtattcctgcgccagaa
>Lophiostoma_jonesii_GAAZ_54_1
cattatcgctgccggtactggtgagttcgaggctggtatctccaaggatggccagactcgtgagcacgccctgctcgcctacaccctcggtgtgaagcagcttatcgtcgccatcaacaagatggacaccaccaagtggagcgaggagcgttacaacgagatcatcaaggagacgtccaacttcatcaaraaggtcggcttcaaccccaagcacgtccccttcgtccccatctccggctttaacggagacaacatgatcgagccctccaccaactgcccctggtacaagggctgggagaaggagatcaag---gtcaaggccaccggcaagaccctccttgaggccatcgatgccatcgagcctcccaagcgtccctccgacaagcccctccgtctgcccctccaggatgtgtacaagatcggtggtattggcactgtccccgtcggtcgtgtcgagaccggtatcatcaaggccggtatggtcgtgaccttcgctccggctggtgtca-ccactgaagtcaagtccgtggagatgcaccacgagcagcttgctgagggtacccccggtgacaacgtcggcttcaacgtcaagaacgtctccgtcaaggagatccgtcgtggcaacgttgccggtgactccaagaacgatccccccaagggctgcgactccttcaacgcccaggtcatcgtcctcaaccaccccggccaggtcggtgctggttacgctcctgtcttggattgccacactgcccacattgcttgcaagttctccgagctcctccagaagatcgatcgccgaactggcaagtctgttgaagacaaccccaagttcatcaagtctggtgatgccgctatcgtcaagacctgcggaagga-cattactgtcgggc------------------------------------------------cccta-----------------------------------gtgggcccmatag---ttctatcaacccttgcttttttttttgcgcacccttcgtttcctcg-gcagct-ttgc-----ctgccaacggggaccctcccgaaaacc-ttttgtagtaccagtacaac-tttctgaaccac--cttaattattaaaactttcaacaatggatctcttggctctggcatcgatgaaraacgcagcgaaatgcgataagtagtgtgaattgcaraattcagtgaatcatcgaatctttgaacgcacattgcgccctttggtattccttagggcatgcctgttcgagcgtcatttgcaaattcaagctcagcttggtgatgggtgtctgtc-------ccac---c-gtcgcgtgc----------------ggactcgcctcaaatgcagttggcagcttatc-ctccggctctgaacgcagcaratttgcgtcgaagc-gccgtctggat-cggctttcc-agtaagc-aaa-ccccccccaaatttgacctcggatcaggtagggatacccgctgaacttaagcatatccggcgagtgaagcggcaacagctcaaatttgaaatctggctcc-ttt---ggggtccgagttgtaatttgtagagggtgctttggcgttggctgtggtctaagttccttgggacaggacgtcacagagggtgagaatcccgtacgtggccgccagcctccgccttgtaaagccccttcgacgagtcgagttgtttgggaatgcagctctaaatgggaggtaaatttcttctaaagctaaatatctgccagagaccgatagcgcacaagtagagtgatcgaaagatgaaaagcactttggaaagagagtcaaacagcacgtgaaattgttgaaagggaagcgcttgcagctagacgtgccttgggttgatcagccgggcttttt--gcccggtgcactcttcccctggcaggccagcatcggtttgggcggctggataaaggtctgttaaacgtgactcccttcggggagagcttatagggcagacgacatgcagccagtccgaaccgaggtccgcgcatctgctaggatgctggcgtaatagctgtaagcggcccgtcttgaaacacggaccaaggagtctaacatctatgcgagtgtttgggt-gtcaagcccgagcgcgcaatgaaagtaa-acg-gaggtgggaaccc---tt-tgggtgcaccatcgaccgatcttgacgtcttctgatggatttgagtaagagcatagctgttgggacccgaaagatggtgaactatgcctgaatagggtgaagccagaggaaactctggtggaggctcgcagcggttctgacgtgcaaatcgatc---------------------------------------------------------------------------------------------------------------------------------------------------------------------------------------------------------------------------------------------------------------------------------------------------------------------------------------------------------------------------------------------------------------------------------------------------------------------------------------------------------------------------------------------------------------------------------------------------------------------------------------------------------------------------------------------------------------------------------------------------------------------------------------------------------------------------------------------------------------------------------------------------------------------------------------------------
>Lophiostoma_jonesii_GAAZ_54_2
cattatcgctgccggtactggtgagttcgaggctggtatctccaaggatggccagactcgtgagcacgccctgctcgcctacaccctcggtgtgaagcagcttatcgtcgccatcaacaagatggacaccaccaagtggagcgaggagcgttacaacgagatcatcaaggagacgtccaacttcatcaaraaggtcggcttcaaccccaagcacgtccccttcgtccccatctccggctttaacggagacaacatgatcgagccctccaccaactgcccctggtacaagggctgggagaaggagatcaag---gtcaaggccaccggcaagaccctccttgaggccatcgatgccatcgagcctcccaagcgtccctccgacaagcccctccgtctgcccctccaggatgtgtacaagatcggtggtattggcactgtccccgtcggtcgtgtcgagaccggtatcatcaaggccggtatggtcgtgaccttcgctccggctggtgtca-ccactgaagtcaagtccgtggagatgcaccacgagcagcttgctgagggtacccccggtgacaacgtcggcttcaacgtcaagaacgtctccgtcaaggagatccgtcgtggcaacgttgccggtgactccaagaacgatccccccaagggctgcgactccttcaacgcccaggtcatcgtcctcaaccaccccggccaggtcggtgctggttacgctcctgtcttggattgccacactgcccacattgcttgcaagttctccgagctcctccagaagatcgatcgccgaactggcaagtctgttgaagacaaccccaagttcatcaagtctggtgatgccgctatcgtcaagacctgcggaagga-cattactgtcgggc------------------------------------------------cccta-----------------------------------gtgggcccmatag---ttctatcaacccttgcttttttttttgcgcacccttcgtttcctcg-gcagct-ttgc-----ctgccaacggggaccctcccgaaaacc-ttttgtagtaccagtacaac-tttctgaaccac--cttaattattaaaactttcaacaatggatctcttggctctggcatcgatgaaraacgcagcgaaatgcgataagtagtgtgaattgcaraattcagtgaatcatcgaatctttgaacgcacattgcgccctttggtattccttagggcatgcctgttcgagcgtcatttgcaaattcaagctcagcttggtgatgggtgtctgtc-------ccac---c-gtcgcgtgc----------------ggactcgcctcaaatgcagttggcagcttatc-ctccggctctgaacgcagcaratttgcgtcgaagc-gccgtctggat-cggctttcc-agtaagc-aaa-ccccccccaaatttgacctcggatcaggtagggatacccgctgaacttaagcatatccggcgagtgaagcggcaacagctcaaatttgaaatctggctcc-ttt---ggggtccgagttgtaatttgtagagggtgctttggcgttggctgtggtctaagttccttgggacaggacgtcacagagggtgagaatcccgtacgtggccgccagcctccgccttgtaaagccccttcgacgagtcgagttgtttgggaatgcagctctaaatgggaggtaaatttcttctaaagctaaatatctgccagagaccgatagcgcacaagtagagtgatcgaaagatgaaaagcactttggaaagagagtcaaacagcacgtgaaattgttgaaagggaagcgcttgcagctagacgtgccttgggttgatcagccgggcttttt--gcccggtgcactcttcccctggcaggccagcatcggtttgggcggctggataaaggtctgttaaacgtgactcccttcggggagagcttatagggcagacgacatgcagccagtccgaaccgaggtccgcgcatctgctaggatgctggcgtaatagctgtaagcggcccgtcttgaaacacggaccaaggagtctaacatctatgcgagtgtttgggt-gtcaagcccgagcgcgcaatgaaagtaa-acg-gaggtgggaaccc---tt-tgggtgcaccatcgaccgatcttgacgtcttctgatggatttgagtaagagcatagctgttgggacccgaaagatggtgaactatgcctgaatagggtgaagccagaggaaactctggtggaggctcgcagcggttctgacgtgcaaatcgatc---------------------------------------------------------------------------------------------------------------------------------------------------------------------------------------------------------------------------------------------------------------------------------------------------------------------------------------------------------------------------------------------------------------------------------------------------------------------------------------------------------------------------------------------------------------------------------------------------------------------------------------------------------------------------------------------------------------------------------------------------------------------------------------------------------------------------------------------------------------------------------------------------------------------------------------------------
>Lophiostoma_jotunheimenense_CBS_147522
catcatcgctgccggtactggtgagtttgaggctggtatctccaaggatggccagactcgcgagcacgctctcctcgcctacactctcggtgtcaagcagctcatcgttgccatcaacaagatggacaccaccaagtggagcgaggaccgttaccaagaaatcatcaaggagacgtccaacttcatcaagaaggtcggcttcaaccccaagcacgtccccttcgtccccatctccggcttcaacggtgacaacatgatcgacgtctctcccaactgcccctggtacaagggctgggagaaggagatcaag---accaaggtcaccggcaagaccctccttgaggccatcgatgccatcgagcaacccaagcgtcccactgacaagcccctccgtctgccccttcaggatgtgtacaagattggcggtattggcacggtccctgtcggtcgtgtcgagaccggtatcatcaagtccggtatgatcgtcaccttcgccccggccggtgtca-ccaccgaagtcaagtccgtcgagatgcaccacgagcagcttgtcgagggtacccccggtgacaacgtcggcttcaacgtcaagaacgtctccgtcaaggagattcgtcgtggcaatgtcgccggtgactccaagaacgatccccccaagggctgcgactccttcaacgcccaggtcatcgtcctcaaccaccccggccaggtcggcgctggttacgctcc-------------------------------------------------------------------------------------------------------------------------------------acctgcggaaggatcattattgtaggt------------------g------------------------------cctcc-------------------------------------gggcccgtaaa------cacaataacccttgtctttttttgtgcacccttcgtttcctcg-gcagct-ttgc-----ctgccaacgaggaccc-cccaaaaacc-ttttgcaatcctagtataac-agtctgaaaaca---aacaatattaaaactttcaacaatggatctcttggctctggcatcgatgaagaacgcagcgaaatgcgataagtagtgtgaattgcagaattcagtgaatcatcgaatctttgaacgcacattgcgccctttggtattccttagggcatgcctgttcgagcgtcatttacaaattcaagcttagcttggtgatgggtgtctgtc-------ccgc---c-tttgcgtgt----------------ggactcgcctcaaatgcagttggcagcttgtt-cctcggctctaaacgcagcagatttgcgttg-agc-gtcgtgcggac-gggctctcc-agtaagc-aaa-accc-cac-aaattgacctcggatcaggtagggatacccgctgaacttaagcatatccggcgagtgaagcggcaacagctcaaatttgaaatctggctcc-ttt---ggggtccgagttgtaatttgtagagggtgctttggcgttggttgtggtctaagttccttggaacaggacgtcacagagggtgagaatcccgtacgtggccgccagcctccgccgtgtaaagccccttcgatgagtcgagttgtttgggaatgcagctctaaatgggaggtaaatttcttctaaagctaaatatttgccagagaccgatagcgcacaagtagagtgatcgaaagatgaaaagcactttggaaagagagtcaaaaagcacgtgaaattgttgaaagggaagcgcttgcagctagacgtgcctttggttgatcagccggac-tttt--gcccggtgcactcttcctttggcaggccagcatcagtttgggcggctggataaaggtctgttaaacgtgacttccttcgggaagagcttatagggcagacgacatgcagccagcccgaactgaggtccgcgcatctgctaggatgctggcgtaatagctgtaagcggcccgtcttgaaacacggaccaaggagtctaacatctatgcgagtgtttgggt-gtcaagcccgagcgcgtaatgaaagtaatacg-taggtgggaacct---tt-taggtgcaccatcgaccgatcttgatgtcttcggatggatttgagtaagagcatagctgttgggacccgaaagatggtgaactatgcctgaatagggtgaagccagaggaaactctggtggaggctcgcagcggttctgacgtgcaaatcgatc---------------------------------------------------------------------------------------------------------------------------------------------------------------------------------------------------------------------------------------------------------------------------------------------------------------------------------------------------------------------------------------------------------------------------------------------------------------------------------------------------------------------------------------------------------------------------------------------------------------------------------------------------------------------------------------------------------------------------------------------------------------------------------------------------------------------------------------------------------------------------------------------------------------------------------------------------
>Lophiostoma_longiappendiculatum_MFLUCC_17_1452
catcatcgccgccggtactggtgagttcgaggctggtatctccaaggatggccagacccgtgagcacgccctgctcgcctacactcttggtgtcaagcagctcatcgttgccatcaacaagatggacaccaccaagtggagtgaggagcgtttccaggaaatcatcaaggagacgtccaacttcatcaagaaggtcggcttcaaccccaagcacgttcccttcgtccccatctccggcttcaacggtgacaacatgatcgaggtctccaccaactgcccgtggtacaagggctgggagaaggagatcaag---gtcaaggccaccggcaagaccctcctcgaggccatcgatgccatcgagccccccaagcgtccctctgacaagcctctccgtctgcccctccaggatgtgtacaagatcggcggtattggcactgttcccgtcggccgtgtcgagactggtatcatcaaggccggtatggtcgtcaccttcgcccccgctggtgtca-ccaccgaagtcaagtccgtcgagatgcaccacgagcagcttaccgagggtacccccggtgacaacgtcggcttcaacgtcaagaacgtctctgtcaaggagatccgtcgtggcaacgtcgctggtgactccaagaacgacccccccaagggctgcgactccttcaacgcccaggtcatcgtcctcaaccaccccggccaggtcggtgctggttacgctcctgtcttggattgccacactgcccacattgcctgcaagttctctgagctcctccagaagatcgatcgccgaactggcaagtctgttgaagacaaccccaagttcatcaagtctggtgatgccgctatcgtcaagacctgcggaaggatcattatcgaataa------------------g------------------------------acccg-------------------------------------------cgagggcc---tgacaacacccgtgcacttttttgcgta-cctctgtttcctcg-gcagct-ccgc-----ctgccagcgaggaccc-ccatcaaacc-ttttgcaatctttgaa-----attcagaataacc-cttaaccattaaaactttcaacaatggatctcttggctctggcatcgatgaagaacgcagcgaaatgcgataagtagtgtgaattgcagaattcagtgaatcatcgaatctttgaacgcacattgcgccctttggtattccttagggcatgcctgttcgagcgtcatttctaaattcaagctcagcttggtgatgggcgtctgtt-------ccac---c-tttgcgtgc----------------ggactcgcctcaaatgcagttggcagctcatc-ctctggctctaaacgcagcagaattgcgtcg-agc-gcccccggaag-cagctctcc-agtaagc-aaa-accc-ccc--aattgacctcggatcaggtagggatacccgctgaacttaagcatatccggcgagtgaagcggcaacagctcaaatttgaaatctggccct-ttc---agggtccgagttgtaatttgcagagggtgctttggctttggctgtggtctaagttccttggaacaggacgtcacagagggtgagaatcccgtacgtggccgccagcctctgccgtgtaaagccccttcgatgagtcgagttgtttgggaatgcagctctaaatgggaggtaaatttcttctaaagctaaatatttgccagagaccgatagcgcacaagtagagtgatcgaaagatgaaaagcactttggaaagagagtcaaaaagcacgtgaaattgttgaaagggaagcgcttgcagctagacgtgcctttggttgttcagccgggc-tttt--gcccggtgcactctacctttggcaggccagcatcagtttggacggctggataaaggtctattaaacgtgacttccttcggggagagcttatagggtaggcgacatgcagccagtctgaactgaggtccgcgcatctgctaggatgctggcgtaatagctgtaagcggcccgtcttgaaacacggaccaaggagtctaacatctatgcgagtgtttgggt-gtcaagcccgagcgcgcaatgaaagtaa-acg-gaggtgggaaccc---tt-tgggtgcaccatcgaccgatcctgatgtcttcggatggatttgagtaagagcatagctgttgggacccgaaagatggtgaactatgcctgaatagggtgaagccagaggaaactctggtggaggctcgcagcggttctgacgtgcaaatcgatc---------------------------------------------------------------------------------------------------------------------------------------------------------------------------------------------------------------------------------------------------------------------------------------------------------------------------------------------------------------------------------------------------------------------------------------------------------------------------------------------------------------------------------------------------------------------------------------------------------------------------------------------------------------------------------------------------------------------------------------------------------------------------------------------------------------------------------------------------------------------------------------------------------------------------------------------------
>Lophiostoma_longiappendiculatum_MFLUCC_17_1457
catcatcgccgccggtactggtgagttcgaggctggtatctccaaggatggccagacccgtgagcacgccctgctcgcctacactcttggtgtcaagcagctcatcgttgccatcaacaagatggacaccaccaagtggagtgaggagcgtttccaggaaatcatcaaggagacgtccaacttcatcaagaaggtcggcttcaaccccaagcacgttcccttcgtccccatctccggcttcaacggtgacaacatgatcgaggtctccaccaactgcccgtggtacaagggctgggagaaggagatcaag---gtcaaggccaccggcaagaccctcctcgaggccatcgatgccatcgagccccccaagcgtccctctgacaagcctctccgtctgcccctccaggatgtgtacaagatcggcggtattggcactgttcccgtcggccgtgtcgagactggtatcatcaaggccggtatggtcgtcaccttcgcccccgctggtgtca-ccaccgaagtcaagtccgtcgagatgcaccacgagcagcttaccgagggtacccccggtgacaacgtcggcttcaacgtcaagaacgtctctgtcaaggagatccgtcgtggcaacgtcgctggtgactccaagaacgacccccccaagggctgcgactccttcaacgcccaggtcatcgtcctcaaccaccccggccaggtcggtgctggttacgctcctgtcttggattgccacactgcccacattgcctgcaagttctctgagctcctccagaagatcgatcgccgaactggcaagtctgttgaagacaaccccaagttcatcaagtctggtgatgccgctatcgtcaagacctgcggaaggatcattatcgaataa------------------g------------------------------acccg-------------------------------------------cgagggcc---tgacaacacccgtgcacttttttgcgta-cctctgtttcctcg-gcagct-ccgc-----ctgccagcgaggaccc-ccatcaaacc-ttttgcaatctttgaa-----attcagaataacc-cttaaccattaaaactttcaacaatggatctcttggctctggcatcgatgaagaacgcagcgaaatgcgataagtagtgtgaattgcagaattcagtgaatcatcgaatctttgaacgcacattgcgccctttggtattccttagggcatgcctgttcgagcgtcatttctaaattcaagctcagcttggtgatgggcgtctgtt-------ccac---c-tttgcgtgc----------------ggactcgcctcaaatgcagttggcagctcatc-ctctggctctaaacgcagcagaattgcgtcg-agc-gcccccggaag-cagctctcc-agtaagc-aaa-accc-ccc--aattgacctcggatcaggtagggatacccgctgaacttaagcatatccggcgagtgaagcggcaacagctcaaatttgaaatctggccct-ttc---agggtccgagttgtaatttgcagagggtgctttggctttggctgtggtctaagttccttggaacaggacgtcacagagggtgagaatcccgtacgtggccgccagcctctgccgtgtaaagccccttcgatgagtcgagttgtttgggaatgcagctctaaatgggaggtaaatttcttctaaagctaaatatttgccagagaccgatagcgcacaagtagagtgatcgaaagatgaaaagcactttggaaagagagtcaaaaagcacgtgaaattgttgaaagggaagcgcttgcagctagacgtgcctttggttgttcagccgggc-tttt--gcccggtgcactctacctttggcaggccagcatcagtttggacggctggataaaggtctattaaacgtgacttccttcggggagagcttatagggtaggcgacatgcagccagtctgaactgaggtccgcgcatctgctaggatgctggcgtaatagctgtaagcggcccgtcttgaaacacggaccaaggagtctaacatctatgcgagtgtttgggt-gtcaagcccgagcgcgcaatgaaagtaa-acg-gaggtgggaaccc---tt-tgggtgcaccatcgaccgatcctgatgtcttcggatggatttgagtaagagcatagctgttgggacccgaaagatggtgaactatgcctgaatagggtgaagccagaggaaactctggtggaggctcgcagcggttctgacgtgcaaatcgatc----------------------------agaaatgtgtggaaaacaacagcgagttcaacgtccaaatggctgtcaaaggcagcgtcatcacaaatggcctgaaatattcactcgctaccggtaactggggtgaccagaagaaggctgcgtcggcgaaggcgggcgtttcccaggtgcttaaccgatacacctacgcatctaccttgtctcacttgcgacggacgaacacgcctgttggccgtgatggcaagctggcaaaaccacgacagctacacaatactcattggggtttggtgtgtcctgctgagactccagaagggcaggcatgcggtttggtgaagaacctttcgctcatgtgctacgtcagtgttggcagcgagagcacgcccatcactgacttcatgagccaacggaacatggagcttctggaagagtacgatccgaccgtcaatcccacggctaccaaggtgtttgtcaatggtgtctgggttggtgtgcattcgcaaccatcccaactagtttccgtcgtgcaggagctgcggagaaacggaactctctcttacgaaatgagtcttatccgagacattcgagaccgagagttcaagatctttaccgacgcaggccgagtaatgcggccgctcttcgtcgtagagactgatttccagaaaccgaatcgcgggagtcttgtcttgaacaagactcatatccagaggcttctcgccgataagcaaatcgatgtgtctggtctaaacgacgacgataccgcatcggcgaggttcggatggagaggcctcatccacagcggtgcggttgagtatctcgatgccgaggaagaagaaacagccatgatcatcatgacaccagaggacttggaagaacatcgagacctcatgcaaggcattcctgcaccggaa
>Lophiostoma_macrostomum_KT_508
catcatcgctgccggtactggtgagttcgaggctggtatctccaaggatggtcagactcgcgagcacgctctccttgcctacactctcggtgtcaagcagctcatcgttgccatcaacaagatggacaccaccaagtggagcgaggaccgttaccaggaaatcatcaaggagacgtccaacttcatcaagaaggtcggcttcaaccccaagcacgtccccttcgtccccatctccggtttcaacggtgacaacatgatcgacgtctctaccaactgcccctggtacaagggctgggagaaggagatcaag---accaaggtcaccggcaagaccctccttgaggccatcgatgccatcgagcaacccaagcgtcccaccgacaagcccctccgtctgccccttcaggatgtgtacaagattggcggtattggcactgttcctgtcggtcgtgtcgagaccggtatcatcaagtccggtatgatcgtcaccttcgccccggccggtgtca-ctaccgaagtcaagtccgtcgagatgcaccacgagcagcttgtcgagggtacccccggtgacaacgtcggcttcaacgtcaagaacgtctccgtcaaggagatccgtcgtggcaatgtcgccggtgactccaagaacgacccccccaagggctgcgactccttcaacgcccaggtcatcgtcctcaaccaccccggccaggtcggcgctggctacgcccctgtcttggattgccacactgcccacattgcctgcaagttctccgagctcatcaacaagatcgatcgacgaactggcaagtctgttgaagacaaccccaagttcatcaagtctggtgatgccgctatcgtcaagacctgcggaaggatcattattgtaggt------------------g------------------------------ccctc-------------------------------------gggcccgctga------cacaataacccttgtctttttttgtgcacccttcgtttcctcg-gcagct-ctgc-----ctgccaacgaggaccc-ccccaaaacc-ttttgcaatcccagtataac-aatcagaaaaca---aacaatattaaaactttcaacaatggatctcttggctctggcatcgatgaagaacgcagcgaaatgcgataagtagtgtgaattgcagaattcagtgaatcatcgaatctttgaacgcacattgcgccctttggtattccttagggcatgcctgttcgagcgtcatttacaaattcaagctcagcttggtgatgggtgtctgtc-------ccgc---c-tttgcgtgt----------------ggactcgcctcaaatgcagttggcagcttgtt-cctcggctctaaacgcagcagatttgcgtcg-agc-gtcgtgcggacggggctctcc-agtaagc-aaaccccc-cac-aaattgacctcggatcaggtagggatacccgctgaacttaagcatatccggcgagtgaagcggcaacagctcaaatttgaaatctggctcc-ttc---ggggtccgagttgtaatttgtagagggtgctttggcgttggttgtggtctaagttccttggaacaggacgtcacagagggtgagaatcccgtacgtggccgccagcctccgccgtgtaaagccccttcgatgagtcgagttgtttgggaatgcagctctaaatgggaggtaaatttcttctaaagctaaatatttgccagagaccgatagcgcacaagtagagtgatcgaaagatgaaaagcactttggaaagagagtcaaaaagcacgtgaaattgttgaaagggaagcgcttgcagctagacgtgccttgggttgatcagccgggc-tttt--gcccggtgcactcttcccttggcaggccagcatcagtttgggcggctggataaaggtctgttaaacgtgacttccttcggggagagcttatagggcagacgacatgcagccagcctgaactgaggtccgcgcatctgctaggatgctggcataatagctgtaagcggcccgtcttgaaacacggaccaaggagtctaacatctatgcgagtgtttgggt-gtcaagcccgagcgcgtaatgaaagtaa-acg-gaggtgggaacct---tt-taggtgcaccatcgaccgatcctgatgtcttcggatggatttgagtaagagcatagctgttgggacccgaaagatggtgaactatgcctgaatagggtgaagccagaggaaactctggtggaggctcgcagcggttctgacgtgcaaatcgatcctgacgaaggacgtttataaatatttgcaaaagtgtgtggagagcaacagcgagttcaacgtccaaatggctgtgaagggcagcgtcatcacaaacggcctgaaatactcgctcgctactggcaactggggcgaccagaagaaggctgcgtcggccaaggcaggcgtttctcaggtgcttaaccgatatacctacgcatctaccttgtctcacttgcggcgaacgaacactcccgttggccgtgatggtaagctggcaaaaccacgacaactgcacaatactcactggggcttggtgtgtcccgctgagaccccggaaggccaagcatgcggtttggtaaagaacctttcactcatgtgctacgtcagtgtcggtagcgagagcacgcccatcactgatttcatgagtcaacggaacatggagcttcttgaagagtacgatcccgtcgtcaatcccacggccaccaaagtatttgtcaatggtgtctgggtgggcgtgcattcgcaaccatcccaactagtctccgtcgtgcaggagctgcggagaaacggaactctatcttacgaaatgagtttgatccgcgacattcgagatcgagaattcaagatctttacagacgcaggccgagtgatgcgaccgcttttcgtcgtggagacggacttccagaaaccaaatcgcgggagtctcgttctaaataagtctcatatacagaggctcctcaacgacaagacaatcgatgtggctgggttaaacgacgaagatacagcagcgactaggttcggatggagaggcctcatccatagtggcacggttgagtatcttgatgctgaggaggaggaaacagccatgattatcatgacgcccgaggatttggaagagcaccgggacctcatgcaaggtattcctgcgccggac
>Lophiostoma_montanae_MFLUCC16_0999
catcatcgctgccggtactggtgagttcgaggctggtatctccaaggatggccagactcgcgagcacgctctcctcgcctacactctcggcgtcaagaagctcatcgttgccatcaacaagatggacaccaccaagtggagcgaggaacgttaccaggaaatcatcaaggagacgtccaacttcatcaagaaggtcggctacaaccccaagcaggtccccttcgtccccatctccggcttcaacggtgacaacatgatcgacgtctccaccaactgcccctggtacaagggctgggagaaggatgtcaagaccgtcaagtccaccggcaagaccctccttgaggccatcgatgccattgagcctcctgagcgtcccactgacaagcccctccgtctgcccctccaggatgtgtacaagattggcggtattggcactgttcctgtcggtcgtgtcgagactggtgtcatcaaggccggtatggtcgtcaccttcgccccggctggtgtca-ccaccgaagtcaagtccgtcgagatgcaccacgagcagcttgcccagggtagccccggtgacaacgtcggcttcaacgtcaagaacgtctcggtcaaggagatccgtcgtggcaacgtcgccggtgactccaagaacgacccccccaagggctgcgagtccttcaacgcccaggtcatcgtcctcaaccaccccggtcaggtcggcgctggctacgctcctgtcttggattgccacactgcccacattgcctgcaagttctccgagctcatcgaaaagatcgatcgacgaaccggcaaggcggttgaacaaaaccccaagttcgtcaagtctggagatgccgccatcgtcaag--------------------tgtaggc------------------g------------------------------ccttc-------------------------------------gggcccgtaaa------cacaataacccttgtctttttttgtgcaccctttgtttcctcg-gcagct-ttgc-----ctgccaacgaggaccc-cccaaaaacc-ttttgcaatcttagtataacaaatctgaaaaca---aacaatattaaaactttcaacaatggatctcttggctctggcatcgatgaagaacgcagcgaaatgcgataagtagtgtgaattgcagaattcagtgaatcatcgaatctttgaacgcacattgcgccctttggtattccttagggcatgcctgttcgagcgtcatttacaaattcaagctcagcttggtgatgggtgtctgtc-------ccgc---c-tttgcgcgt----------------ggactcgcctcaaatgcagttggcagcttgtt-cctcggctctaaacgcagcagatttgcgtca-agc-gtcgggcggac-gggctctcc-agtaagc--aa-accc-cac-aaattgacctcggatcaggtagggatacccgctgaacttaagcatatc--gcgagtgaagcggcaacagctcaaatttgaaatctggctcc-ttt---ggggtccgagttgtaatttgtagagggtgctttggcgttggttgtggtctaagttccttggaacaggacgtcacagagggtgagaatcccgtacgtggccgccagccttcaccgtgtaaagccccttcgatgagtcgagttgtttgggaatgcagctctaaatgggaggtaaatttctcctaaagctaaatatttgccagagaccgatagcgcacaagtagagtgatcgaaagatgaaaagcactttggaaagagagtcaaaaagcacgtgaaattgttgaaagggaagcgcttgcagctagacgtgccttgggttgatcagccggac-tttt--gcccggtgcactcttcctttggcaggccagcatcagtttgggcggctggataaaggtctgttaaacgtgacttccttcgggaagagcttatagggcagacgacatgcagccagcctgaactgaggtccgcgcatctgctaggatgctggcataatagctgtaagcggcccgtcttgaaacacggaccaaggagtctaacatctatgcgagtgtttgggt-gtcaagcccgagcgcgtaatgaaagtaa-acg-gaggtgggaacct---tt-taggtgcaccatcgaccgatcttgatgtcttcggatggatttgagtaagagcatagctgttgggacccgaaagatggtgaactatgcctgaatagggtgaagccagaggaaactctggtggaggctcgcagcggttctgacgtgcaaatcgatc---------------------------------------------------------------------------------------------------------------------------------------------------------------------------------------------------------------------------------------------------------------------------------------------------------------------------------------------------------------------------------------------------------------------------------------------------------------------------------------------------------------------------------------------------------------------------------------------------------------------------------------------------------------------------------------------------------------------------------------------------------------------------------------------------------------------------------------------------------------------------------------------------------------------------------------------------
>Lophiostoma_multiseptatum_KT_604
catcattgctgccggtactggtgagttcgaggctggtatctccaaggatggccagactcgcgagcacgctctcctcgcctacactctcggtgtcaagcagctcatcgttgccatcaacaagatggacacgaccaagtggagccaggaccgttaccaggaaatcatcaaggagacgtccaacttcatcaagaaggtcggcttcaaccccaagcacgtccccttcgtccccatctccggcttcaacggcgacaacatgatcgacgtctctcccaactgcccctggtacaagggctgggagaaggagatcaag---accaaggtgaccggcaagaccctccttgaggccatcgatgccatcgatcagccccagcgtccaaccgacaagcccctccgtctgccccttcaggacgtgtacaagattggcggtattggcactgttcctgtcggtcgtgtcgagaccggtatcatcaagtccggtatgatcgtcaccttcgccccggccggtgtca-ccaccgaagtcaagtccgtcgagatgcaccacgagcagcttgtcgagggtacccccggtgacaacgtcggcttcaacgtcaagaacgtctccgtcaaggagatccgtcgtggcaatgtcgctggtaactccaaggacgatccccccaagggctgcgactccttcaacgcccaggtcatcgtcctcaaccaccccggccaggtcggcgctggttacgctcctgtcttggattgccacactgctcacattgcctgcaagttctctgagctcctcaacaagatcgatcgacgaactggcaaggccgttgaagacaaccccaagttcatcaagtctggcgatgccgctatcgtcaagacctgcggaaggatcattattgtaggt------------------g------------------------------ccctc-------------------------------------gggcccgtaaa------cacaataacccttgtctttttttgtgcaccctttgtttcctcg-gcagct-ttgc-----ctgccaatgaggaccc-cctaaaaacc-ttttgcaatc-tagtataac-catctgaaaaca---aacaatattaaaactttcaacaatggatctcttggctctggcatcgatgaagaacgcagcgaaatgcgataagtagtgtgaattgcagaattcagtgaatcatcgaatctttgaacgcacattgcgccctttggtattccttagggcatgcctgttcgagcgtcatttacaaattcaagctcagcttggtgatgggtgtctgtc-------ccgc---c-tttgcgtgt----------------ggactcgcctcaaatgcagttggcagcttgtt-cctcggctctaaacgcagcagatttgcgtcg-agc-gtcgggcggac-gggctctcc-agtaagc--aa-accctcat-aaattgacctcggatcaggtagggatacccgctgaacttaagcatatccggcgagtgaagcggcaacagctcaaatttgaaatctggctcc-ttt---ggagtccgagttgtaatttgtagagggtgctttggcgttggttgtggtctaagttccttggaacaggacgtcacagagggtgagaatcccgtacgtggccgccagcctccgccgtgtaaagccccttcgatgagtcgagttgtttgggaatgcagctctaaatgggaggtaaatttcttctaaagctaaatatttgccagagaccgatagcgcacaagtagagtgatcgaaagatgaaaagcactttggaaagagagtcaaaaagcacgtgaaattgttgaaagggaagcgcttgcagctagacgtgccttgggttgatcagccggac-tttt--gcccggtgcactcttcctttggcaggccagcatcagtttgggcggctggataaaggtctgttaaacgtgacttccttcggggagagcttatagggtagacgacatgcagccagcctgaactgaggtccgcgcatctgctaggatgctggcataatagctgtaagcggcccgtcttgaaacacggaccaaggagtctaacatctatgcgagtgtttgggt-gtcaagcccgagcgcgtaatgaaagtga-atgccaggtgggaacct---tt-tgggtgcaccatcgaccgatcttgatgtcttcggatggatttgagtatgagcatagctgttgggacccgaaagatggtgaactatgcctgaatagggtgaagccagaggaaactctggtggaggctcgcagcggttctgacgtgcaaatcgatc---------------------------------------------------------------------------------------------------------------------------------------------------------------------------------------------------------------------------------------------------------------------------------------------------------------------------------------------------------------------------------------------------------------------------------------------------------------------------------------------------------------------------------------------------------------------------------------------------------------------------------------------------------------------------------------------------------------------------------------------------------------------------------------------------------------------------------------------------------------------------------------------------------------------------------------------------
>Lophiostoma_obtusisporum_KT_3098
catcatcgctgccggtactggtgagttcgaggctggtatctccaaggatggccagacccgtgagcacgccctccttgcctacactctcggtgtcaagcagctcatcgtcgccatcaacaagatggacaccaccaagtggagcgaggagcgtttcaacgaaatcatcaaggagacgtccaacttcatcaagaaggtcggcttcaaccccaagcacgtccccttcgtccccatctccggctttaacggtgacaacatgatcgacgcctccaccaactgcccctggtacaagggctgggagaaggagatcaag---gtcaaggctaccggcaagaccctccttgaggccatcgatgccatcgagccccccaagcgtccttctgacaagcccctccgtctgcccctccaggatgtgtacaagattggcggtattggcactgttcctgtcggtcgtgtcgagactggtatcatcaaggccggcatggtcgtcaccttcgctccggccggtgtca-ccactgaagtcaagtccgtcgagatgcaccacgagcagcttgccgagggtactcccggtgacaacgtcggcttcaacgtcaagaacgtctccgtcaaggagatccgtcgtggcaacgttgccggtgactccaagaacgacccccccaagggctgcgactccttcaacgcccaggtcattgtcctcaaccaccccggccaggtcggtgctggttacgcccctgtcttggattgccacactgcccacattgcctgcaagttctccgagctcctccagaagatcgatcgccgaactggcaagtctgttgaagacaaccccaagttcatcaagtctggtgatgccgctatcgtcaagacctgcggaaggatcattaatgggagataatc--------------------------------------------------------------------------------------ggggccgcaaggcctgtctgcatcacccttg--actttttgtgcaccttctgtttcctcg-gcagct-ccgc-----ctgccaatggggaccc-ccaacaaacctttttgcaatcttagtatgaa-ctttctgaacaaa-cctaaacgttaaaactttcaacaatggatctcttggctctggcatcgatgaagaacgcagcgaaatgcgataagtagtgtgaattgcagaattcagtgaatcatcgaatctttgaacgcacattgcgccctttggtattccttagggcatgcctgttcgagcgtcatttacaaattcaagctcagcttggtgatgggtgtctgtc-------ccgc---c-gtcgcgcgt----------------ggactcgccttaaatgcagttggcagctcctc-cctcggctctaaacgcagcagaattgtgtcg-agc-gccttgaggat-gggctttccaaagaagc-aaaccccc-cac-aaattgacctcggatcaggtagggatacccgctgaacttaagcatatccggcgagtgaagcggcaacagctcaaatttgaaatctggctct-ttc---agggtccgagttgtaatttgcagagggtgctttggcgttggctgtggtctaagttccttggaacaggacgtcacagagggtgagaatcccgtacgtggccgccagctttcgccgtgtaaagccccttcgatgagtcgagttgtttgggaatgcagctctaaatgggaggtaaatttcttctaaagctaaatatttgccagagaccgatagcgcacaagtagagtgatcgaaagatgaaaagcactttggaaagagagtcaaaaagcacgtgaaattgttgaaagggaagcgcttgcagctagacgtgccttgggttgatcagccggac-tttt--gcccggtgcactcttcctttggcaggccagcatcagtttgggcggctggataaaggtctgttaaacgtgacttccttcgggaagagcttatagggcagacgacatgcagccagcctgaactgaggtccgcgcatctgctaggatgctggcgtaatagctgtaagcggcccgtcttgaaacacggaccaaggagtctaacatctatgcgagtgtttgggt-gtcaagcccgagcgcgcaatgaaagtaa-acg-gaggtgggaacc----ct-cgggtgcaccatcgaccgatcctgatgtcttcggatggatttgagtaagagcatagctgttgggacccgaaagatggtgaactatgcctgaatagggtgaagccagaggaaactctggtggaggctcgcagcggttctgacgtgcaaatcgatcctcaccaaggacgtctacaaatacctgcaaaagtgtgtagagagcaacagcgagttcaatgtgcaaatggccgtgaagggcagcgtcatcacaaatggcttgaaatactcgcttgctactggcaactggggtgaccagaagaaggctgcatcggcaaaggcaggcgtctctcaggtgctcaaccgatacacctacgcatctaccttgtctcacttgcgaaggacgaacacgcctgttggccgcgatggcaagctggcaaaaccacgacaattgcataatactcactggggcttggtgtgccccgctgagacgccggaaggccaagcatgcggtttggtgaagaacctttcgctcatgtgctacgtcagtgttggcagcgagagcacacccatcactgacttcatgagccaacggaacatggagctccttgaagagtacgatccggtcgtcaaccccaccgctactaaggtttttgttaatggtgtttgggtcggtgtgcactcacagccatcccagctggtctccgtcgtccaggaattacgaagaaacggaactttatcttacgaaatgagtttgattcgagacattcgagaccgagagttcaagatctttacagacgcaggccgagtgatgcgaccgctcttcgtagtggagaccgacttccagaaaccaaatcgtgggagtctcgtcctgaacaagagtcatgtacagaagctcctcgaggacaagcaaatcgacgtatccggattgaacgacgaagactccgcagcgcaaaggttcggatggagaggcctcatccatagtggcgcggttgaatacctcgatgctgaggaggaagaaaccgccatgatcatcatgacgcccgaggacttggaagagcatcgggaccttatgcaagggattccggcgccggag
>Lophiostoma_ononidis_MFLUCC_14_0613
-----------------------------------------------------------------------------------------------------------------------------------------------------------------------------------------------------------------------------------------------------------------------------------------ggtacaagggctgggagaaggagatcaag---gtcaaggccaccggcaagaccctccttgaggccatcgatgccatcgagcctcccaagcgtcccactgacaagcccctccgtctgcccctccaggatgtgtacaagattggcggtattggcactgttcctgtcggtcgtgtcgagaccggtatcatcaaggccggtatggtcgtcaccttcgccccggctggtgtca-ccaccgaagtcaagtccgtcgagatgcaccacgagcagcttgtccagggtagccccggtgacaacgtcggcttcaacgtcaagaacgtctccgtcaaggagatccgtcgtggcaacgtcgccggtgactccaagagcgaccctcccaagggctgcgactccttcaacgcccaggtcatcgtcctcaaccaccccggccaggtcggcgctggttacgcccctgtcttggattgccatactgcccacattgcctgcaagttctctgagctcctccagaagatcgatcgacgaacgggcaagtccaccgaagacaaccccaagttcatcaagtctggagatgccgccatcgtcaagacctgcggaaggatcattattgtcgtctacgt-------------g------------------------------gcctt-------------------------------------cgggccccaaa------cacaataacccttgtctttttttgtgcaccctttgtttcctcg-gcagct-ttgc-----ctgccaacgaggaccc-cccaaaaacc-ttttgcaatcttagtataac-aatctgaaaaca---aacaatattaaaactttcaacaatggatctcttggctctggcatcgatgaagaacgcagcgaaatgcgataagtagtgtgaattgcagaattcagtgaatcatcgaatctttgaacgcacattgcgccctttggtattccttagggcatgcctgttcgagcgtcatttacaaattcaagctcagcttggtgatgggtgtctgtc-------ccgc---c-tttgcgcgt----------------ggactcgcctcaaatgcagttggcagcttgtt-cctcggctctaaacgcagcagatttgcgtcg-agc-gtcgggcggac-gggctctcc-agtaagc--aa-acct-cac-aaat-ga-----------------------------------------cggcgagtgaagcggcaacagctcaaatttgaaatctggctcc-ttt---ggggtccgagttgtaatttgtagagggtgctttggcgttggttgtggtctaagttccttggaacaggacgtcacagagggtgagaatcccgtacgtggccgccagccttcgccgtgtaaagccccttcgatgagtcgagttgtttgggaatgcagctctaaatgggaggtaaatttcttctaaagctaaatatttgccagagaccgatagcgcacaagtagagtgatcgaaagatgaaaagcactttggaaagagagtcaaaaagcacgtgaaattgttgaaagggaagcgcttgcagctagacgtgccttgggttgatcagccggac-tttt--gcccggtgcactcttcctttggcaggccagcatcagtttgggcggctggataaaggtctgttaaacgtgacttccttcggggagagcttatagggcagacgacatgcagccagcctgaactgaggtccgcgcatctgctaggatgctggcataatagctgtaagcggcccgtcttgaaacacggaccaaggagtctaacatctatgcgagtgtttgggt-gtcaagcccgagcgcgtaatgaaagtaa-acg-gaggtgggaacct---tt-taggtgcaccatcgaccgatcttgatgtcttcggatggatttgagtaagagcatagctgttgggacccgaaagatggtgaactatgcctgaatagggtgaagccagaggaaactctggtggaggctcgcagcggttctgacgtgcaaatcgatc---------------------------------------------------------------------------------------------------------------------------------------------------------------------------------------------------------------------------------------------------------------------------------------------------------------------------------------------------------------------------------------------------------------------------------------------------------------------------------------------------------------------------------------------------------------------------------------------------------------------------------------------------------------------------------------------------------------------------------------------------------------------------------------------------------------------------------------------------------------------------------------------------------------------------------------------------
>Lophiostoma_pseudomacrostomum_CBS_147524
catcatcgctgccggtactggtgagttcgaggctggtatctccaaggatggccagactcgtgagcacgctctcctcgcctacactctcggtgtcaagcagctcatcgttgccatcaacaagatggacaccaccaagtggagcgaggaccgtttcaacgaaatcatcaaggagacgtccaacttcatcaagaaggtcggcttcaaccccaagcacgtccccttcgtccccatctccggcttcaacggtgacaacatgatcgacgtctccaccaactgcccctggtacaagggctgggagaaggagatcaag---gtcaaggccaccggcaagaccctccttgaggccatcgatgccatcgaggctcccaagcgtccctctgacaagcccctccgtctgcccctccaggatgtgtacaagatcggcggtattggcactgttcctgtcggtcgtgtcgagaccggtatcatcaagtccggtatggtcgtcaccttcgccccggctggtgtca-ccaccgaagtcaagtccgtcgagatgcaccacgagcagcttgtcgagggtacccccggtgacaacgtcggcttcaacgtcaagaacgtctccgtcaaggagatccgtcgtggcaacgtcgctggtgactccaagaacgacccccccaagggttgcgactccttcaacgcccaggtcatcgtcctcaaccaccccggccaggtcggtgctggttacgctcc-------------------------------------------------------------------------------------------------------------------------------------acctgcggaaggatcattattgtgtgggggactttgtcccggtgggcattcgggcctaatgccttaggtcagtcatcctttggaacagcagcggactggccgaaggtattgggttcggatgcctgcctc------tgacctcacccttgcccttttctacgcaccatttgttccctcg-gcaact-ccgcagcaactgccaatgaggaccc--ccaaaaacc-ttttgcaatcttagtataac-attctgaaaata--aaacaatattaaaactttcaacaatggatctcttggctctggcatcgatgaagaacgcagcgaaatgcgataagtagtgtgaattgcagaattcagtgaatcatcgaatctttgaacgcacattgcgccctttggtattccttagggcatgcctgttcgagcgtcatttacaaattcaagcttagcttggtgatgggtgtctgtc-------cctc---c-tttgcgtgt----------------ggactcgcctcaaacatggttggcagcttgcc-cctcggcgccagacgcagcggaatagcgtac-ggt-gccgtgtggtt-gggctctcc-agtaagc-aca-attc-cac-agattgacctcggatcaggtagggatacccgctgaacttaagcatatccggcgagtgaagcggcaacagctcaaatttgaaatctggctcc-ttt---ggggtccgagttgtaatttgtagagggtgctttggtgttggctgtggtctaagttccttggaacaggacgtcgcagagggtgagaatcccgtacgtggccgccagcctccgccgtgtaaagccccttcgatgagtcgagttgtttgggaatgcagctctaaatgggaggtaaatttcttctaaagctaaatatttgccagagaccgatagcgcacaagtagagtgatcgaaagatgaaaagcactttggaaagagagtcaaaaagcacgtgaaattgttgaaagggaagcgcttgcagctagacgtgccttgggttgatcagccgggc-tttt--gcccggtgcactcttcctttggcaggccagcatcagtttgggcggctggataaaggtctgttaaacgtgacttccttcggggagagcttatagggcagacgacatgcagccagcctgaactgaggtccgcgcatctgctaggatgctggcgtaatagctgtaagcggcccgtcttgaaacacggaccaaggagtctaacatctatgcgagtgtttgggt-gtcaagcccgagcgcgtaatgaaagtaa-acg-gaggtgggaaccc---tt-tgggtgcaccatcgaccgatcctgatgtcttcggatggatttgagtaagagcatagctgttgggacccgaaagatggtgaactatgcctgaatagggtgaagccagaggaaactctggtggaggctcgcagcggttctgacgtgcaaatcgatc---------------------------------------------------------------------------------------------------------------------------------------------------------------------------------------------------------------------------------------------------------------------------------------------------------------------------------------------------------------------------------------------------------------------------------------------------------------------------------------------------------------------------------------------------------------------------------------------------------------------------------------------------------------------------------------------------------------------------------------------------------------------------------------------------------------------------------------------------------------------------------------------------------------------------------------------------
>Lophiostoma_rosae_ecae_MFLUCC_17_0807
catcatcgctgccggtactggtgagtttgaggctggtatctccaaggatggccagactcgcgagcacgctctcctcgcctacactcttggtgtcaagcagctcatcgttgccatcaacaagatggacaccaccaagtggagcgaggaccgttaccaagaaatcatcaaggagacgtccaacttcatcaagaaggtcggcttcaaccccaagcacgtccccttcgtccccatctccggcttcaacggtgacaacatgatcgacgtctctcccaactgcccctggtacaagggctgggagaaggagatcaag---accaaggtcaccggcaagaccctccttgaggccatcgatgccatcgagcaacccaagcgtcccactgacaagcccctccgtctgccccttcaggatgtgtacaagattggcggtattggcacggtccctgtcggtcgtgtcgagaccggtatcatcaagtccggtatgatcgtcaccttcgccccggccggtgtca-ccaccgaagtcaagtccgtcgagatgcaccacgagcagcttgtcgagggtacccccggtgacaacgtcggcttcaacgtcaagaacgtctccgtcaaggagatccgtcgtggcaatgtcgccggtgactccaagaacgatccccccaagggctgcgactccttcaacgcccaggtcatcgtcctcaaccaccccggccaggttggcgctggttacgctcctgtcttggattgccacactgcccacattgcctgcaagttcttcgagctgatcaacaagatcgatcgacgaactggcaagtctgttgaagacagccccaagttcatcaagtctggtgatgccgctatcgtcacgacctgcggaaggatcattattgtaggc------------------g------------------------------cctcc-------------------------------------gggcccgctaa------cacaataacccttgtctttttttgtgcaccctttgtttcctcg-gcagct-ctgc-----ctgccaccgaggaccc-cccaaaaacc-ttttgcaatc-tagcataac-aatctgaaaaca---aacaatattaaaactttcaacaatggatctcttggctctggcatcgatgaagaacgcagcgaaatgcgataagtagtgtgaattgcagaattcagtgaatcatcgaatctttgaacgcacattgcgccctttggtattccttagggcatgcctgttcgagcgtcatttacaaattcaagctcagcttggtgatgggtgtctgtc-------ccgc---c-tttgcgtgt----------------ggactcgcctcaaatgcagttggcagcttgtt-cctcggctctaaacgcagcagatttgcgtcg-agc-gtcgtgtggac-aggctctcc-agtaagc-aaa-accc-cac-aaat-gacctcggatcaggtagggatacccgctgaacttaagcatacccggcgagtgaagcggcaacagctcaaatttgaaatctggctct-ctc---tgggtccgagttgtaatttgtagagggtgctttggcgttggttgtggtctaagttccttggaacaggatgtcacagagggtgagaatcccgtatgtggccgccagcctccgccgtgtaaagccccttcgatgagtcgagttgtttgggaatgcagctctaaatgggaggtaaatttcttctaaagctaaatatctgccagagaccgatagcgcacaagtagagtgatcgaaagatgaaaagcactttggaaagagagtcaaacagcacgtgaaattgttgaaagggaagcgcttgcagctagacgtgccttgggttgttcagccggcc-tttt--gcccggtgcactcttccgcgggcaggccagcatcagtttggggggccggacaaaggtctgttaaacgtgactttcttcggggagag-ttatagggcgggcgacatgcggccagcccggaccgaggtccgcgcatctgctaggatgctggcgtaatagctgtaagcggcccgtcttgaaacacggaccaaggagtctaacatctatgcgagtgtttgggt-gtcaagcccgagcgcgtaatgaaagtga-acg-gaggtgggaaccc---tcaagggtgcaccatcgaccgatcctgatgtcttcggatggatttgagtaagagcatagctgttgggacccgaaagatggtgaactatgcctgaatagggtgaagccagaggaaactctggtggaggctcgcagcggttctgacgtgcaaatcgatc---------------------------------------------------------------------------------------------------------------------------------------------------------------------------------------------------------------------------------------------------------------------------------------------------------------------------------------------------------------------------------------------------------------------------------------------------------------------------------------------------------------------------------------------------------------------------------------------------------------------------------------------------------------------------------------------------------------------------------------------------------------------------------------------------------------------------------------------------------------------------------------------------------------------------------------------------
>Lophiostoma_rosicola_MFLU_15_1888
catcatcgctgccggtactggtgagttcgaggctggtatctccaaggatggccagactcgcgagcacgctctcctcgcctacactctcggtgtcaagcagctcatcgttgccatcaacaagatggacaccaccaagtggagcgaggaacgttaccaggaaatcatcaaggagacatccaacttcatcaagaaggtcggcttcaatcccaagcaggtccccttcgtccccatctccggcttcaacggtgacaacatgatcgacccctccaccaactgcccctggtataagggctgggagaaggagatcaag---gtcaaggccaacggcaagaccctccttgaggccatcgatgccattgagcctccggagcgtcccactgacaagcccctccgtctgcccctccaggatgtgtacaagattggtggtattggcactgttcctgtcggtcgtgtcgagactggtatcatcaaggccggtatggtcgtcaccttcgccccggctggtgtca-ccaccgaagtcaagtccgtcgagatgcaccacgagcagcttgtccagggtagccccggtgacaacgtcggcttcaacgtcaagaacgtctcggtcaaggagatccgtcgtggcaacgtcgccggtgactccaagaacgacccccccaagggctgcgactccttcaacgcccaggtcatcgtcctcaaccaccccggccaggtcggcgctggttacgctcctgtcttggattgccacactgcccacattgcctgcaagttctctgaactcgtcaacaagatcgatcgacgaacgggcaagtctgttgaagacaaccccaagttcatcaagtctggagatgccgccatcgtcaagacctgcggaaggatcattattgtcggctacgt-------------g------------------------------gcctt-------------------------------------cgggccccaaa------cacaataacccttgtctttttctgtgcaccctttgtttcctcg-gcagct-ttgc-----ctgccaacgaggaccc-cccaaaaacctttttgcaatcttagtataac-aatctgaaagca---aacaatattaaaactttcaacaatggatctcttggctctggcatcgatgaagaacgcagcgaaatgcgataagtagtgtgaattgcagaattcagtgaatcatcgaatctttgaacgcacattgcgccctttggtattccttagggcatgcctgttcgagcgtcatttacaaattcaagctcagcttggtgatgggtgtctgtc-------ccgc---c-ttcgcgcgt----------------ggactcgcctcaaatgca-ttggcagcttgtt-cctcggctctaaacgcagcagatttgcgtcg-agc-gtcaggcggac-gggctctcc-ag-aagc--aa-accc-cac-aaattgacctcggatcaggtagggatacccgctgaacttaagcatacccggcgagtgaagcggcaacagctcaaatttgaaatctggctcc-tct---ggggtctgagttgtaatttgtagagggtgctttggcgttggttgtggtctaagttccttggaacaggacgtcacagagggtgagaatcccgtacgtggccgccagccttcgccgtgtaaagccccttcgatgagtcgagttgtttgggaatgcagctctaaatgggaggtaaatttcttctaaagctaaatatttgccagagaccgatagcgcacaagtagagtgatcgaaagatgaaaagcactttggaaagagagtcaaaaagcacgtgaaattgttgaaagggaagcgcttgcagctagacgtgccttgggttgatcagccggac-tttt--gcccggtgcactcttcctttggcaggccagcatcagtttgggcggctggataaaggtctgttaaacgtgacttccttcggggagagcttatagggcagacgacatgcagccagcctgaactgaggtccgcgcatctgctaggatgctggcataatagctgtaagcggcccgtcttgaaacacggaccaaggagtctaacatctatgcgagtgtttgggt-gtcaagcccgagcgcgtaatgaaagtaa-acg-gaggtgggaacct---tt-taggtgcaccatcgaccgatcttgatgtcttcggatggatttgagtaagagcatagctgttgggacccgaaagatggtgaactatgcctgaatagggtgaagccagaggaaactctggtggaggctcgcagcggttctgacgtgcaaatcgatc---------------------------------------------------------------------------------------------------------------------------------------------------------------------------------------------------------------------------------------------------------------------------------------------------------------------------------------------------------------------------------------------------------------------------------------------------------------------------------------------------------------------------------------------------------------------------------------------------------------------------------------------------------------------------------------------------------------------------------------------------------------------------------------------------------------------------------------------------------------------------------------------------------------------------------------------------
>Lophiostoma_sagittiforme_KT_1934
catcattgctgccggtactggtgagttcgaggctggtatctccaaggatggccagactcgtgagcacgctctccttgcgtacactcttggtgtcaagcagctcatcgttgccatcaacaagatggacaccaccaagtggagcgaggatcgtttccaggaaatcatcaaggagacgtccagcttcatcaagaaggttggcttcaaccccaagcacgtccccttcgtccccatctccggcttcaacggcgacaacatgatcgacgcctccagcaactgcccctggtacaagggctgggagaaggagatcaag---gccaaggttaccggcaagactctccttgatgccatcgatgccatcgagccccctaagcgtccttctgacaagcccctccgcctgcctcttcaggatgtgtacaagatcggcggtattggcactgttcccgtcggtcgtgtcgagactggtatcatcaaatccggcatgatcgtcaccttcgccccggcaggcgtca-ccactgaagtcaagtccgtcgagatgcaccacgagcagcttgtcgagggtacccccggtgacaacgtcggtttcaacgtcaagaacgtctctgtcaaggagatccgtcgtggcaacgtcgctggtgactccaagaacgacccccccaagggctgcgactccttcaacgcccaggtcatcgttctcaaccatcccggccaagttggtgctggttacgctccggtcttggattgccacactgcccacattgcctgcaagttctccgagctcctccagaagatcgaccgacgaactggcaagtccactgaggaaaaccccaagttcatcaagtctggtgatgctgccattgtcaagacctgcggaaggatcattaaatgttgaggagc-------------g-----------------------------tgctccgaagtgccg------------------------ttttacgaatccgat------tcggattcaccgtgttcttttttgcgta-cccctgtttcctcg-gcagct-tcgc-----ctgccaacggggaccc--ccaaaaacc-ctttgcaattcaagtacaat-tttctgaaaaca---aacaatattaaaactttcaacaatggatctcttggctctggcatcgatgaagaacgcagcgaaatgcgataagtagtgtgaattgcagaattcagtgaatcatcgaatctttgaacgcacattgcgccctttggtattccttagggcatgcctgttcgagcgtcatttacaacttcaagctcagcttggtgatgggcgtctgtc-------acac---c-tttgcgtgc----------------ggactcgcctcaaatgcagttggcagcttgtt-ccccggctctaaacgcagcagacttgcgtcg-agc-gccttgtggac-cagctctcc-agtaagc-aaa-cacc-ctt-aaattgacctcggatcaggtagggatacccgctgaacttaagcatatccgncgagtgaagcggcaacagctcaaatttgaaatctggctcc-ttt---ggggtccgagttgtaatttgtagagggtgctttggtgttggctgtggtctaagttccttgggacaggacgtcacagagggtgagaatcccgtacgtggccgccagcctccaccgtgtaaagccccttcgacgagtcgagttgtttgggaatgcagctctaaatgggaggtaaatttcttctaaagctaaatatttgccagagaccgatagcgcacaagtagagtgatcgaaagatgaaaagcactttggaaagagagtcaaaaagcacgtgaaattgttgaaagggaagcgcttgcagctagacgtgccttgggttgatcagccggac-tttt--gctcggtgcactcttcctttggcaggccagcatcagtttgggcggctggataaaggtctgttaaacgtgacttccttcggggagagcttatagggcagacgacatgcagccagcctgaactgaggtccgcgcatctgctaggatgctggcgtaatagctgtaagcggcccgtcttgaaacacggaccaaggagtctaacatctatgcgagtgtttgggt-gtcaagcccgagcgcgtaatgaaagtaa-acg-gaggtgggaaccc---tt-tgggtgcaccatcgaccgatcctgatgtcttcggatggatttgagtaagagcatagctgttgggacccgaaagatggtgaactatgcctgaatagggtgaagccagaggaaactctggtggaggctcgcagcggttctgacgtgcaaatcgatc---------------------------------------------------------------------------------------------------------------------------------------------------------------------------------------------------------------------------------------------------------------------------------------------------------------------------------------------------------------------------------------------------------------------------------------------------------------------------------------------------------------------------------------------------------------------------------------------------------------------------------------------------------------------------------------------------------------------------------------------------------------------------------------------------------------------------------------------------------------------------------------------------------------------------------------------------
>Lophiostoma_scabridisporum_BCC_22835
catcatcgctgccggtactggtgagttcgaggctggtatctccaaggatggccagactcgtgagcacgctctcctcgcctacactctcggtgtcaagcagctcatcgttgccatcaacaagatggacaccaccaagtggagcgaggagcgtttcaacgagatcatcaaggagacgtccaacttcatcaagaaggtcggcttcaaccccaagcacgtccccttcgtccccatctccggcttcaacggcgacaacatgatcgacgcctccagcaactgcccctggtacaagggctgggagaaggagatcaag---accaaggccaccggcaagaccctcctcgaggccatcgatgccatcgagcctcccaagcgtccctccgacaagcccctccgtctgcccctccaggatgtgtacaagatcggcggtattggcactgttcctgtcggtcgtgtcgagaccggtatcatcaaggccggtatggtcgtcaccttcgccccggctggtgtca-ccactgaagtcaagtccgtcgagatgcaccacgagcagcttgtcgagggtactcccggcgacaacgtcggcttcaacgtcaagaacgtctccgtcaaggagatccgtcgtggcaacgtcgctggtgactccaagaacgatccccccaagggctgcgactccttcaacgcccaggtcatcgtcctcaaccaccccggccaggtcggtgctggttacgctcctgtcttggattgccacactgcccacattgcctgcaagttctctgagctcctccagaagatcgaccgacgaactggcaagtctgttgaagacaaccccaagttcatcaagtctggtgatgccgctattgtcaag----------------------------------------------------------------------------------------------------------------------------------------------------------------------------------------------------------------------------------------------------------------------------------------------------------------------------------------------------------------------------------------------------------------------------------------------------------------------------------------------------------------------------------------------------------------------------------------------------------------------------------------------------------------------------------------cggcgagtgaagcggcaacagctcaaatttgaaatctggctcc-ttt---ggggtccgagttgtaatttgtagagggtgctttggcgttggctgtggtctaagttccttggaacaggacgtcacagagggtgagaatcccgtacgtggccgccagcctccgccgtgtaaagccccttcgacgagtcgagttgtttgggaatgcagctctaaatgggaggtaaatttcttctaaagctaaatatttgccagagaccgatagcgcacaagtagagtgatcgaaagatgaaaagcactttggaaagagagtcaaaaagcacgtgaaattgttgaaagggaagcgcttgcagctagacgtgcctcgggttgatcagccgggc-tttt--gcccggtgcactcttcccttggcaggccagcatcagtttgggcggctggataaaggtctgttaaacgtgacttccttcggggagagcttatagggcagacgacatgcagccagcctgaactgaggtccgcgcatctgctaggatgctggcgtaatagctgtaagcggcccgtcttgaaacacggaccaaggagtctaacatctatgcgagtgtttgggt-gtcaagcccgagcgcgcaatgaaagtaa-acg-gaggtgggaaccc---tt-tgggtgcaccatcgaccgatcctgatgtcttcggatggatttgagtaagagcatagctgttgggacccgaaagatggtgaactatgcctgaatagggtgaagccagaggaaactctggtggaggctcgcagcggttctgacgtgcaaatcgatc---------------------------------------------------------------------------------------------------------------------------------------------------------------------------------------------------------------tctcacttgcgacgaacgaacacccccgttggccgtgatggcaagctggcaaaaccacgactactgcacaatactcactggggcttggtgtgtcccgctgagactccggaaggccaagcatgcggtttggtgaagaacctttcactcatgtgctacgtcagtgtcggcagcgagagcacgcccatctctgacttcatgagccaacggaacatggagcttcttgaagagtacgacccaaccgtcaatcccaccgctaccaaggtctttgtcaatggtgtctgggtcggcgtgcattcgcaaccatcccaattagtctccgtcgtgcaggagctccggagaaacggaactctatcttacgaaatgagtctgattcgagacattcgagaccgagaattcaagatatttacagacgctggccgagtgatgcgaccgctgttcgtcgtggagaccgattttcagaaaccaaaccgcggaagtcttgttctaaacaagacacatatacagcggctcctcgctgacaagcaaatcgatgtgtctgggttaaacgacgaagatagcgcagcgagtaggttcggatggagaggcctgatccacagtggcgcggttgagtatctcgatgctgaggaggaggagacagccatgattatcatgacgccagaagacctggaagagcaccgggacctaatgcaaggcattcctgcgccggaa
>Lophiostoma_scabridisporum_BCC_22836
catcatcgctgccggtactggtgagttcgaggctggtatctccaaggatggccagactcgtgagcacgctctcctcgcctacactctcggtgtcaagcagctcatcgttgccatcaacaagatggacaccaccaagtggagcgaggagcgtttcaacgagatcatcaaggagacgtccaacttcatcaagaaggtcggcttcaaccccaagcacgtccccttcgtccccatctccggcttcaacggcgacaacatgatcgacgcctccagcaactgcccctggtacaagggctgggagaaggagatcaag---accaaggccaccggcaagaccctcctcgaggccatcgatgccatcgagcctcccaagcgtccctccgacaagcccctccgtctgcccctccaggatgtgtacaagatcggcggtattggcactgttcctgtcggtcgtgtcgagaccggtatcatcaaggccggtatggtcgtcaccttcgccccggctggtgtca-ccactgaagtcaagtccgtcgagatgcaccacgagcagcttgtcgagggtactcccggcgacaacgtcggcttcaacgtcaagaacgtctccgtcaaggagatccgtcgtggcaacgtcgctggtgactccaagaacgatccccccaagggctgcgactccttcaacgcccaggtcatcgtcctcaaccaccccggccaggtcggtgctggttacgctcctgtcttggattgccacactgcccacattgcctgcaagttctctgagctcctccagaagatcgaccgacgaactggcaagtctgttgaagacaaccccaagttcatcaagtctggtgatgccgctattgtcaag----------------------------------------------------------------------------------------------------------------------------------------------------------------------------------------------------------------------------------------------------------------------------------------------------------------------------------------------------------------------------------------------------------------------------------------------------------------------------------------------------------------------------------------------------------------------------------------------------------------------------------------------------------------------------------------cggcgagtgaagcggcaacagctcaaatttgaaatctggctcc-ttt---ggggtccgagttgtaatttgtagagggtgctttggcgttggctgtggtctaagttccttggaacaggacgtcacagagggtgagaatcccgtacgtggccgccagcctccgccgtgtaaagccccttcgacgagtcgagttgtttgggaatgcagctctaaatgggaggtaaatttcttctaaagctaaatatttgccagagaccgatagcgcacaagtagagtgatcgaaagatgaaaagcactttggaaagagagtcaaaaagcacgtgaaattgttgaaagggaagcgcttgcagctagacgtgcctcgggttgatcagccgggc-tttt--gcccggtgcactcttcccttggcaggccagcatcagtttgggcggctggataaaggtctgttaaacgtgacttccttcggggagagcttatagggcagacgacatgcagccagcctgaactgaggtccgcgcatctgctaggatgctggcgtaatagctgtaagcggcccgtcttgaaacacggaccaaggagtctaacatctatgcgagtgtttgggt-gtcaagcccgagcgcgcaatgaaagtaa-acg-gaggtgggaaccc---tt-tgggtgcaccatcgaccgatcctgatgtcttcggatggatttgagtaagagcatagctgttgggacccgaaagatggtgaactatgcctgaatagggtgaagccagaggaaactctggtggaggctcgcagcggttctgacgtgcaaatcgatc---------------------------------------------------------------------------------------------------------------------------------------------------------------------------------------------------------------tctcacttgcgacgaacgaacacccccgttggccgtgatggcaagctggcaaaaccacgactactgcacaatactcactggggcttggtgtgtcccgctgagactccggaaggccaagcatgcggtttggtgaagaacctttcactcatgtgctacgtcagtgtcggcagcgagagcacgcccatctctgacttcatgagccaacggaacatggagcttcttgaagagtacgacccaaccgtcaatcccaccgctaccaaggtctttgtcaatggtgtctgggtcggcgtgcattcgcaaccatcccaattagtctccgtcgtgcaggagctccggagaaacggaactctatcttacgaaatgagtctgattcgagacattcgagaccgagaattcaagatatttacagacgctggccgagtgatgcgaccgctgttcgtcgtggagaccgattttcagaaaccaaaccgcggaagtcttgttctaaacaagacacatatacagcggctcctcgctgacaagcaaatcgatgtgtctgggttaaacgacgaagatagcgcagcgagtaggttcggatggagaggcctgatccacagtggcgcggttgagtatctcgatgctgaggaggaggagacagccatgattatcatgacgccagaagacctggaagagcaccgggacctaatgcaaggcattcctgcgccggaa
>Lophiostoma_semiliberum_KT_622
catcatcgctgccggtactggtgagttcgaggctggtatctccaaggatggccagactcgcgagcacgctctccttgcctacactctcggtgtcaagcagctcatcgttgccatcaacaagatggacaccaccaagtggagcaaggaccgttacgaggaaatcatcaaggagacgtccaacttcatcaagaaggtcggcttcaaccccaaacacgtccccttcgtccccatctccggtttcaacggtgacaacatgatcgacaactctgaaaactgcccctggtacaagggctgggagaaggagaccaag---accaaggccaccggcaagaccctccttgaggccatcgatgccatcgacccaccctcgcgtcccaccgacaagcccctccgtctgcccctccaggatgtgtacaagattggcggtattggcactgttcctgttggtcgtgtcgagaccggtacgatcaagcccggtatgatcgtcaccttcgccccggccggtgtca-ccaccgaagtcaagtccgtcgagatgcaccatgagcagcttaccgagggtacccccggtgacaacgtcggcttcaacgtcaagaacgtctccgtcaaggagatccgtcgtggcaatgtcgccggtgactccaagaacgatccccccaagggctgcgactccttcaacgcccaggtgatcgtcctcaaccaccccggccaggtcggcgctggttacgcccctgtcttggattgccacactgcccacattgcctgcaagttctccgagctcatcaacaagatcgatcgacgaactggcaagtctgttgaagacaacccaaagttcatcaagtctggtgatgccgccatcgtcaagacctgcggaaggatcattattgttggt------------------g------------------------------ccctc-------------------------------------gggcccgctaa------cacaataacccttgtctttttttgtgcaccctttgtttcctcg-gcagct-ttgc-----ctgccaacgaggaccc-cccaaaaacc-ttttgcaatcccagtacaac-aatcagaaaaca---aacaatattaaaactttcaacaatggatctcttggctctggcatcgatgaagaacgcagcgaaatgcgataagtagtgtgaattgcagaattcagtgaatcatcgaatctttgaacgcacattgcgccctttggtattccttagggcatgcctgttcgagcgtcatttacaaattcaagctcagcttggtgatgggtgtctgtc-------ccgc---c-tttgcgtgt----------------ggactcgcctcaaatgcagttggcagcttgtt-cctcggctctaaacgcagcagatttgcgtcg-cgt-gtcgtgcggac-gggctctcc-agtaagc-aaa-cccc-cac-aaattgacctcggatcaggtagggatacccgctgaacttaagcatatccggcgagtgaagcggcaacagctcaaatttgaaatctggctcc-ttt---ggggtccgagttgtaatttgtagagggtgctttggcgttggttgtggtctaagttccttggaacaggacgtcacagagggtgagaatcccgtacgtggccgccagcctccgccgtgtaaagccccttcgatgagtcgagttgtttgggaatgcagctctaaatgggaggtaaatttcttctaaagctaaatatttgccagagaccgatagcgcacaagtagagtgatcgaaagatgaaaagcactttggaaagagagtcaaaaagcacgtgaaattgttgaaagggaagcgcttgcagctagacgtgcctttggttgatcagccggac-tttt--gcccggtgcactcttcctttggcaggccagcatcagtttgggcggctggagaaaggtctgttaaacgtgacttccttcggggagagcttatagggcagacgacatgcagccagcctgaactgaggtccgcgcatctgctaggatgctggcataatagctgtaagcggcccgtcttgaaacacggaccaaggagtctaacatctatgcgagtgtttgggt-gtcaagcccgagcgcgtaatgaaagtaa-acg-gaggtgggaacct---tt-taggtgcaccatcgaccgatcctgatgtcttcggatggatttgagtaagagcatagctgttgggacccgaaagatggtgaactatgcctgaatagggtgaagccagaggaaactctggtggaggctcgcagcggttctgacgtgcaaatcgatcctgacgaaggacgtttataaatatctgcaaaagtgtgtggagagcaacagcgagttcaacgtccaaatggctgtaaagggcagcgtcatcacaaacggcctgaaatactcgctcgctactggcaactggggcgaccagaagaaagctgcatcggccaaggcaggcgtttctcaggtgcttaaccgatatacctacgcatctaccttgtctcacttgcgacgaacgaacactcccgttggccgtgatggtaagctggcaaaaccacgacaactgcacaatactcactggggtttggtgtgtcccgctgagaccccggaaggccaagcatgtggtttggtaaagaacctttcactcatgtgctacgtcagtgtcggtagcgagagcacgcccatcactgatttcatgagtcaacggaacatggagcttcttgaagagtacgatccctccgtcaatcccacggccaccaaagtctttgtcaatggtgtctgggtgggcgtacattcgcaaccatcccaactagtctccgtcgtgcaggagctgcggagaaacggaactctatcttacgaaatgagtttgatccgcgacattcgagatcgagaattcaagatctttacagacgcaggccgagtgatgcgaccgcttttcgttgtggagacggacttccagaaaccaaatcgcgggagtctcgttctaaacaagtcccatatacagaggcttctcaacgacaagacaatcgatgtggctgggttgaacgacgaagatgcagcagcgaataggttcggatggagaggcctcatccatagcggcacggttgagtatcttgatgctgaggaggaggaaacagccatgattatcatgacgcccgaggatttagaagagcaccgggacctcatgcaaggtattcctgcgccggac
>Lophiostoma_spartii_juncei_MFLUCC_13_0351
catcatcgctgccggtactggtgagttcgaggctggtatctccaaggacggccagactcgcgagcatgccctcctcgcctacactctcggtgtcaagcagctcatcgttgccatcaacaagatggacaccaccaagtggagcgaggaccgttaccaggaaatcatcaaggagacgtccaacttcatcaagaaggtcggcttcaaccccaagcacgtccccttcgtccccatctccggcttcaacggtgacaacatgatcgacgtctctaccaactgcccctggtacaagggctgggagaaggagatcaag---gccaaggtcaccggcaagaccctccttgaggccatcgatgctatcgagcagcccaagcgtcccactgacaagcccctccgtctgccccttcaggacgtgtacaagattggcggtattggcacggttcctgtcggtcgtgtcgagaccggtgtcatcaaggctggtatgatcgtcaccttcgccccggccggtgtca-ccaccgaagtcaagtccgtcgagatgcaccacgagcagcttgtcgagggtacccccggtgacaacgtcggcttcaacgtcaagaacgtctccgtcaaggagatccgtcgtggcaatgtcgccggtgactccaagaacgacccccccaagggctgcgactccttcaacgcccaggtcatcgtcctcaaccaccccggccaggtcggcgctggttacgctcccgtcttggattgccacactgctcacattgcctgcaagttctccgagctcatcaacaagatcgatcgacgaactggcaagtctgttgaagacaaccccaagttcatcaagtctggtgatgccgccatcgtcaagacctgcggaaggatcattattgtaggt------------------g------------------------------ccttc-------------------------------------gggcccgctaa------atcaataacccttgtctttttttgtgcaccttttgtttcctcg-gcagct-ttgc-----ctgccagcgaggaccc-cccaaaaacc-ttttgcaatcctagtataac-attctgaaaaca---aacaayattaaaactttcaacaatggatctcttggctctggcatcgatgaagaacgcagcgaaatgcgataagtagtgtgaattgcagaattcagtgaatcatcgaatctttgaacgcacattgcgccctttggtattccttagggcatgcctgttcgagcgtcatttwcaaattcaagctcagcttggtgatgggtgtctgtc-------ccgc---cttttgcgcgt----------------ggactcgcctcaaatgcagttggcagcttgtt-cctcggctctaaacgcagcagatttgcgtcg-agc-gtcgtgcggac-gggctctcc-agtaagc-aaa-accc-cac-aaattgacctcggatcaggtagggatacccgctgaacttaagcatatccggcgagtgaagcggcaacagctcaaatttgaaatctggctcc-ttt---ggggtccgagttgtaatttgtagagggtgctttggcgttggttgtggtctaagttccttggaacaggacgtcacagagggtgagaatcccgtacgtggccgccagccttcgccgtgtaaagccccttcgatgagtcgagttgtttgggaatgcagctctaaatgggaggtaaatttcttctaaagctaaatatttgccagagaccgatagcgcacaagtagagtgatcgaaagatgaaaagcactttggaaagagagtcaaaaagcacgtgaaattgttgaaagggaagcgcttgcagctagacgtgccttgggttgatcagccggac-tttt--gtccggtgcactcttcctttggcaggccagcatcagtttgggcggctggataaaggtctgttaaacgtgacttccttcggggagagcttatagggcagacgacatgcagccagcctgaactgaggtccgcgcatctgctaggatgctggcataatagctgtaagcggcccgtcttgaaacacggaccaaggagtctaacatctatgcgagtgtttgggt-gtcaagcccgagcgcgtaatgaaagtaa-acg-gaggtgggaacct---tt-taggtgcaccatcgaccgatcctgatgtcttcggatggatttgagtaagagcatagctgttgggacccgaaagatggtgaactatgcctgaatagggtgaagccagaggaaactctggtggaggctcgcagcggttctgacgtgcaaatcgatc---------------------------------------------------------------------------------------------------------------------------------------------------------------------------------------------------------------------------------------------------------------------------------------------------------------------------------------------------------------------------------------------------------------------------------------------------------------------------------------------------------------------------------------------------------------------------------------------------------------------------------------------------------------------------------------------------------------------------------------------------------------------------------------------------------------------------------------------------------------------------------------------------------------------------------------------------
>Lophiostoma_submuriforme_CBS_147274
catcatcgctgccggtactggtgagttcgaggctggtatctccaaggatggccagactcgcgagcacgctctcctcgcctacactctcggtgtcaagcagctcatcgttgccatcaacaagatggacaccaccaagtggagcgaggaccgttaccaggaaatcatcaaggagacgtccaacttcatcaagaaggtcggcttcaaccccaagcacgtcccctttgtccccatctccggcttcaacggtgacaacatgatcgacaactccaccaactgcccctggtacaagggctgggagaaggagatcaag---gccaaggtcaccggcaagaccctcctcgaggccatcgatgccatcgagcctcccaagcgtcccaccgacaagcccctccgtctgcccctccaggatgtgtacaagattggcggtattggcactgttcctgtcggccgtgtcgagaccggtatcatcaaggctggtatggtcgtcaccttcgccccggctggtgtca-ccaccgaagtcaagtccgttgagatgcaccacgagcagcttgtcgagggtacccccggtgacaacgtcggcttcaacgtcaagaacgtctctgtcaaggagatccgtcgtggcaatgtcgccggtgactccaagaacgacccccccaagggctgcgactccttcgacgcccaggtcatcgtccttaaccaccccggccaggtcggcgctg-----------------------------------------------------------------------------------------------------------------------------------------------acctgcggaaggatcattattgtcgtctacgt------------gg------------------------------ccttc-------------------------------------gggcccccaaa------cacaataacccttgtctttttttgtgcaccctttgtttcctcg-gcagct-ttgc-----ctgccaacgaggaccc-cccaaaaacc-ttttgcaatcttagtataac-aatctgaaaaca---aacaatattaaaactttcaacaatggatctcttggctctggcatcgatgaagaacgcagcgaaatgcgataagtagtgtgaattgcagaattcagtgaatcatcgaatctttgaacgcacattgcgccctttggtattccttagggcatgcctgttcgagcgtcatttacaaattcaagctcagcttggtgatgggtgtctgtc-------ccgc---c-tttgcgcgt----------------ggactcgcctcaaatgcagttggcagcttgtt-cctcggctctaaacgcagcagatttgcgtcg-ggc-gtcgggcggacggggctctcc-agtaagc--aa-accc-cac-aaattgacctcggatcaggtagggatacccgctgaacttaagcatatccggcgagtgaagcggcaacagctcaaatttgaaatctggctcc-ttt---ggggtccgagttgtaatttgtagagggtgctttggcgttggttgtggtctaagttccttggaacaggacgtcgcagagggtgagaatcccgtacgtggccgccagccttcgccgtgtaaagccccttcgatgagtcgagttgtttgggaatgcagctctaaatgggaggtaaatttcttctaaagctaaatatttgccagagaccgatagcgcacaagtagagtgatcgaaagatgaaaagcactttggaaagagagtcaaaaagcacgtgaaattgttgaaagggaagcgcttgcagctagacgtgccttgggttgatcagccggac-tttt--gcccggtgcactcttcctttggcaggccagcatcagtttgggcggctggataaaggtctgttaaacgtgacttccttcggggagagcttatagggcagacgacatgcagccagcctgaactgaggtccgcgcatctgctaggatgctggcataatagctgtaagcggcccgtcttgaaacacggaccaaggagtctaacatctatgcgagtgtttgggt-gtcaagcccgagcgcgtaatgaaagtaa-acg-gaggtgggaacct---tt-taggtgcaccatcgaccgatcttgatgtcttcggatggatttgagtaagagcatagctgttgggacccgaaagatggtgaactatgcctgaatagggtgaagccagaggaaactctggtggaggctcgcagcggttctgacgtgcaaatcgatcctgaccaaggacgtctacaaatacctgcaaaagtgtgtcgagagcaatagcgagttcaatgtccaaatggcggtgaagggcagcgtcatcaccaacggcttaaagtattcgctcgctactggtaattggggtgaccagaagaaggctgcgtcggcgaaggcaggcgtttctcaggtgcttaaccgatatacgtacgcatctaccttgtcacatttgcgacgaacgaacacccctgtcggccgtgatggcaagctggcaaaaccacgacaactgcacaatactcattggggcttggtgtgtcccgctgagactccggaaggccaagcatgcggtttggtgaagaacctttcgctcatgtgctacgtcagtgtcggcagcgagagcacgcccatcactgatttcatgagtcaacggaacatggagcttctcgaagagtacgatcccgtcgtcaatcccacagccaccaaagtctttgtcaatggtgtctgggtgggcgtgcattcgcaaccatcgcaactagtctccgtcgtgcaggagctgcggaggaacggaactctgtcttacgaaatgagtttgatccgcgacattcgagatcgagaattcaagatctttaccgacgcaggccgagtgatgcgaccgctcttcgtcgtagagacggacttccagaaaccaaatcgtgggagtctcgttctgaataagtctcatatccagcggctcctcaatgacaagacaatcgacgtggctggattaaatgacgaagatactgcagcgaataggttcggatggagaggcctcatccacagtggtgcggttgagtatcttgatgctgaggaggaggaaacagccatgattatcatgacgcccgaggacttggaagagcaccgggacctcatgcaaggtattccagcaccagaa
>Lophiostoma_thymi_MFLU_15_2131
catcatcgctgccggtactggtgagttcgaggctggtatctccaaggatggccagactcgcgagcacgctctcctcgcctacactctcggtgtcaagaagctcattgttgccatcaacaagatggacaccaccaagtggagcgaggaacgttaccaggaaatcatcaaggagacatccaacttcatcaagaaggtcggcttcaaccccaagcacgtccccttcgtccccatctccggcttcaacggtgacaacatgatcgacgtctccaccaactgcccctggtacaagggctgggataaggaggtcaag---gccaaggtcaccggcaagaccctccttgaggccatcgatgccattgagcctccggagcgtcccactgacaagcccctccgtctgcccctccaggatgtgtacaagattggtggtattggcactgttcctgtcggtcgtgtcgagaccggtatcatcaaggccggtatggtcgtcaccttcgccccggctggtgtca-ccaccgaagtcaagtccgtcgagatgcaccacgagcagcttgtccagggtagccccggtgacaacgtcggcttcaacgtcaagaacgtctcggtcaaggagatccgtcgtggcaacgtcgccggtgactccaagaacgacccccccaagggctgcgactccttcaacgcccaggtcatcgtcctcaaccaccccggtcaggtcggcgctggctacgctcctgtcttggattgccacactgcccacattgcctgcaagttctccgagctcgtcagcaagatcgatcgacgaaccggcaagtctgttgaagacaaccccaagttcatcaagtccggtgatgccgctatcgtcaagacctgcggaaggatcattattgtaggc------------------g------------------------------ccttc-------------------------------------gggcccgcaaa------cacaataacccttgtctttttttgtgcaccctttgtttcctcg-gcagct-ttgc-----ctgccaacgaggaccc-cccaaaaacc-ttttgcaatcttagtataac-aatctgaaaaca---aacaatattaaaactttcaacaatggatctcttggctctggcatcgatgaagaacgcagcgaaatgcgataagtagtgtgaattgcagaattcagtgaatcatcgaatctttgaacgcacattgcgccctttggtattccttagggcatgcctgttcgagcgtcatttacaaattcaagctcagcttggtgatgggtgtctgtc-------ccgc---c-ttcgcgcgt----------------ggactcgcctcaaatgca-ttggcagcttgtt-cctcggctctaaacgcagcagatttgcgtcg-agc-gtcgtgcggac-gggctctcc-agtaagc--aa-accc-cac-aaat-gacctcggatcaggtagggatacccgctgaacttaagcatacccggcgagtgaagcggcaacagctcaaatttgaaatctggctcc-ttt---ggggtctgagttgtaatctgtagagggtgctttggcgttggttgtggtctaagttccttggaacaggacgtcacagagggtgagaatcccgtacgtggccgccagccttcgccgtgtaaagccccttcgatgagtcgagttgtttgggaatgcagctctaaatgggaggtaaatttcttctaaagctaaatatttgccagagaccgatagcgcacaagtagagtgatcgaaagatgaaaagcactttggaaagagagtcaaaaagcacgtgaaattgttgaaagggaagcgcttgcagctagacgtgccttgggttgatcagccggac-tttt--gcccggtgcactcttccttgggcaggccagcatcagtttgggcggctggataaaggtctgttaaacgtgacttccttcggggagagcttatagggcagacgacatgcagccagcctgaactgaggtccgcgcatctgctaggatgctggcgtaatagctgtaagcggcccgtcttgaaacacggaccaaggagtctaacatctatgcgagtgtttgggt-gtcaagcccgagcgcgtaatgaaagtga-acg-gaggtgggaacct---tt-taggtgcaccatcgaccgatcttgatgtcttcggatggatttgagtaagagcatagccgttgggacccgaaagatggtgaactatgcctgaatagggtgaagccagaggaaactctggtggaggctcgcagcggttctgacgtgcaaatcgatc---------------------------------------------------------------------------------------------------------------------------------------------------------------------------------------------------------------------------------------------------------------------------------------------------------------------------------------------------------------------------------------------------------------------------------------------------------------------------------------------------------------------------------------------------------------------------------------------------------------------------------------------------------------------------------------------------------------------------------------------------------------------------------------------------------------------------------------------------------------------------------------------------------------------------------------------------
>Lophiostoma_tropicum_KH_352
catcatcgctgccggtactggtgagttcgaggctggtatctccaaggatggccagactcgtgagcacgctctcctcgcctacactctcggtgtcaagcagctcatcgttgccatcaacaagatggacactaccaagtggagcgaggagcgtttcaacgagatcatcaaggagacgtccaacttcattaagaaggtcggcttcaaccccaagcacgtccctttcgtccccatctccggcttcaacggtgacaacatgatcgacgcctccaccaactgcccctggtataagggctgggagaaggagatcaag---gtcaaggctaccggcaagaccctcctcgaggccatcgatgccatcgagccccccaagcgtccctctgacaagcccctccgtctgcccctccaggatgtgtacaagattggcggtattggcactgttcccgttggtcgtgtcgagactggtatcatcaaggccggtatggtcgtcaccttcgccccggctggcgtca-ccactgaagtcaagtccgtcgagatgcaccacgagcagctcaccgagggtacccccggtgacaacgtcggcttcaacgtcaagaacgtctccgtcaaggagatccgtcgtggcaacgtcgccggtgactccaagaacgatccccccaagggctgcgactccttcaacgcccaggtcatcgtcctcaaccaccccggccaggtcggtgctggttacgctcctgtcttggattgccacactgcccacattgcctgcaagttctcggagctcctccagaagatcgatcgccgaactggcaagtctgttgaagacaaccccaagttcatcaagtctggtgatgccgctatcgtcaagacctgcggaaggatcattaatgggagataatc--------------------------------------------------------------------------------------ggggtcgaaaggcctgtctgcatcacccttg--actttttgtgcaccttctgtttcctcg-gcagct-ccgc-----ctgccaatggggacct-ccaaccaacctttttgcaattttagtatgaa-ctttcagaacaaaccctaaacgttaaaactttcaacaatggatctcttggctctggcatcgatgaagaacgcagcgaaatgcgataagtagtgtgaattgcagaattcagtgaatcatcgaatctttgaacgcacattgcgccctttggtattccttagggcatgcctgttcgagcgtcatttacaaattcaagctcagcttggtgatgggtgtctgtc-------ccgc---c-gtcgcgcgt----------------ggactcgcctcaaatgcagttggcagctcctc-cctcggctctaaacgcagcagaattgcgtcg-agcggccttgaggat-gggctttcc-aggaagc-aaaccccc-cac-aaattgacctcggatcaggtagggatacccgctgaacttaagcatatccggcgagtgaagcggcaacagctcaaatttgaaatctggctct-ttc---agggtccgagttgtaatttgcagagggtgctttggcgttggctgtggtctaagttccttggaacaggacgtcacagagggtgagaatcccgtacgtggccgccagctttcgccgtgtaaagccccttcgatgagtcgagttgtttgggaatgcagctctaaatgggaggtaaatttcttctaaagctaaatatttgccagagaccgatagcgcacaagtagagtgatcgaaagatgaaaagcactttggaaagagagtcaaaaagcacgtgaaattgttgaaagggaagcgcttgcagctagacgtgccttgggttgatcagccggac-tttt--gcccggtgcactcttcctttggcaggccagcatcagtttgggcggctggataaaggtctgttaaacgtgacttccttcggggagagcttatagggcagacgacatgcagccagcctgaactgaggtccgcgcatctgctaggatgctggcgtaatagctgtaagcggcccgtcttgaaacacggaccaaggagtctaacatctatgcgagtgtttgggt-gtcaagcccgagcgcgcaatgaaagtaa-acg-gaggtgggaacc----ct-cgggtgcaccatcgaccgatcctgatgtcttcggatggatttgagtaagagcatagctgttgggacccgaaagatggtgaactatgcctgaatagggtgaagccagaggaaactctggtggaggctcgcagcggttctgacgtgcaaatcgatcctcaccaaggacgtctacaaatacctgcaaaagtgtgtggagagcaatagcgagttcaatgtgcaaatggctgtgaagggcagcgtcatcacaaatggtctgaagtattcacttgccactggcaactggggtgaccagaagaaggctgcatcagcaaaggcaggcgtctctcaggtgctcaaccgatacacctatgcatctacattgtctcacttgcgaaggacgaacacgcctgttggtcgcgatggcaagctggcaaagccccgacaattgcacaatactcactggggtttggtatgtcctgctgagactccggaaggccaagcatgcggtttggtgaagaacctttcacttatgtgctacgtcagtgttggcagcgagagtacacccatcactgacttcatgagtcaacggaatatggagctcctggaagagtacgacccagtcgtcaatcctacggctactaaggtgtttgtcaatggtgtctgggtcggcgtgcactctcagccatcccaactcgtctccgtcgtacaggaactacgaaggaacggaactctatcttacgaaatgagtctgattcgagacattcgagaccgagagttcaagatctttacagacgcaggccgagtgatgcgaccgctctttgtagtggagaccgatttccagagaccaaaccgtggaagtctcgtcctgaacaagagccacatacagaagctccttgaggacaagcaaatcgatgtatctggattgaacgacgaagattctgcagcgcagaggttcggatggagaggtctgatccatagcggtgcagttgaatatctcgatgccgaggaagaagagactgccatgattatcatgacgcccgaggacttggaagagcaccgggatcttatgcaggggatacctgcgccggag
>Lophiostoma_tropicum_KT_3134
catcatcgctgccggtactggtgagttcgaggctggtatctccaaggatggccagactcgtgagcacgctctcctcgcctacactctcggtgtcaagcagctcatcgttgccatcaacaagatggacactaccaagtggagcgaggagcgtttcaacgagatcatcaaggagacgtccaacttcattaagaaggtcggcttcaaccccaagcacgtccctttcgtccccatctccggcttcaacggtgacaacatgatcgacgcctccaccaactgcccctggtataagggctgggagaaggagatcaag---gtcaaggctaccggcaagaccctcctcgaggccatcgatgccatcgagccccccaagcgtccctctgacaagcccctccgtctgcccctccaggatgtgtacaagattggcggtattggcactgttcccgttggtcgtgtcgagactggtatcatcaaggccggtatggtcgtcaccttcgccccggctggcgtta-ccactgaagtcaagtccgtcgagatgcaccacgagcagctcaccgagggtacccccggtgacaacgtcggcttcaacgtcaagaacgtctccgtcaaggagatccgtcgtggcaacgtcgccggtgactccaagaacgatccccccaagggctgcgactccttcaacgcccaggtcatcgtcctcaaccaccccggccaggtcggtgctggttacgctcctgtcttggattgccacactgcccacattgcctgcaagttctcggagctcctccagaagatcgatcgccgaactggcaagtctgttgaagacaaccccaagttcatcaagtctggtgatgccgctatcgtcaagacctgcggaaggatcattaatgggagataatc--------------------------------------------------------------------------------------ggggtcgaaaggcctgtctgcatcacccttg--actttttgtgcaccttctgtttcctcg-gcagct-ccgc-----ctgccaatggggacct-ccaaccaacctttttgcaattttagtatgaa-ctttcagaacaaaccctaaacgttaaaactttcaacaatggatctcttggctctggcatcgatgaagaacgcagcgaaatgcgataagtagtgtgaattgcagaattcagtgaatcatcgaatctttgaacgcacattgcgccctttggtattccttagggcatgcctgttcgagcgtcatttacaaattcaagctcagcttggtgatgggtgtctgtc-------ccgc---c-gtcgcgcgt----------------ggactcgcctcaaatgcagttggcagctcctc-cctcggctctaaacgcagcagaattgcgtcg-agcggccttgaggat-gggctttcc-aggaagc-aaaccccc-cac-aaattgacctcggatcaggtagggatacccgctgaacttaagcatatc----------agcggcaacagctcaaatttgaaatctggctct-ttc---agggtccgagttgtaatttgcagagggtgctttggcgttggctgtggtctaagttccttggaacaggacgtcacagagggtgagaatcccgtacgtggccgccagctttcgccgtgtaaagccccttcgatgagtcgagttgtttgggaatgcagctctaaatgggaggtaaatttcttctaaagctaaatatttgccagagaccgatagcgcacaagtagagtgatcgaaagatgaaaagcactttggaaagagagtcaaaaagcacgtgaaattgttgaaagggaagcgcttgcagctagacgtgccttgggttgatcagccggac-tttt--gcccggtgcactcttcctttggcaggccagcatcagtttgggcggctggataaaggtctgttaaacgtgacttccttcggggagagcttatagggcagacgacatgcagccagcctgaactgaggtccgcgcatctgctaggatgctggcgtaatagctgtaagcggcccgtcttgaaacacggaccaaggagtctaacatctatgcgagtgtttgggt-gtcaagcccgagcgcgcaatgaaagtaa-acg-gaggtgggaacc----ct-cgggtgcaccatcgaccgatcctgatgtcttcggatggatttgagtaagagcatagctgttgggacccgaaagatggtgaactatgcctgaatagggtgaagccagaggaaactctggtggaggctcgcagcggttctgacgtgcaaatcgatcctcaccaaggacgtctacaaatacctgcaaaagtgtgtggagagcaatagcgagttcaatgtgcaaatggctgtgaagggcagcgtcatcacaaatggtctgaagtattcacttgccactggcaactggggtgaccagaagaaggctgcatcagcaaaggcaggcgtctctcaggtgctcaaccgatacacctatgcatctacattgtctcacttgcgaaggacgaacacgcctgttggtcgcgatggcaagctggcaaagccccgacaattgcacaatactcactggggtttggtatgtcctgctgagactccggaaggccaagcatgcggtttggtgaagaacctttcacttatgtgctacgtcagtgttggcagcgagagtacacccatcactgacttcatgagtcaacggaatatggagctcctggaagagtacgacccagtcgtcaatcctacggctactaaggtgtttgtcaatggtgtctgggtcggcgtgcactctcagccatcccaactcgtctccgtcgtacaggaactacgaaggaacggaactctatcttacgaaatgagtctgattcgagacattcgagaccgagagttcaagatctttacagacgcaggccgagtgatgcgaccgctctttgtagtggagaccgatttccagagaccaaaccgtggaagtctcgtcctgaacaagagccacatacagaagctccttgaggacaagcaaatcgatgtatctggattgaacgacgaagattctgcagcgcagaggttcggatggagaggtctgatccatagcggtgcagttgaatatctcgatgccgaggaagaagagactgccatgattatcatgacgcccgaggacttggaagagcaccgggatcttatgcaggggatacctgcgccggag
>Lophiostoma_vitigenum_HH_26930
cattatcgctgccggtactggtgagttcgaggctggtatctccaaggatggccagactcgtgagcacgctctcctcgcatacactctcggtgtcaaacagctcatcgttgccatcaacaagatggacaccaccaagtggagcgaggatcgtttcaacgagatcatcaaggagacgtccaacttcatcaagaaggtcggcttcaaccccaagcacgttcccttcgtccccatctccggcttcaacggtgacaacatgatcgatgcctcccctaactgcccctggtacaaaggctgggagaaggagatcaag---gtcaaggctaccggcaagaccctcctcgaggccatcgatgccatcgagccccccaagcgtccctccgacaagcccctgcgtctgcccctccaggatgtgtacaagattggcggtattggcactgttcctgtcggtcgtgtcgagacaggtgtcatcaagtccggtatggtcgtcactttcgccccggctggtgtca-ccactgaagtcaagtccgtcgagatgcaccacgagcagcttgtcgagggcacccccggtgacaacgtcggcttcaacgtcaagaacgtctccgtcaaagagatccgtcgtggcaacgtcgctggtgactccaagaacgacccccccaagggctgcgactccttcaacgcccaggtcatcgtcctcaaccaccccggccaggtcggcgctggctacgcccctgtcttggattgccacactgctcacattgcttgcaagttcggtgagctcctccagaagatcgatcgccggactggcaagtctgttgaagacaaccccaagttcatcaagtctggtgatgccgctatcgtcaagacctgcggaaggatcattattgggatac------------------------------------------------gcttc-------------------------------------ggggtcgaaaggcctgtaactgcatccttgc--cttttttgtgcaccgtctgtttcctcg-gcagct-tcgc-----ctgccaatggggaccc-ccaaaaaacctttttgtaatcttagcatgaacattccgagaaac---ctaaatattaaaactttcaacaatggatctcttggctctggcatcgatgaagaacgcagcgaaatgcgataagtagtgtgaattgcagaattcagtgaatcatcgaatctttgaacgcacattgcgccctttggtattccttagggcatgcctgttcgagcgtcatttacaaattcaagctcagcttggtgatgggtgtctgcc-------ccgc---c-cctgcgcgc----------------ggactcgcctcaaatgcagttggcagcttatc-cctcggctctaaacgcagcagaaatgcgtcg-agc-gtcgtgcggac-gggctctcc-agaaagc-aaa-cccc-cac-aaattgacctcggatcaggtagggatacccgctgaacttaagcatatccggcgagtgaagcggcaacagctcaaatttgaaatctggctct-ttc---agggtccgagttgtaatttgtagagggtgctttggcgttggttgtggtctaagttccttggaacaggacgtcacagagggtgagaatcccgtacgtggccgccagccttcgccgtgtaaagccccttcgatgagtcgagttgtttgggaatgcagctctaaatgggaggtaaatttcttctaaagctaaatatttgccagagaccgatagcgcacaagtagagtgatcgaaagatgaaaagcactttggaaagagagtcaaaaagcacgtgaaattgttgaaagggaagcgcttgcagctagacgtgccttgggttgatcagccggac-tttt--gcccggtgcactcttcctttggcaggccagcatcagtttgggcggctggataaaggtctgttaaacgtgacttccttcggggagagcttatagggcagacgacatgcagccagcctgaactgaggtccgcgcatctgctaggatgctggcgtaatagctgtaagcggcccgtcttgaaacacggaccaaggagtctaacatctatgcgagtgtttgggt-gtcaagcccgagcgcgcaatgaaagtaa-acg-gaggtgggaacc----ct-tgggtgcaccatcgaccgatcctgatgtcttcggatggatttgagtaagagcatagctgttgggacccgaaagatggtgaactatgcctgaatagggtgaagccagaggaaactctggtggaggctcgcagcggttctgacgtgcaaatcgatc---------------------------------------------------------------------------------------------------------------------------------------------------------------------------------------------------------------------------------------------------------------------------------------------------------------------------------------------------------------------------------------------------------------------------------------------------------------------------------------------------------------------------------------------------------------------------------------------------------------------------------------------------------------------------------------------------------------------------------------------------------------------------------------------------------------------------------------------------------------------------------------------------------------------------------------------------
>Lophiostoma_vitigenum_HH_26931
cattatcgctgccggtactggtgagttcgaggctggtatctccaaggatggccagactcgtgagcacgctctcctcgcatacactctcggtgtcaaacagctcatcgttgccatcaacaagatggacaccaccaagtggagcgaggatcgtttcaacgagatcatcaaggagacgtccaacttcatcaagaaggtcggcttcaaccccaagcacgttcccttcgtccccatctccggcttcaacggtgacaacatgatcgatgcctcccctaactgcccctggtacaaaggctgggagaaggagatcaag---gtcaaggctaccggcaagaccctcctcgaggccatcgatgccatcgagccccccaagcgtccctccgacaagcccctgcgtctgcccctccaggatgtgtacaagattggcggtattggcactgttcctgtcggtcgtgtcgagacaggtgtcatcaagtccggtatggtcgtcactttcgccccggctggtgtca-ccactgaagtcaagtccgtcgagatgcaccacgagcagcttgtcgagggcacccccggtgacaacgtcggcttcaacgtcaagaacgtctccgtcaaagagatccgtcgtggcaacgtcgctggtgactccaagaacgacccccccaagggctgcgactccttcaacgcccaggtcatcgtcctcaaccaccccggccaggtcggcgctggctacgcccctgtcttggattgccacactgctcacattgcttgcaagttcggtgagctcctccagaagatcgatcgccggactggcaagtctgttgaagacaaccccaagttcatcaagtctggtgatgccgctatcgtcaagacctgcggaaggatcattattgggatac------------------------------------------------gcttc-------------------------------------ggggtcgaaaggcctgtaactgcatccttgc--cttttttgtgcaccgtctgtttcctcg-gcagct-tcgc-----ctgccaatggggaccc-ccaaaaaacctttttgtaatcttagcatgaacattccgagaaac---ctaaatattaaaactttcaacaatggatctcttggctctggcatcgatgaagaacgcagcgaaatgcgataagtagtgtgaattgcagaattcagtgaatcatcgaatctttgaacgcacattgcgccctttggtattccttagggcatgcctgttcgagcgtcatttacaaattcaagctcagcttggtgatgggtgtctgcc-------ccgc---c-cctgcgcgc----------------ggactcgcctcaaatgcagttggcagcttatc-cctcggctctaaacgcagcagaaatgcgtcg-agc-gtcgtgcggac-gggctctcc-agaaagc-aaa-cccc-cac-aaattgacctcggatcaggtagggatacccgctgaacttaagcatatccggcgagtgaagcggcaacagctcaaatttgaaatctggctct-ttc---agggtccgagttgtaatttgtagagggtgctttggcgttggttgtggtctaagttccttggaacaggacgtcacagagggtgagaatcccgtacgtggccgccagccttcgccgtgtaaagccccttcgatgagtcgagttgtttgggaatgcagctctaaatgggaggtaaatttcttctaaagctaaatatttgccagagaccgatagcgcacaagtagagtgatcgaaagatgaaaagcactttggaaagagagtcaaaaagcacgtgaaattgttgaaagggaagcgcttgcagctagacgtgccttgggttgatcagccggac-tttt--gcccggtgcactcttcctttggcaggccagcatcagtttgggcggctggataaaggtctgttaaacgtgacttccttcggggagagcttatagggcagacgacatgcagccagcctgaactgaggtccgcgcatctgctaggatgctggcgtaatagctgtaagcggcccgtcttgaaacacggaccaaggagtctaacatctatgcgagtgtttgggt-gtcaagcccgagcgcgcaatgaaagtaa-acg-gaggtgggaacc----ct-tgggtgcaccatcgaccgatcctgatgtcttcggatggatttgagtaagagcatagctgttgggacccgaaagatggtgaactatgcctgaatagggtgaagccagaggaaactctggtggaggctcgcagcggttctgacgtgcaaatcgatc---------------------------------------------------------------------------------------------------------------------------------------------------------------------------------------------------------------------------------------------------------------------------------------------------------------------------------------------------------------------------------------------------------------------------------------------------------------------------------------------------------------------------------------------------------------------------------------------------------------------------------------------------------------------------------------------------------------------------------------------------------------------------------------------------------------------------------------------------------------------------------------------------------------------------------------------------
>Lophiostoma_winteri_KT_740
catcatcgctgccggtactggtgagttcgaggctggtatctccaaggatggccagactcgcgagcacgccctcctcgcctacactctcggtgtcaagcagctcattgttgccatcaacaagatggacaccaccaagtggagcgaggaccgttacatggaaatcatcaaggagacgtccaactttatcaagaaagttggcttcaatcccaagcacgtccccttcgtcccaatctccggattcaacggtgacaacatgatcgacgtctcctccaactgcccatggtacaagggctgggagaaggagatcaag---accaagaccaccggcaagactctccttgaggccatcgatgccatcgagcctcccaagcgtcccactgacaagcccctccgtctgccccttcaggatgtgtacaagattggcggtattggcactgttcctgtcggtcgtgtcgagaccggcatcatcaaggccggtatggtcgtcaccttcgccccggctggtgtca-ccaccgaagtcaagtccgtcgagatgcaccacgagcagcttgtccagggtacccccggtgacaacgtcggcttcaacgtcaagaacgtctccgtcaaggagatccgtcgtggcaacgtcgccggtgactccaagaacgatccccccaagggctgcgactccttcaacgcccaggtcatcgtcctcaaccacccgggccaggtcggcgctggttacgctcctgtcttggattgccacactgcccacattgcctgcaagttctccgagctcttggagaagatcgatcgacgaactggcaaggctactgaaactaaccccaagttcatcaagtctggtgatgccgctatcgtcaagacctgcggaaggatcattattgtaggc------------------g------------------------------cctcc-------------------------------------gggcccgttaa------cacaataacccttgtctttttttgtgcaccctttgtttcctcg-gcagct-ttgc-----ctgccaacgaggaccc-tccaaaaacc-ttttgcaatcctagtataac-aatctgaaaaca---aacaacattaaaactttcaacaatggatctcttggctctggcatcgatgaagaacgcagcgaaatgcgataagtagtgtgaattgcagaattcagtgaatcatcgaatctttgaacgcacattgcgccctttggtattccttagggcatgcctgttcgagcgtcatctacaaattcaagctcagcttggtgatgggtgtctgtc-------ccgc---c-tttgcgcgt----------------ggactcgcctcaaatgcagttggcagcttgtt-cctcggctctaaacgcagcagatttgcgtcg-agc-gtcgtgcggac-gggctctcc-agtaagc--aa-accc-ccc-aaattgacctcggatcaggtagggatacccgctgaacttaagcatatccggcgagtgaagcggcaacagctcaaatttgaaatctggctcc-ttt---ggggtccgagttgtaatttgtagagggtgctttggcgttggttgtggtctaagttccttggaacaggacgtcacagagggtgagaatcccgtacgtggccgccagccttcgccgtgtaaagccccttcgatgagtcgagttgtttgggaatgcagctctaaatgggaggtaaatttcttctaaagctaaatatttgccagagaccgatagcgcacaagtagagtgatcgaaagatgaaaagcactttggaaagagagtcaaaaagcacgtgaaattgttgaaagggaagcgcttgcagctagacgtgccttgggttgatcagccggac-tttt--gcccggtgcactcttcctttggcaggccagcatcagtttgggcggctggataaaggtctcttaaacgtgacttccttcggggagagcttatagggcagacgacatgcagccagcctgaactgaggtccgcgcatctgctaggatgctggcataatagctgtaagcggcccgtcttgaaacacggaccaaggagtctaacatctatgcgagtgtttgggt-gtcaagcccgagcgcgtaatgaaagtaa-acg-gaggtgggaacct---tt-taggcgcaccatcgaccgatcttgata-atttggatggatttgagtaagagcatagctgttgggacccgaaagatggtgaactatgcctgaatagggtgaagccagaggaaactctggtggaggctcgcagcggttctgacgtgcaaatcgatcctgaccaaggacgtctacaaatacctgcaaaagtgtgttgagagcaacagcgagttcaatgtccagatggcagtgaagggcagtgtcatcacaaacggcttgaaatattcgctcgctactggcaactggggtgaccagaagaaggctgcgtcggcaaaggcaggcgtttctcaggtgcttaaccgatatacgtatgcatctaccttgtcacatttgcgacgaacgaacacccccgttggccgtgatggcaagctggcaaaaccacgacaactgcacaatactcactggggcttggtgtgtcccgccgagaccccggaaggccaagcatgcggtttggtaaagaacctttcactcatgtgctacgttagtgtcggcagcgagagtacgcccatcactgatttcatgagtcaacggaacatggagcttcttgaagagtacgatcccgtcgtcaatcccacggccaccaaggtgtttgtcaatggtgtctgggtgggtgtgcattcgcaaccatcccaactagtctccgtcgtgcaggagctgcggagaaacggaactctgtcttacgaaatgagtttgattcgcgacattcgagatcgagagttcaagatctttacagacgcaggccgagtgatgcgaccgctcttcgtcgtggagacggactttcagaaaccaaaccgcgggagtctcgttctgaataagtctcatatccagaggctcctcaatgacaagacaattgacgtggctggattaaatgacgaagatactgcagcgaataggttcggatggagaggtcttatccacagtggcgcggtcgagtatcttgatgctgaggaggaggaaacagccatgatcatcatgacgcccgaggacttggaggagcaccgggacctcatgcaaggtattcctgcaccagaa
>Lophiostoma_winteri_KT_764
catcatcgctgccggtactggtgagttcgaggctggtatctccaaggatggccagactcgcgagcacgccctcctcgcctacactctcggtgtcaagcagctcattgttgccatcaacaagatggacaccaccaagtggagcgaggaccgttacatggaaatcatcaaggagacgtccaactttatcaagaaagttggcttcaatcccaagcacgtccccttcgtcccaatctccggattcaacggtgacaacatgatcgacgtctcctccaactgcccatggtacaagggctgggagaaggagatcaag---accaagaccaccggcaagactctccttgaggccatcgatgccatcgagcctcccaagcgtcccactgacaagcccctccgtctgccccttcaggatgtgtacaagattggcggtattggcactgttcctgtcggtcgtgtcgagaccggcatcatcaaggccggtatggtcgtcaccttcgccccggctggtgtca-ccaccgaagtcaagtccgtcgagatgcaccacgagcagcttgtccagggtacccccggtgacaacgtcggcttcaacgtcaagaacgtctccgtcaaggagatccgtcgtggcaacgtcgccggtgactccaagaacgatccccccaagggctgcgactccttcaacgcccaggtcatcgtcctcaaccacccgggccaggtcggcgctggttacgctcctgtcttggattgccacactgcccacattgcctgcaagttctccgagctcttggagaagatcgatcgacgaactggcaaggctactgaaactaaccccaagttcatcaagtctggtgatgccgctatcgtcaagacctgcggaaggatcattattgtaggc------------------g------------------------------cctcc-------------------------------------gggcccgttaa------cacaataacccttgtctttttttgtgcaccctttgtttcctcg-gcagct-ttgc-----ctgccaacgaggaccc-tccaaaaacc-ttttgcaatcctagtataac-aatctgaaaaca---aacaacattaaaactttcaacaatggatctcttggctctggcatcgatgaagaacgcagcgaaatgcgataagtagtgtgaattgcagaattcagtgaatcatcgaatctttgaacgcacattgcgccctttggtattccttagggcatgcctgttcgagcgtcatctacaaattcaagctcagcttggtgatgggtgtctgtc-------ccgc---c-tttgcgcgt----------------ggactcgcctcaaatgcagttggcagcttgtt-cctcggctctaaacgcagcagatttgcgtcg-agc-gtcgtgcggac-gggctctcc-agtaagc--aa-accc-ccc-aaattgacctcggatcaggtagggatacccgctgaacttaagcatatccggcgagtgaagcggcaacagctcaaatttgaaatctggctcc-ttt---ggggtccgagttgtaatttgtagagggtgctttggcgttggttgtggtctaagttccttggaacaggacgtcacagagggtgagaatcccgtacgtggccgccagccttcgccgtgtaaagccccttcgatgagtcgagttgtttgggaatgcagctctaaatgggaggtaaatttcttctaaagctaaatatttgccagagaccgatagcgcacaagtagagtgatcgaaagatgaaaagcactttggaaagagagtcaaaaagcacgtgaaattgttgaaagggaagcgcttgcagctagacgtgccttgggttgatcagccggac-tttt--gcccggtgcactcttcctttggcaggccagcatcagtttgggcggctggataaaggtctgttaaacgtgacttccttcggggagagcttatagggcagacgacatgcagccagcctgaactgaggtccgcgcatctgctaggatgctggcataatagctgtaagcggcccgtcttgaaacacggaccaaggagtctaacatctatgcgagtgtttgggt-gtcaagcccgagcgcgtaatgaaagtaa-acg-gaggtgggaacct---tt-taggcgcaccatcgaccgatcttgata-atttggatggatttgagtaagagcatagctgttgggacccgaaagatggtgaactatgcctgaatagggtgaagccagaggaaactctggtggaggctcgcagcggttctgacgtgcaaatcgatcctgaccaaggacgtctacaaatacctgcaaaagtgtgttgagagcaacagcgagttcaatgtccagatggcagtgaagggcagtgtcatcacaaacggcttgaaatattcgctcgctactggcaactggggtgaccagaagaaggctgcgtcggcaaaggcaggcgtttctcaggtgcttaaccgatatacgtatgcatctaccttgtcacatttgcgacgaacgaacacccccgttggccgtgatggcaagctggcaaaaccacgacaactgcacaatactcactggggcttggtgtgtcccgccgagaccccggaaggccaagcatgcggtttggtaaagaacctttcactcatgtgctacgttagtgtcggcagcgagagtacgcccatcactgatttcatgagtcaacggaacatggagcttcttgaagagtacgatcccgtcgtcaatcccacggccaccaaggtgtttgtcaatggtgtctgggtgggtgtgcattcgcaaccatcccaactagtctccgtcgtgcaggagctgcggagaaacggaactctgtcttacgaaatgagtttgattcgcgacattcgagatcgagagttcaagatctttacagacgcaggccgagtgatgcgaccgctcttcgtcgtggagacggactttcagaaaccaaaccgcgggagtctcgttctgaataagtctcatatccagaggctcctcaatgacaagacaattgacgtggctggattaaatgacgaagatactgcagcgaataggttcggatggagaggtcttatccacagtggcgcggtcgagtatcttgatgctgaggaggaggaaacagccatgatcatcatgacgcccgaggacttggaggagcaccgggacctcatgcaaggtattcctgcaccagaa
>Lophiostoma_khanzada_kirgizbaeva_TASM6158
cattattgccgccggtactggtgagttcgaggctggtatctccaaggatggccagacccgtgagcacgctctcctcgcctacaccctcggtgtcaagcagctcatcgttgccatcaacaagatggacaccaccaagtggtccgaggcccgttacaccgagatcatcaaggagacctccaacttcatcaagaaggtcggctacaaccccaagcacgttgccttcgtccccatctccggtttcaacggtgacaacatgatcgagccctccaccaactgcccctggtacaagggttgggagaaggagaccaag---accaagtccactggtaagactctcctcgaggccattgacgccatcgacacccccacccgtcccaccgacaagcccctccgcctgccccttcaggatgtctacaagattggcggtattggcacggtgcccgtcggtcgtgtcgagaccggtatcatcaaggccggtatggtcgtcaccttcgcccccgctggtgtca-ccactgaggtcaagtccgtcgagatgcaccacgagcagctcgtcgagggtgtccccggtgacaacgtcggcttcaacgtcaagaacgtctccgtcaaggagatccgtcgtggcaacgttgccggtgactccaagcaggacccccccaagggtgccgagtccttcaacgcccaggtcatcgtcctgaaccaccccggtcaggttggtgctggttacgccccagttctcgactgccacactgcccacattgcttgcaagttctccgagctcctcgagaagatcgaccgccgtaccggaaagtctactgaggccagccccaagttcatcaagtctggtgacgctgccatcgtcaagacctgcggaaggatcattattgtaggt------------------g------------------------------ccctc-------------------------------------gggcccgtcaa------cacaataacccttgtctttttttgtgcaccctttgtttcctcg-gcagct-ttgc-----ctgccaacgaggaccc-cccaaaaacc-ttttgcaatcttagtacaac-aatctgaaaaca---aacaatattaaaactttcaacaatggatctcttggctctggcatcgatgaagaacgcagcgaaatgcgataagtagtgtgaattgcagaattcagtgaatcatcgaatctttgaacgcacattgcgccctttggtattccttagggcatgcctgttcgagcgtcatttacaaattcaagctcagcttggtgatgggtgtctgtc-------ccgc---c-tttgcgtgt----------------ggactcgcctcaaatgcagttggcagcttgtt-cctcggctctaaacgcagcagatttgcgtcg-agc-gtcgtgcggac-gggctctcc-agtaagc-aaa-accc-cac-aaattgacctcggatcaggtagggatacccgctgaacttaagcatatccggcgagtgaagcggcaacagctcaaatttgaaatctggctcc-ttt---ggggtccgagttgtaatttgtagagggtgctttggcgttggttgtggtctaagttccttggaacaggacgtcacagagggtgagaatcccgtacgtggccgccagccttcgccgtgtaaagccccttcgatgagtcgagttgtttgggaatgcagctctaaatgggaggtaaatttcttctaaagctaaatatttgccagagaccgatagcgcacaagtagagtgatcgaaagatgaaaagcactttggaaagagagtcaaaaagcacgtgaaattgttgaaagggaagcgcttgcagctagacgtgccttgggttgatcagccggac-tttt--gcccggtgcactcttcctttggcaggccagcatcagtttgggcggctggataaaggtctgttaaacgtgactccctccggggagagcttatagggcagacgacatgcagccagcctgaactgaggtccgcgcatctgctaggatgctggcataatagctgtaagcggcccgtcttgaaacacggaccaaggagtctaacatctatgcgagtgtttgggt-gtcaagcccgagcgcgtaatgaaagtaa-acg-gaggtgggaacct---tt-acggtgcaccatcgaccgatcctgata-atttggatggatttgagtaagagcatagctgttgggacccgaaagatggtgaactatgcctgaatagggtgaagccagaggaaactctggtggaggctcgcagcggttctgacgtgcaaatcgatc---------------------------------------------------------------------------------------------------------------------------------------------------------------------------------------------------------------------------------------------------------------------------------------------------------------------------------------------------------------------------------------------------------------------------------------------------------------------------------------------------------------------------------------------------------------------------------------------------------------------------------------------------------------------------------------------------------------------------------------------------------------------------------------------------------------------------------------------------------------------------------------------------------------------------------------------------
>Lophiostoma_chiangraiense_MFLUCC_17_2076
-------------ggtactggtgagttcgaggctggtatctccaaggatggccagactcgtgagcacgctctcctcgcctacactctcggtgtcaagcagctcatcgttgccatcaacaagatggacactaccaagtggagcgaggagcgtttcaacgagatcatcaaggagacgtccaacttcatcaagaaggtcggcttcaaccccaagcacgtccctttcgtccccatctccggcttcaacggtgacaacatgatcgacgcctccaccaactgcccctggtacaagggctgggagaaggagatcaag---gtcaaggctaccggcaagaccctcctcgaggccatcgatgccattgagccccccaagcgtccctctgacaagcccctccgtctgcccctccaggatgtgtacaagattggcggtattggcactgttcctgtcggtcgtgtcgaaactggtatcatcaaggccggtatggtcgtcaccttcgccccggcaggcgtca-ccactgaagtcaagtccgtcgagatgcaccacgagcagcttaccgagggtacccccggtgacaacgtcggcttcaacgtcaagaatgtctccgtcaaggagatccgtcgtggcaacgtcgccggtgactccaagaatgacccccctaagggctgcgactccttcaacgcccaggtcatcgtccttaaccaccccggccaggtcggtgctggttacgctcctgtcttggattgccacactgcccacattgcctgcaagttttctgagctcctccagaagattgatcgccgaactggcaagtctgttgaagacaaccccaagttcatcaagtctggtgatgccgctatcgtcaagacctgcggaaggatcattaatgggagataatc--------------------------------------------------------------------------------------ggggccgtgaggcctgtctgcatcacccttg--actttttgtgcaccttctgtttcctcg-gcagct-ccgc-----ctgccaatggggaccc-ccaataaatctttttgcaatctctgtatgaa-ccttcagaacaaa-cctaaacgttaaaactttcaacaatggatctcttggctctggcatcgatgaagaacgcagcgaaatgcgataagtagtgtgaattgcagaattcagtgaatcatcgaatctttgaacgcacattgcgccctttggtattccttagggcatgcctgttcgagcgtcatttacaaattcaagctcagcttggtgatgggtgtctgtc-------ccgc---c-gtcgcgcgt----------------ggactcgcctcaaatgcagttggcagctcctc-cctcggctctaaacgcagcagaattgcgtcg-agc-gccttgaggat-gggctctcc-aggaagc-aaaccccc-cac-aaattgacctcggatcaggtagggatacccgctgaacttaagcatatccggcgagtgaagcggcaacagctcaaatttgaaatctggctct-ttc---agggtccgagttgtaatttgcagagggtgctttggcgttggctgtggtctaagttccttggaacaggacgtcacagagggtgagaatcccgtacgtggccgccagctttcgccgtgtaaagccccttcgatgagtcgagttgtttgggaatgcagctctaaatgggaggtaaatttcttctaaagctaaatatttgccagagaccgatagcgcacaagtagagtgatcgaaagatgaaaagcactttggaaagagagtcaaaaagcacgtgaaattgttgaaagggaagcgcttgcagctagacgtgccttgggtcgatcagccggac-tttt--gcccggtgcactcttcctttggcaggccagcatcagtttgggcggctggataaaggtctgttaaacgtgacttccttcggggagagcttatagggcagacgacatgcagccagcttgaactgaggtccgcgcatctgctaggatgctggcgtaatagctgtaagcggcccgtcttgaaacacggaccaaggagtctaacatctatgcgagtgtttgggt-gtcaagcccgagcgcgcaatgaaagtaa-acg-gaggtgggaaccc----t-cgggtgcaccatcgaccgatcctgatgtcttcggatggatttgagtaagagcatagctgttgggacccgaaagatggtgaactatgcctgaatagggtgaagccagaggaaactctggtggaggctcgcagcggttctgacgtgcaaatcgatc---------------------------------------------------------------------------------------------------------------------------------------------------gcatcggcaaaggcaggcgtttctcaggtgctcaaccgatacacctacgcgtctaccttttctcacttgcgaagaaccaacactcctgttggtcgtgatggcaagctggcaaaacctcgacaattgcacaacactcactggggcttggtgtgccccgctgagacgccggaaggccaagcatgtggtttggtgaagaacctttcgctcatgtgctacgtcagtgttggcagcgagagcacacccattactgacttcatgagtcaacgaaacatggagctccttgaagagtacgatccggtcgtcaacccaacggctactaaggtttttgtcaacggtgtttgggtcggtgtgcactcacagccatcccagctggtctccgtcgtccaggaattacgaagaaacggaactttatcttacgaaatgagtttgattcgagacattcgagaccgagagttcaagatctttacagacgcaggccgagtgatgcgaccactcttcgtagtggagaccgacttccagaaaccaaatcgtggaagtcttgtcctgaacaagagtcatatacagaagctcctcgaggacaagcaaatcgacgtatccggattgaacgacgaagactccgcagcgcaaaggttcggatggagaggcctcatccatagtggcgcggttgaatacctcgatgctgaggaggaagaaaccgcaatgatcatcatgacgcccgaagacttggaagagcatcgggaccttatgcaagggattccggcgccggag
>Lophiostoma_oleae_CGMCC_3_24426
catcatcgctgccggtactggtgagttcgaggctggtatctccaaggatggccagacccgtgagcacgccctcctcgcctacactctcggtgtcaagcagctcatcgtcgccatcaacaagatggacaccaccaagtggagcgaagagcgtttcaacgaaatcatcaaggagacgtccaacttcatcaagaaggtcggcttcaaccccaagcacgtccccttcgtccccatctccggcttcaacggtgacaacatgatcgacgcctccagcaactgcccctggtacaagggctgggagaaggagatcaag---gtcaaggctaccggcaagaccctccttgaggccatcgacgccatcgagccccccaagcgtccttctgacaagcccctccgtctgcccctccaggatgtgtacaagattggcggtattggcactgttcctgtcggtcgtgttgagactggtatcatcaaggccggtatggtcgtcactttcgctccggccggtgtca-ccactgaagtcaagtccgtcgagatgcaccacgagcagcttaccgagggtacccccggtgacaacgtcggcttcaacgtcaagaacgtctctgtcaaggaaatccgtcgtggcaacgttgccggtgactccaagaacgacccccccaagggctgcgattccttcaacgcccaggtcatcgtcctcaaccatcccggccaggtcggtgctggttacgcccctgtcttggattgccacactgcccacattgcctgcaagttctccgagctcctccagaagatcgatcgccgaactggcaagtctgttgaagacaaccccaagttcatcaagtctggtgatgccgctatcgtcaag------------------------------tc--------------------------------------------------------------------------------------ggggccgcaaggcctgtctgcatcacccttg--actttttgtgcaccttctgtttcctcg-gcagct-ccgc-----ctgccaatggggaccc-ccaataaacctttttgtaatctcagtatgaa-ctttctgaacaaa-cctaaacgttaaaactttcaacaatggatctcttggctctggcatcgatgaagaacgcagcgaaatgcgataagtagtgtgaattgcagaattcagtgaatcatcgaatctttgaacgcacattgcgccctttggtattccttagggcatgcctgttcgagcgtcatttacaaattcaagctcagcttggtgatgggtgtctgtc-------ccgc---c-gtcgcgcgt----------------ggactcgccttaaatgcagttggcagctcctc-cctcggctctaaacgcagcagaattgtgtcg-agc-gccttgaggat-gggctttcc-aagaagc-aaaccccc-cac-aaattgacctcggatcaggtagggatacccgctgaacttaagcatat-cggcgagtgaagcggcaacagctcaaatttgaaatctggctct-ttc---agggtccgagttgtaatttgcagagggtgctttggcgttggctgtggtctaagttccttggaacaggacgtcacagagggtgagaatcccgtacgtggccgccagctttcgccgtgtaaagccccttcgatgagtcgagttgtttgggaatgcagctctaaatgggaggtaaatttcttctaaagctaaatatttgccagagaccgatagcgcacaagtagagtgatcgaaagatgaaaagcactttggaaagagagtcaaaaagcacgtgaaattgttgaaagggaagcgcttgcagctagacgtgccttgggttgatcagccggac-tttt--gcccggtgcactcttcctttggcaggccagcatcagtttgggcggctggataaaggtctgttaaacgtgacttccttcggggagagcttatagggcagacgacatgcagccagcctgaactgaggtccgcgcatctgctaggatgctggcgtaatagctgtaagcggcccgtcttgaaacacggaccaaggagtctaacatctatgcgagtgtttgggt-gtcaagcccgagcgcgcaatgaaagtaa-acg-gaggtgggaacc----ct-cgggtgcaccatcgaccgatcctgatgtcttcggatggatttgagtaagagcatagctgttgggacccgaaagatggtgaactatgcctgaatagggtgaagccagaggaaactctggtggaggctcgcagcggttctgacgtgcaaatcgatcctcaccaaggacgtctacaaatacctgcaaaagtgtgtagagagcaacagcgagttcaatgtgcaaatggccgtgaagggcagcgtcatcacaaacggcctgaaatactcgcttgctactggcaactggggtgaccagaagaaggctgcgtcggcaaaggcaggcgtctctcaggtgctcaaccgatacacctacgcatctaccttgtctcacttgcgaaggacgaacacgcctgttggccgcgatggcaagctggcaaaaccacgacaattgcataatactcactggggcttggtgtgccccgctgagacgccggaaggccaagcatgcggtttggtgaagaacctttcgctcatgtgctacgtcagtgttggcagcgagagcacacccatcactgacttcatgagccaacggaacatggagctccttgaagagtacgatccggtcgtcaacccgaccgctactaaggtttttgtcaatggtgtttgggtcggtgtgcactcacagccatcccagctggtctccgtcgtccaggaattacgaagaaatggaactttatcttacgaaatgagtttgattcgagatattcgagaccgagagttcaagatctttacagacgcaggccgagtgatgcgacccctcttcgtagtggagaccgacttccagaaaccaaatcgtggaagtctcgtcctgaacaagagtcatgtacagaagctcctcgaggacaagcaaatcgacgtatccggattgaacgacgaagactccgcagcgcaaaggttcggatggagaggcctcatccatagtggcgcggttgaatacctcgatgctgaggaggaagaaaccgccatgatcatcatgacgcccgaggacttggaagagcatcgggaccttatgcaagggattccggcgccggag
>Lophiostoma_carabassense_CBS_149324
catcatcgctgccggtactggtgagttcgaggctggtatctccaaggatggccagactcgtgagcacgccctgctcgcctacaccctcggtgtgaagcagctcatcgtcgccatcaacaagatggacaccaccaagtggagcgaggagcgttacaacgagatcatcaaggagacgtccaacttcatcaagaaggtcggcttcaaccccaagcacgttcccttcgtgcccatctccggcttcaacggagacaacatgatcgacccctccaccaactgcccctggtacaagggctgggagaaggagatcaag---gtcaaggccaccggcaagaccctccttgaggccatcgatgccatcgagccccccaagcgtccctccgacaagcccctccgtctgcccctccaggacgtgtacaagattggcggtattggcactgttcccgtcggtcgtgtcgagactggtatcatcaaggccggtatggtcgtcaccttcgccccggctggtgtca-ccactgaagtcaagtctgtcgagatgcaccacgagcagcttgccgagggtacccccggtgacaacgtcggcttcaacgtcaagaacgtctccgtcaaggagatccgtcgtggcaacgtcgctggtgactccaagaacgatccccccaagggctgcgactccttcaacgcccaggtcatcgtcctcaaccaccccggccaggtcggtgctggttacgcccctgtcttggattgccacactgcccacattgcgtgcaagttctctgagctcctccagaagatcgatcgccgaactggcaagtctgttgaagacaaccccaagttcatcaagtctggtgatgccgctatcgtcaag-----------------taccgtccga------------------g------------------------------cccct-ggttg------------------------------gccggtgacaag------tatgaaaacccttgcctttttttgcgcacccttcgtttcctcg-gcagct-ctgc-----ctgccaacggggaccc-ccaaaaaaccttcatgcagtacctgtataac-cttctgaaaaac---ccaatcgttaaaactttcaacaatggatctcttggctctggcatcgatgaagaacgcagcgaaatgcgataagtagtgtgaattgcagaattcagtgaatcatcgaatctttgaacgcacattgcgccctttggtattccttagggcatgcctgttcgagcgtcatttgaaaattcaagctcagcttggtgatgggtgtctgtc-------ccaccttc-tttgcgtgc----------------ggactcgcctcgaatgcagttggcagcttctc-ctccggctctaaacgcagcagatttgcgtcgaagc-gccgtccggac-gggctctcc-agtaagc-aaa-cccc-cccaagattgacctcggatcaggcagggatacccgctgaacttaagcatatccggcgagtgaagcggcaacagctcaaatttgaaatctgactcc-ttt---ggggtccgagttgtaatttgcagagggtgctttggcgttggctgtggtctaagttccttggaacaggacgtcacagagggtgagaatcccgtacgtggccgccagcctccgccgtgtaaagccccttcgacgagtcgagttgtttgggaatgcagctctaaatgggaggtaaatttcttctaaagctaaatatctgccagagaccgatagcgcacaagtagagtgatcgaaagatgaaaagcactttggaaagagagtcaaaaagcacgtgaaattgttgaaagggaagcgcttgcagctagacgtgcctctggatgatcagccgggc-ttct--gcccggtgcactcttcctctggcaggccagcatcagtttgggcggctggataaaggtctgttaaacgtgactcccctcggggagagcttatagggcagacgacatgcagccagcccggactgaggtccgcgcatctgctaggatgctggcgtaatagctgtaagcggcccgtcttgaaacacggaccaaggagtctaacatctatgcgagtgtttgggt-gtcaagcccgagcgcgcaatgaaagtga-acg-gaggtgggaaccc---tt-tgggtgcaccatcgaccgatcccgacgtcttctgatggatttgagtaagagcatagctgttgggacccgaaagatggtgaactatgcctgaatagggtgaagccagaggaaactctggtggaggctcgcagcggttctgacgtgcaaatcgatc---------------------------------------------------------------------------------------------------------------------------------------------------------------------------------------------------------------------------------------------------------------------------------------------------------------------------------------------------------------------------------------------------------------------------------------------------------------------------------------------------------------------------------------------------------------------------------------------------------------------------------------------------------------------------------------------------------------------------------------------------------------------------------------------------------------------------------------------------------------------------------------------------------------------------------------------------
>Lophiostoma_quadrinucleatum_GKM_1233
catcatcgctgccggtactggtgagttcgaggctggtatctccaaggatggccagactcgtgagcacgccctcctcgcctacactctcggtgtgaagcagctcatcgtcgccatcaacaagatggacaccaccaagtggagcgaggagcgttacaacgaaatcatcaaggagacgtcgaacttcatcaagaaggtcggcttcaaccctaagcacgtccccttcgtccccatctccggcttcaacggtgacaacatgatcgacgcctccagcaactgcccctggtacaagggctgggagaaggagatcaag---gtcaaggccaccggcaagacactccttgaggccatcgacgccatcgagccccccaagcggccttccgacaagcccctccgtctgcccctccaggatgtgtacaagatcggcggtattggcaccgtccctgtcggtcgtgtcgagaccggtactatcaaggccggtatggtcgtcaccttcgccccggctggtgtca-cgactgaagtcaagtctgtcgagatgcaccacgagcagcttaccgagggtacccccggtgacaacgtcggcttcaacgtcaagaacgtctccgtcaaggagatccgtcgtggcaacgtcgctggtgactccaagaacgacccgcccaagggctgcgactccttcaacgcccaggtcatcgtcctcaaccaccccggccaggtcggtgctggttacgctcctgtct------------------------------------------------------------------------------------------------------------------------------------------------------------------------------------------------------------------------------------------------------------------------------------------------------------------------------------------------------------------------------------------------------------------------------------------------------------------------------------------------------------------------------------------------------------------------------------------------------------------------------------------------------------------------------------------------------------------------------------------------------------------------------------------------------------------------cggcgagtgaagcggcaacagctcaaatttaaaatctggctcc-ttt---ggggtccgagttgtaatttgcagagggtgctttggcattggctgtggtctaagttccttggaacaggacgtcgcagagggtgagaatcccgtatgtggccgccagtcattgccgtgtaaagccccttcgacgagtcgagttgtttgggaatgcagctctaaatgggaggtaaatttcttctaaagctaaatatctgccagagaccgatagcgcacaagtagagtgatcgaaagatgaaaagcactttggaaagagagtcaaaaagcacgtgaaattgttgaaagggaagcgcttgcagctagacgtgcctttagttgctcagctgggc-tttt--gcccagtgcactcttctgttggcaggccagcatcagtttgggcggttggataaaggtctattaaacgtgactccctttggggagagcttatagggtagatgacatacagccagcccgaactgaggtccgcgcatctgctaggatgctggcgtaatagctgtaagcggcccgtcttgaaacacggaccaaggagtctaacatctatgcgagtgtttgggt-gtcaagcccaagcgcgtaatgaaagtaa-acg-gaggtgggaaccc---tt-tgggtgcaccatcgaccgatcctgatgtcttcggatggatttgagtaagagcatagctgttgggacccgaaagatggtgaactatgcctgaatagggtgaagccagaggaaactctggtggaggctcgcagcggttctgacgtgcaaatcgatc---------------------------------------------------------------------------------------------------------------------------------------------------------------------------------------------------------------------------------------------------------------------------------------------------------------------------------------------------------------------------------------------------------------------------------------------------------------------------------------------------------------------------------------------------------------------------------------------------------------------------------------------------------------------------------------------------------------------------------------------------------------------------------------------------------------------------------------------------------------------------------------------------------------------------------------------------
>Oleaginea_sichuanensis_CGMCC_3_24427
catcatcgctgccggcactggcgagttcgaggctggtatctccaaggatggccagacgcgcgagcacgccctcttggcctacactcttggcgtgaagcagctcatcgttgctatcaacaagatggacactgccaactggagcgaggaccgttacctggagatcatcaaggagacctcctccttcatcaagaaggtcggctacaaccccaagcacgtccccttcgtcccgatctccggcttcaacggcgacaacatgatcgaggtctcctccaactgcccctggtacaagggctgggagaaggatatcaag---ggcaaggttaccggcaagaccctcctcgaggccattgatgccatcgacacccccaagcgtccctcggacaagcccctccgtctgcccctccaggatgtgtacaagattggcgggattggcacggttcccgtcggccgtgtcgagaccggtgtcatcaaagccggcatggtcgtcaccttcgcccccgctggtgtga-ctactgaagtcaagtccgttgagatgcaccacgagcagctcgtccagggtacccccggtgacaacgtcggcttcaacgtcaagaacgtctccgtcaaggagattcgtcgtggtaacgttgccggtgactccaagaacgatccccccaagggctgcgactccttcaacgcccaggtcatcgtcctcaaccaccccggccaggtcggtgctggttacgctcccgtcttggactgccacactgcccacattgcctgcaagttcgctgagctagtcaacaagatcgatcgccgaactggcaagtctgttgaagacaaccccaagttcatcaagtctggtgatgccgctatcgtcaag---------------------------g-----------------gctt--------------------------tgcctt---------------------------------------------------tgttcctatcacccttgcttttttgt---tgcattatattccttggtgtaggc-ctgc-----ttgccattggaacaaa-tctaaaacct-tataaataaagcagtattca-gccc-----------ataaaacttacaactttcaacaatggatctcttggctctggcatcgatgaagaacgcagcgaaatgcgataagtagtgtgaattgcagaattcagtgaatcatcgaatctttgaacgcacattgcgccctttggtattccttagggcatgcctgttcgagcgtcgtttatcatctcaagcatagcttagtgttgggtgcttgtcatttatggcat---c-attatgttcttgtaatatgctcttgtgactcaccttaaaaatagttggcagctttac-tatttgctctaaacgcagcaaaa-agctaag-tag-actacttagta-aagctttcc-agaaagt-----ctaa-tgc-agattgacctcggatcaggtagggatacccgctgaacttaagcatatccggcgagtgaagcggcaacagctcaaatttgaaatctggctccgtta---ggggtccgagttgtaatttgcagagggtgctttggcattggctgtggtctgagttccttggaacaggacgtcgcagagggtgagaatcccgtatgtggccgccagtctttgccgtgtaaagccccttcgaagagtcgagttgtttgggaatgcagctctaaatgggaggtaaatttcttctaaagctaaatatttgccagagaccgatagcgcacaagtagagtgatcgaaagatgaaaagcactttggaaagagagtcaaacagcacgtgaaattgttgaaagggaagcgcttgcagctagacatgcttgtagttgctcaactaggc-tttt--gcctggtgcactcttctacgagcaggccagcatcagtttaggcggttggataaaggtctatgaaacgtgactcccttcggggagagcttatagggtagacgacatgcaaccagcctggactgaggtccgcgcatctgctaggatgctggcataatagctgtaagcggcccgtcttgaaacacggaccaaggagtctaacatctatgcgagtgtttgggtggttaagcccaggcgcgtaatgaaagtaa-acg-gaggtgggatcccttttt-tgggtgcaccatcgaccgatcttgatgtcttcggatggatttgagtaagagcatagctgttgggacccgaaagatggtgaactatgcctgaatagggtgaagccagaggaaactctggtggaggctcgcagcggttctgacgtgcaaatcgatcctgaccaaggatgtgtacaaatatttgcagaaatgcgtagagaacaacagcgaattcaacgtccaaatggcggtgaagggcagcgtcatcaccaatggtctcaaatattcgcttgccacgggaaattggggtgaccagaagaaggcggcctccgcaaaggctggcgtttctcaggtgctcaatcgatacacctatgcatctacgctctctcacttgcggcgaacgaacactcctgtgggtcgtgatggcaagctagcgaagccacggcagctgcacaacactcactgggggctagtatgtcccgctgagactccagaaggccaagcatgtggtctggtgaagaatctttctctgatgtgttacgtcagcgttggtagcgagagcacacccatttccgacttcatgagccaacgaaacatggagcttcttgaggagtacgatcccgccgtgaacccttcagccaccaaggtcttcgtcaatggtgtttgggtaggtatacacaatcaaccctcccaactagtctcggttgtacaagaattgcgacgaaacggaactttatcttacgagatgagtttgattcgagacattcgagatcgagaattcaagatcttcacagatgcaggtcgagtcatgcgacctttgttcgttgtcgagaccgattaccagaaaccaaatcgtgggagtctcattctgaacaagtcccacattcaaaagcttctcaacgacaagcaaattgatgtctcggggtataacgacgaggacactgcagggatgaggttcggatggagaggcctcatccacagtggcgttgtggagtacctggatgctgaagaagaggaaacagccatgatcatcatgacccctgaggacctggatgaacaccgaaaacttatgcagggtattcccgcacccgat
>CMML_20_43
-------------------ggtgagttcgaggctggtatctccaaggatggccagactcgcgagcacgctctcctcgcctacactctcggtgtcaagcagctcatcgtcgccatcaacaagatggacaccaccaagtggagcgagtcccgtttccaggagatcatcaaggagacgtccaatttcatcaagaaggtcggcttcaaccccaagcacgttcccttcgtgcccatctccggcttcaacggtgacaacatgattgacgcctctcccaactgcccctggtacaagggctgggagaaggagatcaag---accaaggccaccggcaagaccctccttgaggccatcgatgccatcgagccccccaagcgtccctccgacaagcccctccgcctgcccctccaggatgtgtacaagattggcggcattggcactgttcccgtcggccgtgtcgagaccggtgtcatcaaggccggcatggtcgtcaccttcgccccggccggtgtca-ccaccgaagtcaagtccgtcgagatgcaccacgagcagctcgtcgagggcacccccggtgacaacgtcggcttcaacgtcaagaacgtctccgtcaaggagatccgtcgtggcaacgtcgccggtgactccaagaacgaccctcccaagggctgcgactccttcaacgcccaggttatcgtcctgaaccaccccggccaggtcggcgctggttacgcccctgtcttggattgccacactgcccacattgcctgcaagttcgctgagctcctccagaagattgatcgacgaacgggcaagtctgtcgaagacaaccccaagttcatcaagtctggtgatgccgctatcgtcaagacctgcggaaggatcattatagtaagg------------------g------------------------------ccttt-------------------------------------tggcctattacg-----agatgcaacccttgtctttttgtgca---cctttgtttcctcg-gcagcc-tggc-----ctgccaacgaggaccc-tcgaaaaccc-ttttgcaatcttagcataac-gttctgaaaaca--aaacaatattaaaactttcaacaatggatctcttggctctggcatcgatgaagaacgcagcgaaatgcgataagtagtgtgaattgcagaattcagtgaatcatcgaatctttgaacgcacattgcgccctttggtattccttagggcatgcctgttcgagcgtcatttacaaattcaagctcagcttggtgatgggtgtctgtc-------ccgc---c-gatgtgcgc----------------ggactcgccttaaatgcagttggcagcttgtt-ccccggctctaaacgcagcaga-atgcgtcg-agc-gtcgagcggac-gggctctcc-agtaagc-aaa-cccc-cac-aaattgacctcggatcaggtagggatacccgctgaacttaa-------cggcgagtgaagcggcaacagctcaaatttgaaatctggctcc-ttt---ggggtccgagttgtaatttgtagagggtgctttggcgttggttgtggtctaagttccttggaacaggacgtcacagagggtgagaatcccgtacgtggccgccagccttcgccgtgtaaagccccttcgatgagtcgagttgtttgggaatgcagctctaaatgggaggtaaatttcttctaaagctaaatatttgccagagaccgatagcgcacaagtagagtgatcgaaagatgaaaagcactttggaaagagagtcaaaaagcacgtgaaattgttgaaagggaagcgcttgcagctagacgtgcctttggttgatcagccgggc-tttt--gcccggtgcactcttcctttggcaggccagcatcagtttgggcggctggataaaggtctgttaaacgtgacttccttcggggagagcttatagggcagacgacatgcagccagcctgaactgaggtccgcgcatctgctaggatgctggcgtaatagctgtaagcggcccgtcttgaaacacggaccaaggagtctaacatctatgcgagtgtttgggt-gtcaagcccgagcgcgcaatgaaagtaa-acg-gaggtgggaaccc---tt-tgggtgcaccatcgaccgatcttgatgtcttcggatggatttgagtaagagcatagctgttgggacccgaaagatggtgaactatgcctgaatagggtgaagccagaggaaactctggtggaggctcgcagcggttctgacgtgcaaatcgatcctgacgaaagatgtttacaaatacctgcaaaagtgtgtggagagcaatagcgagttcaacgtccagatggctgtgaagggcagcgtcatcacaaacggtctgaaatactcgctggctactggcaactggggtgaccagaaaaaggctgcatcggccaaggcaggcgtttctcaggttctcaaccgatatacttacgcatctaccttgtctcacttgcggcgaacgaacacccccgtcggccgtgacggcaagctggcgaaaccacgacagctgcacaacactcattggggcttggtatgtcccgctgagaccccggaaggccaagcctgcggtctggtaaagaatctttctctcatgtgctacgtcagtgtcggcagcgaaagcacgccgatcactgacttcatgagccaacgaaacatggagcttctcgaagagtacgatcccaccgtcaaccccacagccaccaaggtgtttgtcaatggagtctgggtgggcgtgcactcgcaaccatcgcaattggtctcggtcgtgcaggagctgcggagaaatggaaccctatcctacgaaatgagtttgatccgcgacattcgagatcgagaattcaaaatctttacagatgcaggccgagtgatgcggccgctcttcgtcgtggagacagacttccagaaaccaaatcggggcagtctcgttctcaacaagtctcacatacagaagcttatcaatgataaaacgatcgacgtgtccgggctgaacgatgaagatagtgcagcgaataggttcggatggagaggcctcatccatagcggcgctgttgagtatcttgatgctgaagaggaagaaacagctatgatcatcatgacgcccgaggatttggaagagcaccgggacctcatgcaagggattcctgcgccagaa
>CMML_20_90
-------------------ggtgagttcgaggctggtatctccaaggatggccagactcgcgagcacgctctcctcgcctacactctcggtgtcaagcagctcatcgtcgccatcaacaagatggacaccaccaagtggagcgagtcccgtttccaggagatcatcaaggagacgtccaatttcatcaagaaggtcggcttcaaccccaagcacgttcccttcgtgcccatctccggcttcaacggtgacaacatgattgacgcctctcccaactgcccctggtacaagggctgggagaaggagatcaag---accaaggccaccggcaagaccctccttgaggccatcgatgccatcgagccccccaagcgtccctccgacaagcccctccgcctgcccctccaggatgtgtacaagattggcggcattggcactgttcccgtcggccgtgtcgagaccggtgtcatcaaggccggcatggtcgtcaccttcgccccggccggtgtca-ccaccgaagtcaagtccgtcgagatgcaccacgagcagctcgtcgagggcacccccggtgacaacgtcggcttcaacgtcaagaacgtctccgtcaaggagatccgtcgtggcaacgtcgccggtgactccaagaacgaccctcccaagggctgcgactccttcaacgcccaggttatcgtcctgaaccaccccggccaggtcggcgctggttacgcccctgtcttggattgccacactgcccacattgcctgcaagttcgctgagctcctccagaagattgatcgacgaacgggcaagtctgtcgaagacaaccccaagttcatcaagtctggtgatgccgctatcgtcaagacctgcggaaggatcattatagtaagg------------------g------------------------------ccttt-------------------------------------tggcctattacg-----agatgcaacccttgtctttttgtgca---cctttgtttcctcg-gcagcc-tggc-----ctgccaacgaggaccc-tcgaaaaccc-ttttgcaatcttagcataac-gttctgaaaaca--aaacaatattaaaactttcaacaatggatctcttggctctggcatcgatgaagaacgcagcgaaatgcgataagtagtgtgaattgcagaattcagtgaatcatcgaatctttgaacgcacattgcgccctttggtattccttagggcatgcctgttcgagcgtcatttacaaattcaagctcagcttggtgatgggtgtctgtc-------ccgc---c-gatgtgcgc----------------ggactcgccttaaatgcagttggcagcttgtt-ccccggctctaaacgcagcaga-atgcgtcg-agc-gtcgagcggac-gggctctcc-agtaagc-aaa-cccc-cac-aaattgacctcggatcaggtagggatacccgctgaacttaa-------cggcgagtgaagcggcaacagctcaaatttgaaatctggctcc-ttt---ggggtccgagttgtaatttgtagagggtgctttggcgttggttgtggtctaagttccttggaacaggacgtcacagagggtgagaatcccgtacgtggccgccagccttcgccgtgtaaagccccttcgatgagtcgagttgtttgggaatgcagctctaaatgggaggtaaatttcttctaaagctaaatatttgccagagaccgatagcgcacaagtagagtgatcgaaagatgaaaagcactttggaaagagagtcaaaaagcacgtgaaattgttgaaagggaagcgcttgcagctagacgtgcctttggttgatcagccgggc-tttt--gcccggtgcactcttcctttggcaggccagcatcagtttgggcggctggataaaggtctgttaaacgtgacttccttcggggagagcttatagggcagacgacatgcagccagcctgaactgaggtccgcgcatctgctaggatgctggcgtaatagctgtaagcggcccgtcttgaaacacggaccaaggagtctaacatctatgcgagtgtttgggt-gtcaagcccgagcgcgcaatgaaagtaa-acg-gaggtgggaaccc---tt-tgggtgcaccatcgaccgatcttgatgtcttcggatggatttgagtaagagcatagctgttgggacccgaaagatggtgaactatgcctgaatagggtgaagccagaggaaactctggtggaggctcgcagcggttctgacgtgcaaatcgatcctgacgaaagatgtttacaaatacctgcaaaagtgtgtggagagcaatagcgagttcaacgtccagatggctgtgaagggcagcgtcatcacaaacggtctgaaatactcgctggctactggcaactggggtgaccagaaaaaggctgcatcggccaaggcaggcgtttctcaggttctcaaccgatatacttacgcatctaccttgtctcacttgcggcgaacgaacacccccgtcggccgtgacggcaagctggcgaaaccacgacagctgcacaacactcattggggcttggtatgtcccgctgagaccccggaaggccaagcctgcggtctggtaaagaatctttctctcatgtgctacgtcagtgtcggcagcgaaagcacgccgatcactgacttcatgagccaacgaaacatggagcttctcgaagagtacgatcccaccgtcaaccccacagccaccaaggtgtttgtcaatggagtctgggtgggcgtgcactcgcaaccatcgcaattggtctcggtcgtgcaggagctgcggagaaatggaaccctatcctacgaaatgagtttgatccgcgacattcgagatcgagaattcaaaatctttacagatgcaggccgagtgatgcggccgctcttcgtcgtggagacagacttccagaaaccaaatcggggcagtctcgttctcaacaagtctcacatacagaagcttatcaatgataaaacgatcgacgtgtccgggctgaacgatgaagatagtgcagcgaataggttcggatggagaggcctcatccatagcggcgctgttgagtatcttgatgctgaagaggaagaaacagctatgatcatcatgacgcccgaggatttggaagagcaccgggacctcatgcaagggattcctgcgccagaa
>Lophiostoma_coronillae_MFLUCC_14_0941
-----------------------------------------------------------------------------------------------------------------------------------------------------------------------------------------------------------------------------------------------------------------------------------------------------------------------------------------------------------------------------------------------------------------------------------------------------------------------------------------------------------------------------------------------------------------------------------------------------------------------------------------------------------------------------------------------------------------------------------------------------------------------------------------------------------------------------------------------------------------------------------------------acctgcggaaggatcattattgtcgtctacgt------------gg------------------------------ccttc-------------------------------------gggcccccaaa------cacaataacccttgtctttttttgtgcaccctttgtttcctcg-gcagct-ttgc-----ctgccaacgaggaccc-cccaaaaacc-ttttgcaatcttagtataac-aatctgaaaaca---aacaatattaaaactttcaacaatggatctcttggctctggcatcgatgaagaacgcagcgaaatgcgataagtagtgtgaattgcagaattcagtgaatcatcgaatctttgaacgcacattgcgccctttggtattccttagggcatgcctgttcgagcgtcatttacaaattcaagctcagcttggtgatgggtgtctgtc-------ccgc---c-tctgcgcgt----------------ggactcgcctcaaatgcagttggcagcttgtt-cctcggctctaaacgcagcagatttgcgtcg-agc-gtcgggcggac-gggctctcc-agtaagc--aa-accc-cac-aaat-gacctcggat---------------------------------cggcgagtgaagcggcaacagctcaaatttgaaatctggctcc-ttt---ggggtccgagttgtaatttgtagagggtgctttggtgttggttgtggtctaagttccttggaacaggacgtcacagagggtgagaatcccgtacgtggccgccagccttcgccgtgtaaagccccttcgatgagtcgagttgtttgggaatgcagctctaaatgggaggtaaatttcttctaaagctaaatatttgccagagaccgatagcgcacaagtagagtgatcgaaagatgaaaagcactttggaaagagagtcaaaaagcacgtgaaattgttgaaagggaagcgcttgcagctagacgtgccttgggttgatcagccggac-tttt--gcccggtgcactcttcctttggcaggccagcatcagtttgggcggctggataaaggtctgttaaacgtgacttccttcggggagagcttatagggcagacgacatgcagccagcctgaactgaggtccgcgcatctgctaggatgctggcataatagctgtaagcggcccgtcttgaaacacggaccaaggagtctaacatctatgcgagtgtttgggt-gtcaagcccgagcgcgtaatgaaagtaa-acg-gaggtgggaacct---tt-taggtgcaccatcgaccgatcttgatgtcttcggatggatttgagtaagagcatagctgttgggacccgaaagatggtgaactatgcctgaatagggtgaagccagaggaaactctggtggaggctcgcagcggttctgacgtgcaaatcgatc---------------------------------------------------------------------------------------------------------------------------------------------------------------------------------------------------------------------------------------------------------------------------------------------------------------------------------------------------------------------------------------------------------------------------------------------------------------------------------------------------------------------------------------------------------------------------------------------------------------------------------------------------------------------------------------------------------------------------------------------------------------------------------------------------------------------------------------------------------------------------------------------------------------------------------------------------
>Lophiostoma_junci_MFLUCC_14_0938
-----------------------------------------------------------------------------------------------------------------------------------------------------------------------------------------------------------------------------------------------------------------------------------------------------------------------------------------------------------------------------------------------------------------------------------------------------------------------------------------------------------------------------------------------------------------------------------------------------------------------------------------------------------------------------------------------------------------------------------------------------------------------------------------------------------------------------------------------------------------------------------------------acctgcggaaggatcattattgtcgtctacgt-------------g------------------------------gcctt-------------------------------------cggggcccaaa------cacaataacccttgtctttttttgtgcaccctttgtttcctcg-gcagct-ttgc-----ctgccaacgaggaccc-cccaaaaacc-ttttgcaatcttagtataac-aatctgaaaaca---aacaatattaaaactttcaacaatggatctcttggctctggcatcgatgaagaacgcagcgaaatgcgataagtagtgtgaattgcagaattcagtgaatcatcgaatctttgaacgcacattgcgccctttggtattccttagggcatgcctgttcgagcgtcatttacaaattcaagctcagcttggtgatgggtgtctgtc-------ccgc---c-tttgcgcgt----------------ggactcgcctcaaatgcagttggcagcttgttaactcggctctagacgcagcagatttgcgtcg-agc-gtcgggcggac-gggctctcc-agtaagc--aa-accc-cac-caat-gacctcggatcaggtagggatacccgctgaacttaagcatacccggcgagtgaagcggcaacagctcaaatttgaaatctggctcc-ttt---ggggtccgagttgtaatttgtagagggtgctttggcgttggttgtggtctaagttccttggaacaggacgtcacagagggtgagaatcccgtacgtggccgccagccttcgccgtgtaaagccccttcgatgagtcgagttgtttgggaatgcagctctaaatgggaggtaaatttcttctaaagctaaatatttgccagagaccgatagcgcacaagtagagtgatcgaaagatgaaaagcactttggaaagagagtcaaaaagcacgtgaaattgttgaaagggaagcgcttgcagctagacgtgccttgggttgatcagccggac-tttt--gcccggtgcactcttcctttggcaggccagcatcagtttgggcggctggataaaggtctgttaaacgtgacttccttcggggagagcttatagggcagacgacatgcagccagcctgaactgaggtccgcgcatctgctaggatgctggcataatagctgtaagcggcccgtcttgaaacacggaccaaggagtctaacatctatgcgagtgtttgggt-gtcaagcccgagcgcgtaatgaaagtaa-acg-gaggtgggaacct---tt-taggtgcaccatcgaccgatcttgatgtcttcggatggatttgagtaagagcatagctgttgggacccgaaagatggtgaactatgcctgaatagggtgaagccagaggaaactctggtggaggctcgcagcggttctgacgtgcaaatcgatc---------------------------------------------------------------------------------------------------------------------------------------------------------------------------------------------------------------------------------------------------------------------------------------------------------------------------------------------------------------------------------------------------------------------------------------------------------------------------------------------------------------------------------------------------------------------------------------------------------------------------------------------------------------------------------------------------------------------------------------------------------------------------------------------------------------------------------------------------------------------------------------------------------------------------------------------------
>Lophiostoma_macrostomoides_CBS_147523
-----------------------------------------------------------------------------------------------------------------------------------------------------------------------------------------------------------------------------------------------------------------------------------------------------------------------------------------------------------------------------------------------------------------------------------------------------------------------------------------------------------------------------------------------------------------------------------------------------------------------------------------------------------------------------------------------------------------------------------------------------------------------------------------------------------------------------------------------------------------------------------------------acctgcggaaggatcattattgtaggg------------------g------------------------------ccttt-------------------------------------tggcccattacg-----agaagcaacccttgtctttttttgtgcaccgttcgtttcctcg-gcagtt-ttgc-----ctgccaatgaggaccc-tccaaaaacc-ttttgcaatcttagtataac-gttctgaaaaca---aacaatattaaaactttcaacaatggatctcttggctctggcatcgatgaagaacgcagcgaaatgcgataagtagtgtgaattgcagaattcagtgaatcatcgaatctttgaacgcacattgcgccctttggtattccttagggcatgcctgttcgagcgtcatttacaaattcaagctcagcttggtgatgggtgtctgtc-------ccgc---c-tttgcgtgt----------------ggactcgcctcaaatgcagttggcagcttgtt-cctcggctctaaacgcagcagatttgcgtcg-agc-gtcgtgcggac-gggctctcc-agtaagcaaaa-accc-cac-aaattgacctcggatcaggtagggatacccgctgaacttaagcatatccggcgagtgaagcggcaacagctcaaatttgaaatctggctcc-ttt---ggggtccgagttgtaatttgtagagggtgctttggygttggytgtggtctaagttccttggaacaggacgtcacagagggtgagaatcccgtacgtggccgccagcctccaccgtgtaaagccccttcgatgagtcgagttgtttgggaatgcagctctaaatgggaggtaaatttcttctaaagctaaatatttgccagagaccgatagcgcacaagtagagtgatcgaaagatgaaaagcactttggaaagagagtcaaaaagcacgtgaaattgttgaaagggaagcgcttgcagctagacgtgccttgggttgatcagccgggc-tttt--gcccggtgcactcttcctttggcaggccagcatcagtttgggcggctggataaaggtctgttaaacgtgacttccttcggggagagcttatagggcagacgacatgcagccagcctgaactgaggtccgcgcatctgctaggatgctggcgtaatagctgtaagcggcccgtcttgaaacacggaccaaggagtctaacatctatgcgagtgtttgggt-gtcaagcccgagcgcgtaatgaaagtaa-acg-gaggtgggaaccc---tt-tgggcgcaccatcgaccgatcctgatgtcttcggatggatttgagtaagagcatagctgttgggacccgaaagatggtgaactatgcctgaatagggtgaagccagaggaaactctggtggaggctcgcagcggttctgacgtgcaaatcgatc---------------------------------------------------------------------------------------------------------------------------------------------------------------------------------------------------------------------------------------------------------------------------------------------------------------------------------------------------------------------------------------------------------------------------------------------------------------------------------------------------------------------------------------------------------------------------------------------------------------------------------------------------------------------------------------------------------------------------------------------------------------------------------------------------------------------------------------------------------------------------------------------------------------------------------------------------
>Lophiostoma_medicaginicola_MFLUCC_17_0681
-----------------------------------------------------------------------------------------------------------------------------------------------------------------------------------------------------------------------------------------------------------------------------------------------------------------------------------------------------------------------------------------------------------------------------------------------------------------------------------------------------------------------------------------------------------------------------------------------------------------------------------------------------------------------------------------------------------------------------------------------------------------------------------------------------------------------------------------------------------------------------------------------acctgcggaaggatcattattgtaggc------------------g------------------------------ccttc-------------------------------------gggcccgtaaa------cacaataacccttgtctttttttgtgcaccctttgtttcctcg-gcagct-ctgc-----ctgccaacgaggaccc-cccgaaaacc-ttttgcaatccaagtataac-aatctgaaaaca---aacaatattaaaactttcaacaatggatctcttggctctggcatcgatgaagaacgcagcgaaatgcgataagtagtgtgaattgcagaattcagtgaatcatcgaatctttgaacgcacattgcgccctttggtattccttagggcatgcctgttcgagcgtcatttacaaattcaagctcagcttggtgatgggtgtctgtc-------ccgc---c-ttcgcgtgt----------------ggactcgcctcaaatgcagttggcagcttgtt-cctcggctctaaacgcagcagatttgcgtcg-agc-gtcgtgcggac-gggctctcc-agtaagc--aa-accc-cac-aaat-gacctcggatcaggtagggatacccgctgaacttaagcatacccggcgagtgaagcggcaacagctcaaatttgaaatctggctcc-ttt---ggggtccgagttgtaatctgtagagggtgctttggcgttggttgtggtctaagttccttggaacaggacgtcacagagggtgagaatcccgtacgtggccgccagccttcgccgtgtaaagccccttcgatgagtcgagttgtttgggaatgcagctctaaatgggaggtaaatttcttctaaagctaaatatttgccagagaccgatagcgcacaagtagagtgatcgaaagatgaaaagcactttggaaagagagtcaaaaagcacgtgaaattgttgaaagggaagcgcttgcagctagacgtgccttgggttgatcagccggac-tttt--gcccggtgcactcttcctttggcaggccagcatcagtttgggcggctggataaaggtctgttaaacgtgacttccttcggggagagcttatagggcagacgacatgcagccagcctgaactgaggtccgcgcatctgctaggatgctggcataatagctgtaagcggcccgtcttgaaacacggaccaaggagtctaacatctatgcgagtgtttgggt-gtcaagcccgagcgcgtaatgaaagtaa-acg-gaggtgggaacct---tt-taggtgcaccatcgaccgatcttgatgtcttcggatggatttgagtaagagcatagctgttgggacccgaaagatggtgaactatgcctgaatagggtgaagccagaggaaactctggtggaggctcgcagcggttctgacgtgcaaatcgatc---------------------------------------------------------------------------------------------------------------------------------------------------------------------------------------------------------------------------------------------------------------------------------------------------------------------------------------------------------------------------------------------------------------------------------------------------------------------------------------------------------------------------------------------------------------------------------------------------------------------------------------------------------------------------------------------------------------------------------------------------------------------------------------------------------------------------------------------------------------------------------------------------------------------------------------------------
>Lophiostoma_neomuriforme_MFLUCC_13_0744
-----------------------------------------------------------------------------------------------------------------------------------------------------------------------------------------------------------------------------------------------------------------------------------------------------------------------------------------------------------------------------------------------------------------------------------------------------------------------------------------------------------------------------------------------------------------------------------------------------------------------------------------------------------------------------------------------------------------------------------------------------------------------------------------------------------------------------------------------------------------------------------------------acctgcggaaggatcattattgtaggc------------------g------------------------------ccttc-------------------------------------gggcccgtaaa------cacaataacccttgtctttttttgtgcaccttttgtttcctcg-gcagct-ttgc-----ctgccaacgaggaccc-cccaaaaacc-ttttgcaatcttagtataac-aatctgaaaaca---aacaatattaaaactttcaacaatggatctcttggctctggcatcgatgaagaacgcagcgaaatgcgataagtagtgtgaattgcagaattcagtgaatcatcgaatctttgaacgcacattgcgccctttggtattccttagggcatgcctgttcgagcgtcatttacaaattcaagctcagcttggtgatgggtgtctgtc-------ccgc---c-ttcgcgcgt----------------ggactcgcctcaaatgcagttggcagcttgtt-cctcggctctaaacgcagcagacttgcgtcg-agc-gtcgtgcggac-gggctctcc-agtaagc--aa-accc-cac-aaattgacctcggatcaggtagggatacccgctgaacttaagcaat--cggcgagtgaagcggcaacagctcaaatttgaaatctggctcc-ttt---ggggtccgagttgtaatttgtagagggtgctttggcgttggttgtggtctaagttccttggaacaggacgtcacagagggtgagaatcccgtacgtggccgccagccttcgccgtgtaaagccccttcgatgagtcgagttgtttgggaatgcagctctaaatgggaggtaaatttcttctaaagctaaatatttgccagagaccgatagcgcacaagtagagtgatcgaaagatgaaaagcactttggaaagagagtcaaaaagcacgtgaaattgttgaaagggaagcgcttgcagctagacgtgccttgggttgatcagccggac-tttt--gcccggtgcactcttcctttggcaggctagcatcagtttgggcggctggataaaggtctgttaaacgtgacttccttcggggagagcttatagggcagacgacatgcagccagcctgaactgaggtccgcgcatctgctaggatgctggcataatagctgtaagcggcccgtcttgaaacacggaccaaggagtctaacatctatgcgagtgtttgggt-gtcaagcccgagcgcgtaatgaaagtaa-acg-gaggtgggaacct---tt-taggtgcaccatcgaccgatcttgatgtcttcggatggatttgagtaagagcatagctgttgggacccgaaagatggtgaactatgcctgaatagggtgaagccagaggaaactctggtggaggctcgcagcggttctgacgtgcaaatcgatc---------------------------------------------------------------------------------------------------------------------------------------------------------------------------------------------------------------------------------------------------------------------------------------------------------------------------------------------------------------------------------------------------------------------------------------------------------------------------------------------------------------------------------------------------------------------------------------------------------------------------------------------------------------------------------------------------------------------------------------------------------------------------------------------------------------------------------------------------------------------------------------------------------------------------------------------------
>Lophiostoma_plantaginis_CBS_147527
-----------------------------------------------------------------------------------------------------------------------------------------------------------------------------------------------------------------------------------------------------------------------------------------------------------------------------------------------------------------------------------------------------------------------------------------------------------------------------------------------------------------------------------------------------------------------------------------------------------------------------------------------------------------------------------------------------------------------------------------------------------------------------------------------------------------------------------------------------------------------------------------------acctgcggaaggatcattaccgtccga------------------g------------------------------cccct-ggttg------------------------------gccggtgacaag------tatgaaaacccttgccctcttttgcgcacccttcgtttcctcg-gcagct-ctgc-----ctgccagcggggaccc-ctaagaaacctttttgcaatacctgtacaac-cttctgaaaaac---ccaatcgttaaaactttcaacaatggatctcttggctctggcatcgatgaagaacgcagcgaaatgcgataagtagtgtgaattgcagaattcagtgaatcatcgaatctttgaacgcacattgcgccctttggtattccttagggcatgcctgttcgagcgtcatttaaaaattcaagctcagcttggtgatgggtgtctgtc-------ccac---c-tttgcgtgc----------------ggactcgcctcaaatgcagttggcagcttatc-ctccggccctaaacgcagcagatttgcgtcgaagc-gccgtccggac-gggctctcc-agtaagc-aac-cccc-ca--agattgacctcggatcaggcagggatacccgctgaacttaagcatatccggcgagtgaagcggcaacagctcaaatttgaaatctggctcc-ttt---ggggtccgagttgtaatttgcagagggtgctttggcgttggctgtggtctaagttccttggaacaggacgtcacagagggtgagaatcccgtacgtggccgccagcctccgccgtgtaaagccccttcgacgagtcgagttgtttgggaatgcagctctaaatgggaggtaaatttcttctaaagctaaatatctgccagagaccgatagcgcacaagtagagtgatcgaaagatgaaaagcactttggaaagagagtcaaaaagcacgtgaaattgttgaaagggaagcgcttgcagctagacgtgcctctggatgatcagccgggc-ttct--gcctggtgcactcttcctctggcaggccagcatcagtttgggcggctggataaaggtctgttaaacgtgactccctttggggagagcttatagggcagacgacatgcagccagcccggactgaggtccgcgcatctgctaggatgctggcataatagctgtaagcggcccgtcttgaaacacggaccaaggagtctaacatctatgcgagtgtttgggt-gtcaagcccgagcgcgtaatgaaagtga-acg-gaggtgggaaccc---tt-tgggtgcaccatcgaccgatcccgacgtcttctgatggatttgagtaagagcatagctgttgggacccgaaagatggtgaactatgcctgaatagggtgaagccagaggaaactctggtggaggctcgcagcggttctgacgtgcaaatcgatcctgaccaaggatgtctacaaatacctgcagaagtgcgtggaaaacaacagcgagttcaacgtccaaatggctgtcaagggcagcgtcatcacgaacggtctgaaatattcgcttgctactggcaattggggtgatcagaagaaggctgcttcggccaaggcaggcgtctcgcaggtgcttaatcgatatacatacgcatcgacgctatcccatttgcgacgaacgaacactcccgttggccgagacggtaaattggccaaaccacgtcaattgcataatacccactggggtttggtgtgtccagctgaaactccagaaggacaagcgtgtggtctagtgaagaacctttcgctcatgtgctacgttagtgtgggcagcgagagcacacccattacagacttcatgagccaacggaacatggaactcctcgaagaatacgacccagtcgtaaaccccacagctaccaaggtctttgtcaatggtgtatgggtcggtgtgcattcgcaaccatcccaactggtctcggttgtgcaagagctgcgaagaaacggtactctatcttacgaaatgagtcttatccgggacattcgagaccgagaattcaagatcttcacagacgcggggcgagtgatgcgaccgctcttcgtcgtagaaaccgacttccaaaaaccaaatcgtggaagtctcgtgctgaacaagactcacattcagaggctccttgccgacaaggcagtcgacatctcgggcttaaatgacgaagatagtgcgtcaagaaggttcggatggaggggcctgatccatagtggcgcggtcgagtatcttgacgctgaagaagaagaaacagccatgattatcatgacgccagaggatttggaagaacatcgggacctcatgacaggtattcctgcggcggaa
>Lophiostoma_pseudodictyosporium_MFLUCC_13_0451
-----------------------------------------------------------------------------------------------------------------------------------------------------------------------------------------------------------------------------------------------------------------------------------------------------------------------------------------------------------------------------------------------------------------------------------------------------------------------------------------------------------------------------------------------------------------------------------------------------------------------------------------------------------------------------------------------------------------------------------------------------------------------------------------------------------------------------------------------------------------------------------------------acctgcggaaggatcattattgtaggc------------------g------------------------------ccttc-------------------------------------gggcccgctaa------atcaataacccttgtctttttttgtgcaccctttgtttcctcg-gcagct-ccgc-----ctgccaacgaggaccc-cctaaaaacc-ttttgcaatcctagtataac-aatctgaaaaca---aacaatattaaaactttcaacaatggatctcttggctctggcatcgatgaagaacgcagcgaaatgcgataagtagtgtgaattgcagaattcagtgaatcatcgaatctttgaacgcacattgcgccctttggtattccttagggcatgcctgttcgagcgtcatttacaaattcaagctcagcttggtgatgggtgtctgtc-------ccgc---c-tttgcgcgt----------------ggactcgcctcaaatgcagttggcagcttgtt-cctcggctctaaacgcagcagatttgcgtcg-agc-gtcgagcgaac-gggctctcc-agtaagc-aaa-acct-cac-aaat-gacctcg------------------------------------cggcgagtgaagcggcaacagctcaaatttgaaatctggctcc-ttc---ggggtccgagttgtaatttgtagagggtgctttggcgttggttgtggtctaagttccttggaacaggacgtcacagagggtgagaatcccgtacgtggccgccagccttcgccgtgtaaagccccttcgatgagtcgagttgtttgggaatgcagctctaaatgggaggtaaatttcttctaaagctaaatatttgccagagaccgatagcgcacaagtagagtgatcgaaagatgaaaagcactttggaaagagagtcaaaaagcacgtgaaattgttgaaagggaagcgcttgcagctagacgtgccttgggttgatcagccggac-tttt--gcccggcgcactcttcccttggcaggccagcatcagtttgggcggctggataaaggtctgttaaacgtgacttccttcggggagagcttatagggcagacgacatgcagccagcctgaactgaggtccgcgcatctgctaggatgctggcataatagctgtaagcggcccgtcttgaaacacggaccaaggagtctaacatctatgcgagtgtttgggt-gtcaagcccgagcgcgtaatgaaagtaa-acg-gaggtgggaacct---tt-taggtgcaccatcgaccgatcctgatgtcttcggatggatttgagtaagagcatagctgttgggacccgaaagatggtgaamtatgcctgaatagggtgaagccagagg------------------------------------------------------------------------------------------------------------------------------------------------------------------------------------------------------------------------------------------------------------------------------------------------------------------------------------------------------------------------------------------------------------------------------------------------------------------------------------------------------------------------------------------------------------------------------------------------------------------------------------------------------------------------------------------------------------------------------------------------------------------------------------------------------------------------------------------------------------------------------------------------------------------------------------------------------------------------------------------------
>Lophiostoma_ravennicum_MFLUCC_14_0005
-----------------------------------------------------------------------------------------------------------------------------------------------------------------------------------------------------------------------------------------------------------------------------------------------------------------------------------------------------------------------------------------------------------------------------------------------------------------------------------------------------------------------------------------------------------------------------------------------------------------------------------------------------------------------------------------------------------------------------------------------------------------------------------------------------------------------------------------------------------------------------------------------acctgcggaaggatcattattgtcgtctacgt-------------g------------------------------gcctt-------------------------------------cggggcccaaa------cacaataacccttgtctttttttgtgcaccctttgtttcctcg-gcagct-ttgc-----ctgccaacgaggaccc-cccaaaaacc-ttttgcaatcttagtataac-aatctgaaaaca---aacaatattaaaactttcaacaatggatctcttggctctggcatcgatgaagaacgcagcgaaatgcgataagtagtgtgaattgcagaattcagtgaatcatcgaatctttgaacgcacattgcgccctttggtattccttagggcatgcctgttcgagcgtcatttacaaattcaagctcagcttggtgatgggtgtctgtc-------ccgc---c-tttgcgcgt----------------ggactcgcctcaaatgcagttggcagcttgttaactcggctctagacgcagcagatttgcgtcg-agc-gtcgggcggac-gggctctcc-agtaagc--aa-accc-cac-caa------------------------------------------------------------------------------------------------------gagttgtaatttgtagagggtgctttggcgttggttgtggtctaagttccttggaacaggacgtcacagagggtgagaatcccgtacgtggccgccagccttcgccgtgtaaagccccttcgatgagtcgagttgtttgggaatgcagctctaaatgggaggtaaatttcttctaaagctaaatatttgccagagaccgatagcgcacaagtagagtgatcgaaagatgaaaagcactttggaaagagagtcaaaaagcacgtgaaattgttgaaagggaagcgcttgcagctagacgtgccttgggttgatcagccggac-tttt--gcccggtgcactcttcctttggcaggccagcatcagtttgggcggctggataaaggtctgttaaacgtgacttccttcggggagagcttatagggcagacgacatgcagccagcctgaactgaggtccgcgcatccgctaggatgctggcataatagctgtaagcggcccgtcttgaaacacggaccaaggagtctaacatctatgcgagtgtttgggt-gtcaagcccgagcgcgtaatgaaagtaa-acg-gaggtgggaacct---tt-taggtgcaccatcgaccgatcttgatgtcttcggatggatttgagtaagagcatagctgttgggacccgaaagatggtgaactatgcctgaatagggtgaagccagaggaaactctggtggaggctcgcagcggttctgacgtgcaaatcgatc---------------------------------------------------------------------------------------------------------------------------------------------------------------------------------------------------------------------------------------------------------------------------------------------------------------------------------------------------------------------------------------------------------------------------------------------------------------------------------------------------------------------------------------------------------------------------------------------------------------------------------------------------------------------------------------------------------------------------------------------------------------------------------------------------------------------------------------------------------------------------------------------------------------------------------------------------
>Lophiostoma_scrophulariicola_MFLUCC_17_0689
-----------------------------------------------------------------------------------------------------------------------------------------------------------------------------------------------------------------------------------------------------------------------------------------------------------------------------------------------------------------------------------------------------------------------------------------------------------------------------------------------------------------------------------------------------------------------------------------------------------------------------------------------------------------------------------------------------------------------------------------------------------------------------------------------------------------------------------------------------------------------------------------------acctgcggaaggatcattattgtcgtctacgt------------gg------------------------------ccttc-------------------------------------gggcccccaaa------cacaataacccttgtctttttttgtgcaccctttgtttcctcg-gcagct-ttgc-----ctgccaatgaggaccc-cccaaaaacc-ttttgcaatcttagtatacc-aatctgaaaaca---aacaatattaaaactttcaacaatggatctcttggctctggcatcgatgaagaacgcagcgaaatgcgataagtagtgtgaattgcagaattcagtgaatcatcgaatctttgaacgcacattgcgccctttggtattccttagggcatgcctgttcgagcgtcatttacaaattcaagctcagcttggtgatgggtgtctgtc-------ccgc---c-tctgcgcgt----------------ggactcgcctcaaatgcagttggcagcttgtt-cctcggctctaaacgcagcagatttgcgtcg-agc-gtcgagcggac-gggctctcc-agtaagc--aa-accc-cac-aaat-gacctcggatcaggtagggatacccgctgaacttaagcatacccggcgagtgaagcggcaacagctcaaatttgaaatctggctcc-ttt---ggggtccgagttgtaatttgtagagggtgctttggcgttggttgtggtctaagttccttggaacaggacgtcacagagggtgagaatcccgtacgtggccgccagccttcgccgtgtaaagccccttcgatgagtcgagttgtttgggaatgcagctctaaatgggaggtaaatttcttctaaagctaaatatttgccagagaccgatagcgcacaagtagagtgatcgaaagatgaaaagcactttggaaagagagtcaaaaagcacgtgaaattgttgaaagggaagcgcttgcagctagacgtgccttgggttgatcagccggac-tttt--gcccggtgcactcttcctttggcaggccagcatcagtttgggcggctggataaaggtctgttaaacgtgacttccttcggggagagcttatagggcagacgacatgcagccagcctgaactgaggtccgcgcatctgctaggatgctggcataatagctgtaagcggcccgtcttgaaacacggaccaaggagtctaacatctatgcgagtgtttgggt-gtcaagcccgagcgcgtaatgaaagtaa-acg-gaggtgggaacct---tt-taggtgcaccatcgaccgatcttgatgtcttcggatggatttgagtaagagcatagctgttgggacccgaaagatggtgaactatgcctgaatagggtgaagccagaggaaactctggtggaggctcgcagcggttctgacgtgcaaatcgatc---------------------------------------------------------------------------------------------------------------------------------------------------------------------------------------------------------------------------------------------------------------------------------------------------------------------------------------------------------------------------------------------------------------------------------------------------------------------------------------------------------------------------------------------------------------------------------------------------------------------------------------------------------------------------------------------------------------------------------------------------------------------------------------------------------------------------------------------------------------------------------------------------------------------------------------------------
>Lophiostoma_terricola_SC_12
----------------------------------------------------------------------------------------------------------------------------------------------------------------------------------------------------------------------------------------------------------------------------------------------------------------------------------------------------------------------------------------------------------------------------------------------------------------------------------------------------------------------------------------------------------------------------------------------------------------------------------------------------------------------------------------------------------------------------------------------------------------------------------------------------------------------------------------------------------------------------------------------------------gggcatcggtcgaggct------------------------------------------------------ggttg-------------------------------gccggtgacag------tatgaaaacccttgccctcttttgcgcacccttcgtttcctcg-gcagct-ctgc-----ctgccagcggggaccc-ctaagaaacctttttgcaatacctgtacaac-cttctgaaaaac---ccaatcgttaaaactttcaacaatggatctcttggctctggcatcgatgaagaacgcagcgaaatgcgataagtagtgtgaattgcagaattcagtgaatcatcgaatctttgaacgcacattgcgccctttggtattccttagggcatgcctgttcgagcgtcatttaaaaattcaagctcagcttggtgatgggtgtctgtc-------ccac---c-tttgcgtgc----------------ggactcgcctcaaatgcagttggcagcttatc-ctccggccctaaacgcagcagatttgcgtcgaagc-gccgtccggac-gggctctcc-agtaagc-aaa-cccc-cca-agattgacctcggatcaggcagggatacccgctgaacttaagcatatccggcgagtgaagcggcaacagctcaaatttgaaatctggctcc-ttt---ggggtccgagttgtaatttgcagagggtgctttggcgttggctgtggtctaagttccttggaacaggacgtcacagagggtgagaatcccgtacgtggccgccagcctccgccgtgtaaagccccttcgacgagtcgagttgtttgggaatgcagctctaaatgggaggtaaatttcttctaaagctaaatatctgccagagaccgatagcgcacaagtagagtgatcgaaagatgaaaagcactttggaaagagagtcaaaaagcacgtgaaattgttgaaagggaagcgcttgcagctagacgtgcctctggatgatcagccgggc-ttct--gcctggtgcactcttcctctggcaggccagcatcagtttgggcggctggataaaggtctgttaaacgtgactccctttggggagagcttatagggcagacgacatgcagccagcccggactgaggtccgcgcatctgctaggatgctggcataatagctgtaagcggcccgtcttgaaacacggaccaaggagtctaacatctatgcgagtgtttgggt-gtcaagcccgagcgcgtaatgaaagtga-acg-gaggtgggaaccc---tt-tgggtgcaccatcgaccgatcccgacgtcttctgatggatttgagtaagagcatagctgttgggacccgaaagatggtgaactatgcctgaatagggtgaagccagaggaaactctggtggaggctcgcagcggttctgacgtgcaaatcgatc---------------------------------------------------------------------------------------------------------------------------------------------------------------------------------------------------------------------------------------------------------------------------------------------------------------------------------------------------------------------------------------------------------------------------------------------------------------------------------------------------------------------------------------------------------------------------------------------------------------------------------------------------------------------------------------------------------------------------------------------------------------------------------------------------------------------------------------------------------------------------------------------------------------------------------------------------
>Lophiostoma_biappendiculatum_KTC_975P
---------------------------------------------------------------------------------------------------------------------------------------------------------------------------------------------------------------------------------------------------------------------------------------------------------------------------------------------------------------------------------------------------------------------------------------------------------------------------------------------------------------------------------------------------------------------------------------------------------------------------------------------------------------------------------------------------------------------------------------------------------------------------------------------------------------------------------------------------------------------------------------------------------------------------------------------------------------------------------------------------------------------------------------------------------------------------------------------------------------------------------------------------------------------------------------------------------------------------------------------------------------------------------------------------------------------------------------------------------------------------------------------------------------------------------------------------------------------------------------------------------------------------------------------------------------------------------------cggcgagtgaagcggcaacagctcaaatttgaaatctggctcc-tct---ggggtccgagttgtaatttgtagagggtgctttggcgttggctgtggtctaagttccttggaacaggacgtcacagagggtgagaatcccgtacgtggccgccagcctccgccgtgtaaagccccttcgatgagtcgagttgtttgggaatgcagctctaaatgggaggtaaatttcttctaaagctaaatatttgccagagaccgatagcgcacaagtagagtgatcgaaagatgaaaagcactttggaaagagagtcaaaaagcacgtgaaattgttgaaagggaagcgcttgcagctagacgtgccttgggttgatcagccggac-tttt--gcccggtgcactcttcctttggcaggccagcatcagtttgggcggctggataaaggtccgttaaacgtgactcccttcggggagagcttatagggcggacgacacgcagccagcccgaactgaggtccgcgcatctgctaggatgctggcataatagctgtaagcggcccgtcttgaaacacggaccaaggaatctaacatctatgcgagtggttgggt-gtcaagcccgagcgcgcaatgaaagtaa-acg-gaggtgggaacct---tt-agggtgcaccatcgaccgatcctgatgtcttcggatggatttgagtaagagcatagctgttgggacccgaaagatggtgaactatgcctgaatagggtgaagccagaggaaactctggtggaggctcgcagcggttctgacgtgcaaatcgatc---------------------------------------------------------------------------------------------------------------------------------------------------------------------------------------------------------------------------------------------------------------------------------------------------------------------------------------------------------------------------------------------------------------------------------------------------------------------------------------------------------------------------------------------------------------------------------------------------------------------------------------------------------------------------------------------------------------------------------------------------------------------------------------------------------------------------------------------------------------------------------------------------------------------------------------------------
>Lophiostoma_biappendiculatum_KTC_1124
---------------------------------------------------------------------------------------------------------------------------------------------------------------------------------------------------------------------------------------------------------------------------------------------------------------------------------------------------------------------------------------------------------------------------------------------------------------------------------------------------------------------------------------------------------------------------------------------------------------------------------------------------------------------------------------------------------------------------------------------------------------------------------------------------------------------------------------------------------------------------------------------------------------------------------------------------------------------------------------------------------------------------------------------------------------------------------------------------------------------------------------------------------------------------------------------------------------------------------------------------------------------------------------------------------------------------------------------------------------------------------------------------------------------------------------------------------------------------------------------------------------------------------------------------------------------------------------cggcgagtgaagcggcaacagctcaaatttgaaatctggctcc-tct---ggggtccgagttgtaatttgtagagggtgctttggcgttggctgtggtctaagttccttggaacaggacgtcacagagggtgagaatcccgtacgtggccgccagcctccgccgtgtaaagccccttcgatgagtcgagttgtttgggaatgcagctctaaatgggaggtaaatttcttctaaagctaaatatttgccagagaccgatagcgcacaagtagagtgatcgaaagatgaaaagcactttggaaagagagtcaaaaagcacgtgaaattgttgaaagggaagcgcttgcagctagacgtgccttgggttgatcagccggac-tttt--gcccggtgcactcttcctttggcaggccagcatcagtttgggcggctggataaaggtccgttaaacgtgactcccttcggggagagcttatagggtggacgacacgcggccagcccgaactgaggtccgcgcatctgctaggatgctggcataatagctgtaagcggcccgtcttgaaacacggaccaaggagtctaacatctatgcgagtgtttgggt-gtcaagcccgagcgcgcaatgaaagtaa-acg-gaggtgggaacc----tt-agggtgcaccatcgaccgatcctgatgtcttcggatggatttgagtaagagcatagctgttgggacccgaaagatggtgaactatgcctgaatagggtgaagccagaggaaactctggtggaggctcgcagcggttctgacgtgcaaatcgatc---------------------------------------------------------------------------------------------------------------------------------------------------------------------------------------------------------------------------------------------------------------------------------------------------------------------------------------------------------------------------------------------------------------------------------------------------------------------------------------------------------------------------------------------------------------------------------------------------------------------------------------------------------------------------------------------------------------------------------------------------------------------------------------------------------------------------------------------------------------------------------------------------------------------------------------------------
>Lophiostoma_caulium_CBS_623_86
---------------------------------------------------------------------------------------------------------------------------------------------------------------------------------------------------------------------------------------------------------------------------------------------------------------------------------------------------------------------------------------------------------------------------------------------------------------------------------------------------------------------------------------------------------------------------------------------------------------------------------------------------------------------------------------------------------------------------------------------------------------------------------------------------------------------------------------------------------------------------------------------------------------------------------------------------------------------------------------------------------------------------------------------------------------------------------------------------------------------------------------------------------------------------------------------------------------------------------------------------------------------------------------------------------------------------------------------------------------------------------------------------------------------------------------------------------------------------------------------------------------------------------------------------------------------------------------cggcgagtgaagcggcaacagctcaaatttgaaatctggctcc-ttt---ggagtccgagttgtaatttgtagagggtgctttggcgttggttgtggtctaagttccttggaacaggacgtcacagagggtgagaatcccgtacgtggccgccagcctccgccgtgtaaagccccttcgatgagtcgagttgtttgggaatgcagctctaaatgggaggtaaatttcttctaaagctaaatatttgccagagaccgatagcgcacaagtagagtgatcgaaagatgaaaagcactttggaaagagagtcaaaaagcacgtgaaattgttgaaagggaagcgcttgcagctagacgtgccttgggttgatcagccggac-tttt--gcccggtgcactcttcctttggcaggccagcatcagtttgggcggctggataaaggtctgttaaacgtgacttccttcggggagagcttatagggtagacgacatgcagccagcctgaactgaggtccgcgcatctgctaggatgctggcataatagctgtaagcggcccgtcttgaaacacggaccaaggagtctaacatctatgcgagtgtttgggt-gtcaagcccgagcgcgtaatgaaagtaa-acg-taggtgggaacct---tt-taggtgcaccatcgaccgatcttgatgtcttcggatggatttgagtaagagcatagctgttgggacccgaaagatggtgaactatgcctgaatagggtgaagccagaggaaactctggtggaggctcgcagcggttctgacgtgcaaatcgatc---------------------tatttgcaaaagtgtgtggagagtaacagcgagttcaacgttcaaatggccgtcaaaggcagcgtcatcacaaatggcctgaaatactcgctcgctactggcaactggggcgaccagaagaaggctgcgtcggccaaggcaggcgtttctcaggtgcttaaccgatatacctacgcatctaccttgtctcacttgcgacgaacgaacactcctgttggccgtgatggtaagctggcaaaaccacgacaactacacaatactcactggggcttggtgtgtcccgctgagactcctgaaggccaagcatgcggtttggtaaagaacctttcactcatgtgctacgtcagtgtcggtagcgagagtacgcccattactgatttcatgagtcaacggaacatggagcttcttgaagagtacgatcccgtcgtcaatcccacggccaccaaagtgtttgtcaatggtgtctgggtgggcgtgcattcgcaaccatcccaactagtctccgtcgtgcaggagctgcggagaaacggaactctatcttacgaaatgagtttgatccgcgacattcgagatcgagaattcaagatctttacagacgcaagccgagtgatgcgaccgctcttcgttgtggagactgacttccagataccnaaccgcgggagtctcgttttaaacaagtctcatatacagaggctttctcatgacnagacgattgatgtggctgggtt----------------------------------------------------------------------------------------------------------------------------------------------------------------------
>Lophiostoma_paramacrostomum_MFLUCC_11_0463
----------------------------------------------------------------------------------------------------------------------------------------------------------------------------------------------------------------------------------------------------------------------------------------------------------------------------------------------------------------------------------------------------------------------------------------------------------------------------------------------------------------------------------------------------------------------------------------------------------------------------------------------------------------------------------------------------------------------------------------------------------------------------------------------------------------------------------------------------------------------------------------------------------------------------------------------------------------------------------------------------------------------------------------------------------------------------------------------------------------------------------------------------------------------------------------------------------------------------------------------------------------------------------------------------------------------------------------------------------------------------------------------------------------------------------------------------------------------------------------------------------------------------------------------------------------------------------------------------------------------------------------------------------------------------cgttggttgtggtctaagttccttggaacaggacgtcgcagagggtgagaatcccgtacgtggccgccagccttcgccgtgtaaagccccttcgatgagtcgagttgtttgggaatgcagctctaaatgggaggtaaatttcttctaaagctaaatatttgccagagaccgatagcgcacaagtagagtgatcgaaagatgaaaagcactttggaaagagagtcaaaaagcacgtgaaattgttgaaagggaagcgcttgcggctagacgtgcctttggttgatcagccggac-tttt--gcccggtgcactcttcctttggcaggccagcatcagtttgggcggctggataaaggtctgttaaacgtgacttccttcggggagagcttatagggcagacgacatgcagccagcctgaactgaggtccgcgcatctgctaggatgctggcataatagctgtaagcggcccgtcttgaaacacggaccaaggagtctaacatctatgcgagtgtttgggt-gtcaagcccgagcgcgtaatgaaagtaa-acg-gaggtgggaacct---tt-acggtgcaccatcgaccgatcttgata-atttggatggatttgagtaagagcatagctgttgggacccgaaagatggtgaactatgcctgaatagggtgaagccagaggaaactctggtggaggctcgcagcggttctgacgtgcaaatcgatc---------------------------------------------------------------------------------------------------------------------------------------------------------------------------------------------------------------------------------------------------------------------------------------------------------------------------------------------------------------------------------------------------------------------------------------------------------------------------------------------------------------------------------------------------------------------------------------------------------------------------------------------------------------------------------------------------------------------------------------------------------------------------------------------------------------------------------------------------------------------------------------------------------------------------------------------------
