# Supplementary material for: ﻿Discovering fungal communities in roots of Zoysiajaponica and characterising novel species and their antifungal activities
Source: IMA Fungus. 2025 Feb 19;16:e138479. doi: 10.3897/imafungus.16.138479 (PMC11881003; doi:10.3897/imafungus.16.138479)
Supplement: Supplementary material 2 — Sequence alignments [file imafungus-16-e138479-s002.zip › Sequence alignments/Concatenated alignment of Magnaporthiopsis.fas]

>Gaeumannomyces_avenae_CBS_187_65
-----ggaaaagaaaccaacagggattgccctagtaacggcgagtgaagcggcaacagctcaaatttgaaatctggccccaggcccgagttgtaatttgcagaggatgcttttggcaaagcgcttaccgagtcccctggaacggggcgccacagagggtgagagccccgtatggtaggacgccgagcctctgtaaagctccttcgacgagtcgagtagtttgggaatgctgctctaaatgggaggtaaatttcttctaaagctaaataccggccagagaccgatagcgcacaagtagagtgatcgaaagatgaaaagcactttgaaaagagggttaaatagcacgtgaaattgttgaaagggaagcgctcgtgaccagacttgcgccgggcggatcatccagcgttctcgctggtgcactccgcccggctcaggccagcatcggtttttgccgggggacaaaagcttcgggaacgtggctcccttcggggagtgttatagcccgttgcttaataccccggcggggaccgaggaccgcgcttcggcaaggatgctggcgtaatggtcatcagcgacccgtcttgaaacacggaccgaggagtcaagcattagtgcgagtgtttgggtgtaaaacccgcacgcgtaatgaaagtgaacgtaggtgagagcttcggcgcatcatcgaccgatcctgatgttttcggatggatttgagtaggagcattaacgcttggacccgaaagatggtgaactatacttgaatagggtgaagccagaggaaactctggtggaggctcgcagcggttctgacgtgcaaatcgatcgtcaaatttgagtataggggcgaaagactaatcgaaccatctagtagctggttaccgc---------tctccgttggtgaaccagcggagggatcattacagagttgaaaaactccaacccctgtgaaca-tacctttatgttgcttcggcggacgatggttccccccg----gggggccggacgccgccggaggttacaaaccctgaattttagtgtatctctgagtacaaaaccaaataattaaaactttcaacaacggatctcttggttctggcatcgatgaagaacgcagcgaaatgcgataagtaatgtgaattgcagaattcagtgaatcatcgaatctttgaacgcacattgcgcccgccggtattccggcgggcatgcctgtccgagcgtcatttcaccactcaagcccagcttggtgttggggcacccggccgcccggcggtcggggcccccaagaacatcggcggtctcgct-aggaccctgaacgcagtaactcgcggtaaaacgcg-cttcgttcggtggcttcccgggggctccagccgctaaaccccct-----aaactttttaggttgacctcggatcaggtagg------------------------attacccaggtcagcgcgtacacgtgcgaccgctgcggctgcgagatcttccagcccatcattgacaagcagtactcgcccctcaccacctgcccgtccgaagactgcaaggccaaccagtcccagggccagctacacccgtcctccagggcctccaaatttcttccctttcaggaggtcaaggttcaggagatggcagagcaggtacccatcggccagatccccaggacactgaccatcctgtgctacggctcgctggttcggaaggtcaaccccggtgacgttgccgatattgctggcatcttcttgcccactccctacacgggcttcaaggccatgcgcgctggtctactcaccgacacctaccttgaagcgcatcacatcacacagcacaagaaggcatacgacgagatggtcatcgacaccaggctcgtgcgcaagatcgaccagttcagggtttcgggtcacatctatgagtacctggccaagtctatcgcgcccgagatcttcggccacctcgacgtgaagaaagctctgctactcctgctggtcggaggtgtcaccaagcagatgggcgacggcatgaagatccg-----------------------------------------------------------------------------------------------------gttagcctgactgggcgccgcctgttgtgtttctttcgtgctgacgccgctacaggataacgacgaaggcttcttggacgccatccggacacgggaccccaaggtgcgcttcgcccgtgtctgggctatgtgtaaggacaagaagttctgtgagaacgagaccaccaagaagggcggcgacaaggatggc------ttcgaatcctcaaaacctcaa---gtcaccaaggttccccatggcggatgcggcagcgcacacccaaacatccgccagaaggcattggcacttttcgcgagggtgaaaggcgagacgaacgacgaggagactgcccaaaagaaggaaatcaaagacaagcccatcacgcccgagacggcccacgctgttctcaagaagatctcggaagaagacatgtggaatatgggcctgaacaaggattacgcgcgccccgagtggctcattgtcacagtgctgcctgtgccgccccctccagtgcggcctagcatctcgatggacggcaccggtacaggaatgcgcaacgaagacgatttgacctacaagctcggtgatatcatccgcgccaacggcaacgtgaagcaggcgatccaagacggtgcgcctgcccacatctgtctcgagttcgaggagctgttgcagtatcacgtcgccacg-------------------gccgactgcgccattctcgtcattggcgccggtaccggtgagttcgaggctggtatctccaaggatggccagacccgtgagcacgctctgcttgccttcaccctcggtgttaggcagctcatcgttgccgtcaacaagatggacaccgccaagtgggcccagagccgctacgacgagatcgtcaaggagaccaagaacttcatcaagaagattggcttcaaccccgacaccatccccttcgtccccatctcgggcttcaacggcgaccacatgatctcggagtccgccgacatcaaggccaacatctcccccaacgctccctggtacaagggctggaccaagaccatcaccaaggacggcaagaaggaggttgtcgtcggtggtgcttcgctccaggacgccattgacgatgtcactccccccaagcgccccaccgacaagcccctgcgtctccccctccaggatgtttacaagatcggtggtatcggcacagtgcccgtcggccgtatcgagactggtatcctcaaggccggcatggtcgtcaccttcgcgccctccaacgtcaccactgaagtcaagtccgtcgagatgcaccaccagcagctggttgagggtgttcccggcgacaacgttggtttcaatgtgaagaacgtctcggtcaaggacatccgccgtggcaacgtcgccggtgacaccaagaacgacccccccatgggctgcgcttcgttcaacgcccaagtcatcatcctgaaccaccccggtcaggtcggtgctggctacgctccggttctggactgccacaccgcccacattgcctgcaagttctccgagatggttgagaaactcgaccgccgtaccggcaagtccatcgaggccaaccccaagttcatcaagtcgggtgatgctgccatcgttaagatggttccgtccaagcccatgtgtgttgagaccttctccgagtaccctcccctgggtcgcttcgccgtccgtgacatgcgt
>G__graminis_CBS_235_32
-----------gaaaccaacagggattgccctagtaacggcgagtgaagcggcaacagctcaaatttgaaatctggccctaggcccgagttgtaatttgcagaggatgcttttggcaaagcgcttaccgagtcccctggaacggggcgccacagagggtgagagccccgtatggtatgacgccgagcctctgtaaagctccttcgacgagtcgagtagtttgggaatgctgctctaaatgggaggtaaatttcttctaaagctaaataccggccagagaccgatagcgcacaagtagagtgatcgaaagatgaaaagcactttgaaaagagggttaaatagcacgtgaaattgttgaaagggaagcgctcgtgaccagacttgcgccgggcggatcatctagcgttctcgctggtgcactccgcccggctcaggccagcatcggttttcgccgggggacaaaagcttcgggaacgtggctcccttcggggagtgttatagcccgttgtttaataccccggcggggaccgaggaccgcgcttcggcaaggatgctggcgtaatggtcatcagcgacccgtcttgaaacacggaccgaggagtcaagcattagtgcgagtgtttgggtgtaaaacccgcacgcgtaatgaaagtgaacgtaggtgagagcttcggcgcatcatcgaccgatcctgatgttttcggatggatttgagtaggagcattaacgcttggacccgaaagatggtgaactatacttgaatagggtgaagccagaggaaactctggtggaggctcgcagcggttctgacgtgcaaatcgatcgtcaaatttgagtataggggcgaaagactaatcgaaccatctagtagctggttaccgc---------tctccgttggtgaaccagcggagggatcattacagagttgaaaaactccaacccctgtgaacc-tacctttgtgttgcttcggcggaagatggcccccc---------gggccgggcgccgccggaggtcacaaaccctgaattttagtgtatctctgagtacaaaaccaaataattaaaactttcaacaacggatctcttggttctggcatcgatgaagaacgcagcgaaatgcgataagtaatgtgaattgcagaattcagtgaatcatcgaatctttgaacgcacattgcgcccgccggtattccggcgggcatgcctgtccgagcgtcatttcaccactcaagcccagcttggtgttggggcacccggccgcctggcggtcggggcccccaagaacatcggcggtctcgcc-aggaccctgaacgcagtaactcgcggtaaaacgcg-cttcgttcggaggcttcccgggggctccagccgctaaaccccct-----aaacttcttaggttgacctcggatcaggtagg------------------------ataacccaggtcagcgcgtacacgtgcgaccgctgcggctgcgagatcttccagcccattaccgacaagcagtactcgcccctcactacttgcccgtctgaagactgcaaggccaaccagtcccagggccagctgcacccgtcctcccgggcctccaaattccttcccttccaagaggtcaaggttcaggagatggcggagcaggtgcccatcggccagattcccaggacactgaccatcctgtgctacggttcgctggttcggaaggtcaaccccggtgacgtggccgatattgctggcatcttcttgcctaccccctacacgggcttcaaggccatgcgcgccggtctgctcaccgacacgtaccttgaagcgcatcacatcacccagcacaagaaggcatacgacgagatggccatcgacaccaggctcgtgcgcaagatcgaccagttcagggtgtcaggtcacatctacgagtacctggccaagtccatcgcgcccgagatcttcggccaccttgacgtgaagaaggctctgctgctcctgctcgtcggaggtgtcaccaagcagatgggtgacggcatgaagatccg-----------------------------------------------------------------------------------------------------gttagcctgactgggcgccgcttgctgtgtttttctcgtgctgacgccgctacaggataacgacgaaggcttcttggatgccatccggacacgggaccccaaggtgcgcttcgcccgcgtctgggcaatgtgcaaggacaagaagttttgtgagaacgagacgaccaagaagggtggcgacaaggagggg------ttcgaatcctcaaaaccacaa---gtcaccaaggtccctcatggcggatgtggcagcgcacacccaaacatccgccagaaggcattggcacttttcgcgagggtaaaaaacgagagtaacgacgaggaaactgcccaaaagaaggagatcaaagacaagcccatctcggccgagacggcccacgccgtcttcaagaagatctcagacgaagacctatggaacatgggactgaacaaagattatgcgcgccccgagtggctcatcgtcacggtgctgcctgtgccgcctcctccagtgcggcctagcatctcgatggacggcaccggcacgggaatgcgcaacgaggacgatttgacttacaagctcggcgatatcatccgcgccaatggcaacgtgaagcaggcgatccaagacggtgcgccagcccacatctgtctcgagtttgaggagctgttgcagtaccacgtcgctaca-------------------gccgactgcgccattctcgtcattggcgccggtaccggtgagttcgaggctggtatctccaaggatggccagacccgtgagcacgctctgcttgccttcaccctcggtgttaggcagctcatcgtcgccgtcaacaagatggacactgccaagtgggcccagagccgcttcgacgagatcgtcaaggagaccaagaacttcatcaagaagattggcttcaaccccgacaccatccccttcgtccccatctcgggcttcaacggcgaccacatgatctcggagtctgccgacatgaaggccaacatctcccctaacgctccctggtacaagggctggaccaagactgtcaccaaggacggcaagaaggagaccgtcgtcggtggtgtttcgcttcaggacgccattgacgatgtcacaccccccaagcgcccgaccgacaagcccctgcgtctgcctctccaggatgtctacaagatcggtggtatcggcacagtgcctgtcggccgtatcgagacgggtatcctcaaggccggcatggttgtcaccttcgcgccctccaacgtcaccactgaagtcaagtccgtcgagatgcaccaccagcagctgcccgagggtgttcccggcgacaatgttggtttcaacgtgaagaacgtctcggtcaaggacatccgccgtggcaacgtcgccggtgactccaagaacgaccctcccatgggctgcgcctcgttcaacgcccaggtcatcatcctgaaccaccccggtcaggtcggtgccggctacgccccggttctggactgccacaccgcccacattgcctgcaagttctccgagatggttgagaagctcgaccgccgtaccggcaagtccatcgaggccaaccccaagttcatcaagtcgggtgatgctgccatcgtcaagatggttccatccaagcccatgtgtgtcgagaccttctctgagtaccctcccctgggccgcttcgccgtccgtgacatgcgt
>G__tritici_M55
------------------acagggattgccctagtaacggcgagtgaagcggcaacagctcaaatttgaaatctggccctaggcccgagttgtaatttgcagaggatgcttttggcagagcgcttaccgagtcccctggaacggggcgccacagagggtgagagccccgtatggtatgacgccgagcctctgtaaagctccttcgacgagtcgagtagtttgggaatgctgctctaaatgggaggtaaatttcttctaaagctaaataccggccagagaccgatagcgcacaagtagagtgatcgaaagatgaaaagcactttgaaaagagggttaaatagcacgtgaaattgttgaaagggaagcgctcgtgaccagacttgcgccgggcggatcatccagcgttctcgccggtgcactccgcccggctcaggccagcatcggttttcgccgggggacaaaagcttcgggaacgtggctcccttcggggagtgttatagcccgttgcttaataccccggcggggaccgaggaccgcgcttcggcaaggatgctggcgtaatggtcatcagcgacccgtcttgaaacacggaccgaggagtcaagcattagtgcgagtgtttgggtgtaaaacccgcacgcgtaatgaaagtgaacgtaggtgagagcttcggcgcatcatcgaccgatcctgatgttttcggatggatttgagtaggagcattaacgcttggacccgaaagatggtgaactatacttgaatagggtgaagccagaggaaactctggtggangctcgcagcggttctgacgtgcaaatcgatcgtcaaatttgagtataggggcgaaagactaatcgaaccatctagtagctggttaccgcgtaacaaggtctccgttggtgaaccagcggagggatcattacagagttgaaaaactccaacccctgtgaaca-tacctttatgttgcttcggcggacgatggcccccccc-----gggggccggacgccgccggaggttacaaaccctgaattttagtgtatctctgagtataaaaccaaataattaaaactttcaacaacggatctcttggttctggcatcgatgaagaacgcagcgaaatgcgataagtaatgtgaattgcagaattcagtgaatcatcgaatctttgaacgcacattgcgcccgccggtattccggcgggcatgcctgtccgagcgtcatttcaccactcaagcccagcttggtgttggggcacccggccgcccggcggtcggggcccccaagaacatcggcggtctcgcc-aggaccctgaacgcagtaactcgcggtaaaacgcg-cttcgttcggaggcttcccgggggctccagccgctaaaccccct-----aaacttcttagg-tgacctcga------tcag--------------------------------------------------------------------------------------------------------------------cccgtccgaagactgcaaggccaaccagtcccagggccagctgcacccgtcctcccgggcctccaaatttcttcccttccaggaggtcaaggttcaggagatggcagagcaggtacccatcggccagatccccaggacactgaccatcctgtgctacggctcactggttcggaaggtcaaccccggtgacgttgccgatattgccggcatcttcttgcccactccctacacgggcttcaaggccatgcgcgcgggtctgctcaccgacacctaccttgaagcgcatcacatcacacagcacaagaaggcatacgacgagatggtcatcgacaccaggctcgtgcgcaagatcgaccagttcagggtatcgggtcacatctacgagtacctggccaagtctatcgcgcccgagatcttcggccacctcgacgtgaagaaggctctgctactcctgttggtcggaggtgtcaccaagcagatgggcgacggcatgaagatccgtggtgacatcaacatctgcttgatggg----------------------------------------------------------------------------------------------------------------------------------ataacgacgaaggctttttggacgccatccggacacgggacccaaaggtgcgcttcgcccgcgtctgggcaatgtgcaaggacaagaaattttgtgagaacgagacgaccaagaagggtggcgacaaggacgga------ttcgaatcctcaaagccacaa---gtcaccaaggtaccccatggcggctgcggcagcgcacacccaaacatccgtcagaaggcattggcacttttcgcgagggtaaaaagtgagaccaacgacgaggaaaccgcccagaagaaggagatcaaagacaagcccatctcggccgagacggcccacgccgtcttcaagaagatctcggacgaagacctgtggaacatggggctgaacaaggattacgcgcgccctgagtggctcatagtcacggtgctgcctgtgccgcctcctccagtgcggcctagtatctcgatggacggcaccggcacgggaatgcgcaacgaggacgatttgacttacaagctcggcgatatcatccgcgccaacggcaacgtgaagcaggcgatccaagacggtgcgccagcccacatctgtctcgagtttgaggagctgttgcagtaccacgtcgctacgtacatgga--------------gactgcgccattctcgtcattggcgccggtaccggtgagttcgaggctggtatctccaaggatggccagacccgtgagcacgctctgcttgccttcaccctcggtgttaggcagctcatcgttgccgtcaacaagatggacaccgccaagtgggcccagagccgctacgacgagatcgtcaaggagaccaagaacttcatcaagaagattggcttcaaccccgacaccatccccttcgtccccatctcgggcttcaacggcgaccacatgatctcggagtcccccgacatcaaggccaacatctcccccaacgctccctggtacaagggctggaccaagaccgtcaccaaggacggcaagaaggaggttgtcgtcggtggtgcttcgctccaggacgccattgacgatgtcactccccccaagcgccccaccgacaagcccctgcgtctccccctccaggatgtttacaagatcggtggtatcggcacagtgcccgtcggccgtatcgagactggtatcctcaaggccggcatggtcgtcaccttcgcgccctccaacgtcaccactgaagtcaagtccgtcgagatgcaccaccagcagctggttgagggtgttcccggcgacaacgttggtttcaacgtgaagaacgtctcagtcaaggacatccgccgtggcaacgtcgccggtgacaccaagaacgacccccccatgggctgcgcctcgttcaacgcccaggtcatcatcctgaaccaccccggtcaggtcggtgctggctacgccccggttctggactgccacaccgcccacattgcctgcaagttctccgagatggttgagaagctcgaccgccgtaccggcaagtccatcgaggccaaccccaagttcatcaagtcgggtgatgctgccatcgtcaagatggtt---------------------------------------------------------------------------
>Magnaporthiopsis_agrostidis_BRIP_59300
-------------------------------------------gtgaagcggcaacagctcaaatttgaaatctggccccaggcccgagttgtaatttgcagaggatgcttttggcgacgcgcctaccgagtcccctggaacggggcgccacagagggtgagagccccgtatggttggacgccgagcctctgtaaagctccttcgacgagtcgagtagtttgggaatgctgctctaaatgggaggtaaatttcttctaaagctaaataccggccagagaccgatagcgcacaagtagagtgatcgaaagatgaaaagcactttgaaaagagggttaaacagcacgtgaaattgttgaaagggaagcgctcgtgaccagacttgcgcctggcggatcatccagcgttctcgctggtgcactccgccaggctcaggccagcatcggttttcgccgggggacaaaagcaccgggaatgtggctcccctcggggagtgttatagcccggagtgtaataccccggcggggaccgaggaccgcgcttcggcaaggatgctggcgtaatggtcaccagcgacccgtcttgaaacacggaccgaggagtcaagcattggtgcgagtgtttgggtgtaaaacccgcacgcgtaatgaaagtgaacgtaggtgagagcttcggcgcatcatcgaccgatcctgatgttttcggatggatttgagtaggagcatcaacgcttggacccgaaagatggtgaactatacttgaatagggtgaagcca-------------------------------------------------------------------------------------------------------------aacaaggtctccgttggtgaaccagcggagggatcattaaagagttgcaaaactccaacccctgtgaaccttacctgcacgttgcttcggcggccgacgccgcgcccgtccgggcctggaggacgccgccggaggtctcaaaccctgaattctagtgtatctctgagcatggaaagaaccaatcaaaactttcaacaacggatctcttggctctggcatcgatgaagaacgcagcgaaatgcgataagtaatgtgaattgcagaattcagtgaatcatcgaatctttgaacgcacattgcgcccgccggtattccggcgggcatgcctgtccgagcgtcatttcaccactcaagcccagcttggtgttggggcatccggccgcctggcggtcggcgcccccaagtacatcggcggtcccgcggggggctccgagcgcagtagctcgcggtaaaacgcgccctcgctcggcggcctcttcgggcttccagccgctaaaccc-cccactgacgttt--------------------------------------------------atcacccaagtcagcgcgtacacgtgcgaccgctgcggctgcgagatcttccagcccatcacggacaaacagtactcgcccctcacctcctgcccgtcgcaggattgcaaggacaaccagtcgcaaggccagctgcacccgtcttcccgggcctccaaattcctgcccttccaagaggtcaaggttcaggagatggcggagcaagtgcccatcggccagatccccaggacactaaccgttctgtgctacggctcgctggttcggaaggtcaaccccggtgacgtcgccgatattgctggcatcttcttgcctaccccctacacgggcttcaaggccatgcgtgccggtctactcaccgacacgtaccttgaagcgcaccacatcacccagcacaagaaggcatacgacgagatggccatcgacagcaggctcgtccgcaagatcgaccagttcagggtgtcgggccacatctacgaatacctagccaagtccatcgcccccgagatcttcggccaccttgacgtgaagaaggccctgctgctcctgctcgtcggaggtgtcaccaagcagatgggcgacggcatgaagatccgt------------------------------------------------------------------------------------------------------------------------------------------------------------ataacgacgaaggctttttggacgccatccggacacgcgaccccaaggtgcgcttcgcccgtgtctgggatatgtgcaaggacaagaagttttgtgagaatgagacgaccaagaagggcgccgacaaagaaggggcgttcgacgacaacccaaaaccacaacagaacgccaaggtcccccacggtggatgcggtagtgcacatccaagtatccgtcagaaggccttggcgctttttgcaagggtaaagggcgagggtggcgacgaagaaggcgcccaaaagaaggagatcaaagacaagcccatcacagccgagacggcccatgctatcttcaagaagatctcggatgaggacctgtggaacatgggcctgaacaaggattacgcgcgccccgagtggctcatcgtcaccgtgctgcctgtccctcctcctccagtgcggcccagtatctcgatggacggtaccggtacgggaatgcgcaacgaggacgatttgacctacaagctcggcgatatcattcgcgccaacggaaacgtgaagcaggcgatccaggacggcgcaccggcccacatctgcctcgagttcgaggagctgctgcagtaccacgtcgccacg----------------------------------------attggcgccggtaccggtgagttcgaggctggtatctccaaggatggccagacccgtgagcacgctctgcttgccttcaccctcggtgttaggcagctcattgtcgctgtcaacaagatggacactgccaagtgggcccagagccgcttcgacgagatcgtcaaggagaccaagaattttatcaagaagattggcttcaaccctgacacaatccccttcgtccccatctcgggcttcaacggcgatcacatgatctcggagtctgccgacatgaaggccaacatctcccccaacgctccctggtacaagggctggaccaagaccatcaccaaggatggcaagaaggagactgtcgtgggtggtgtttcgctccaggacgccattgacgatgtcactccccccaagcgcccgaccgacaagcccctgcgtctgcccctccaggatgtctacaagatcggcggtatcggcacagtgcccgtcggccgcatcgagacaggtatcctcaaggccggcatggtcgtcaccttcgcgccctccaacgtcaccactgaagtcaagtccgtcgagatgcaccaccagcagctggccgagggtgtccccggcgacaacgttggtttcaacgtgaagaacgtttcggtcaaggacatccgccgtggcaacgtcgctggtgactccaagaacgaccctcccatgggctgcgcctcgttcaacgcccaggtcatcatcctgaaccaccccggtcaggtcggtgccggctacgccccggttctggactgccacacggcccacattgcctgcaagttctccgagatgattgagaagctcgaccgccgtaccggcaagtccattgaggccaaccccaagttcatcaagtcgggtgacgccgccatcgtcaagatggttccgtccaagcccatgtgcgtcgagaccttct--------------------------------------------
>Magnaporthiopsis_cynodontis_171013HF1_1
------------agaccaacagggattgccctagtaacggcgagtgaagcggcaacagctcaaatttgaaatctggccccaggcccgagttgtaatttgcagaggatgcttttggtgacgcgcttaccgagtcccctggaacggggcgccacagagggtgagagccccgtatggtttgacgccgagcctctgtaaagctccttcgacgagtcgagtagtttgggaatgctgctctaaatgggaggtaaatttcttctaaagctaaataccggccagagaccgatagcgcacaagtagagtgatcgaaagatgaaaagcactttgaaaagagggttaaacagcacgtgaaattgttgaaagggaagcgctcgtgaccagacttgcgccgggcggatcatccagcgttctcgctggtgcgctccgcccggctcaggccagcatcggttttcgccgggggacaaaagcaccgggaatgtggctcccctcggggagtgttatagcccggagtgtaataccccggcggggaccgaggaccgcgcttcggcaaggatgctggcgtaatggtcaccagcgacccgtcttgaaacacggaccgaggagtcaagcattggtgcgagtgtttgggtgtgaaacccgcacgcgtaatgaaagtgaacgtaggtgagagcttcggcgcatcatcgaccgatcctgatgtcttcggatggatttgagtaggagcatcaacgcttggacccgaaagatggtgaactatacttgaatagggtgaagccagaggaaactctggtggaggctcgcagcggttctgacgtgcaaatcgatcgtcaaatttgagtataggggcgaaagactaatcgaaccatctagtagctggttaccgcc--------tctccgttggtgaaccagcggagggatcattaaagagttgcaaaactccaacccctgtgaaccttacctgcacgttgcttcggcggccgacgccgcgcccggccgggcgtggagggcgccgccggaggtctcaaaccctaaattctagtgtgtctctgagtatggaaagaaccaatcaaaactttcaacaacggatctcttggctctggcatcgatgaagaacgcagcgaaatgcgataagtaatgtgaattgcagaattcagtgaatcatcgaatctttgaacgcacattgcgcccgccggtattccggcgggcatgcctgtccgagcgtcatttcaccactcaagcccagcttggtgttggggcacccggccgcctggcggtcggggcccccaagtacatcggcggtcccgccaggggctccgagcgcagtaactcgcggtaaaacgcgccctcgctcggcggcctcttcgggcttccagccgctaaaccc-cccagtgacgtttctcgag-tgacctcggatcaggtag-----------------------------------------------cgtgcgaccgctgcggctgcgagatcttccagcccatcacggacaagcagtactcgcccctcacctcctgcccgtcgcaggactgcaaggacaaccagtcgcaaggccagctgcacccgtcttcccgggcctccaaattcctgcccttccaagaggtcaaggtccaggagatggcggagcaggtgcccatcggccagatccccaggacactaaccgttctgtgctacggctcgctggttcggaaggtcaaccccggtgacgtcgccgatattgctggcatcttcttgcctaccccctacacgggcttcaaggccatgcgcgccggtctgctcaccgacacgtaccttgaagcgcaccacattacccagcacaagaaggcatacgacgagatggccatcgacagcaggcttgtccgcaagatcgaccagttcagggtgtcgggccacatctacgaatacctagccaagtccatcgcccccgagatcttcggccaccttgacgtgaagaaggctctgctgctcctgctcgtcggaggtgtcaccaagcagatgggcgacggcatgaagatccgtggagacatcaacatctgcttgatgggagatcccgatcaagaaaacgaagaagatactggagatggtgtgccacgagtgcggcaagctgctgtgcgacaaggttagcctgactgggcgccgcttgctgtgttgttctcgtgctgacgccattacaggataacgacgaaggctttttggacgccatccggacacgcgaccccaaggtgcgcttcgcccgtgtctgggatatgtgcaaggacaagaagttttgtgagaacgagacgaccaagaagggcgccgacaaagaaggggggttcgacgacaacccaaaaccacaacagaacgccaaggtgccccacggtggatgcggtagtgcacatccaagtatccgtcagaaggccttggcgctttttgcaagggtaaagggcgagggtggcgacgaagaaggcgcccaaaagaaggagatcaaagacaagcccatcacggccgagacggcccatgctgtcttcaagaagatctcggatgaggacctgtggaacatgggcctgaacaaggattacgcgcgccccgagtggctcatcgtcaccgtgctgcctgtccctcctcctccagtgcggcccagtatctcgatggacggtaccggcacgggaatgcgcaacgaggacgatttgacctacaagctcggcgatatcattcgcgccaacggaaacgtgaagcaggcgatccaggacggcgcgccggcccacatctgcctcgagttcgaggagctgctgcagtaccacgtcgccacgtacatggagtacctcgcaggccgactgcgccattctcgtcattggcgccggtaccggtgagttcgaggctggtatctccaaggatggccagacccgtgagcacgctctgcttgccttcaccctcggtgttaggcagctcattgtcgctgtcaacaagatggacactgccaagtgggcccagagccgcttcgacgagatcgtcaaggagaccaagaattttatcaagaagattggcttcaaccctgacaccatccccttcgtccccatctcgggcttcaacggcgatcacatgatctcggagtctgccgacatgaaggccaacatctcccccaacgctccttggtacaagggctggaccaagaccgtcaccaaggacggcaagaaggagactgtcgtcggtggtgtttcgctccaagacgccattgacgatgtcactccccccaagcgcccgaccgacaagcccctgcgtctgcccctccaggatgtctacaagatcggcggtatcggcacagtgcccgtcggccgtatcgagactggtatcctcaaggccggcatggtcgtcaccttcgcgccctccaacgtcaccactgaagtcaagtccgtcgagatgcaccaccagcagctggccgagggtgtccccggcgacaacgttggtttcaacgtgaagaacgtttcggtcaaggacatccgccgtggcaacgtcgctggtgactccaagaacgaccctcccatgggctgcgcctcgttcaacgcccaggtcatcatcctgaaccaccccggccaggtcggtgccggctacgccccggttctggactgccacacggcccacattgcctgcaagttctccgagatgattgagaagctcgaccg----------------------------------------------------------------------------------------------------------------------------------------------------
>Magnaporthiopsis_cynodontis_D29387_3
----------------caacagggattgccctagtaacggcgagtgaagcggcaacagctcaaatttgaaatctggccccaggcccgagttgtaatttgcagaggatgcttttggtgacgcgcttaccgagtcccctggaacggggcgccacagagggtgagagccccgtatggtttgacgccgagcctctgtaaagctccttcgacgagtcgagtagtttgggaatgctgctctaaatgggaggtaaatttcttctaaagctaaataccggccagagaccgatagcgcacaagtagagtgatcgaaagatgaaaagcactttgaaaagagggttaaacagcacgtgaaattgttgaaagggaagcgctcgtgaccagacttgcgccgggcggatcatccagcgttctcgctggtgcgctccgcccggctcaggccagcatcggttttcgccgggggacaaaagcaccgggaatgtggctcccctcggggagtgttatagcccggagtgtaataccccggcggggaccgaggaccgcgcttcggcaaggatgctggcgtaatggtcaccagcgacccgtcttgaaacacggaccgaggagtcaagcattggtgcgagtgtttgggtgtgaaacccgcacgcgtaatgaaagtgaacgtaggtgagagcttcggcgcatcatcgaccgatcctgatgtcttcggatggatttgagtaggagcatcaacgcttggacccgaaagatggtgaactatacttgaatagggtgaagccagaggaaactctggtggaggctcgcagcggttctgacgtgcaaatcgatcgtcaaatttgagtataggggcgaaagactaatcgaaccatctagtagctggttaccgcc----------------------------ggagggacattaaagagttgcaaaactccaacccctgtgaaccttacctgcacgttgcttcggcggccgacgccgcgcccggccgggcgtggagggcgccgccggaggtctcaaaccctaaattctagtgtgtctctgagtatggaaagaaccaatcaaaactttcaacaacggatctcttggctctggcatcgatgaagaacgcagcgaaatgcgataagtaatgtgaattgcagaattcagtgaatcatcgaatctttgaacgcacattgcgcccgccggtattccggcgggcatgcctgtccgagcgtcatttcaccactcaagcccagcttggtgttggggcacccggccgcctggcggtcggggcccccaagtacatcggcggtcccgccaggggctccgagcgcagtaactcgcggtaaaacgcgccctcgctcggcggcctcttcgggcttccagccgctaaaccc-cccagtgacgtttctcgagttgacctcggatcaggtaggaatacccgctgaacttaagcatat-----------------------gtgcgaccgctgcggctgcgagatcttccagcccatcacggacaagcagtactcgcccctcacctcctgcccgtcgcaggactgcaaggacaaccagtcgcaaggccagctgcacccgtcttcccgggcctccaaattcctgcccttccaagaggtcaaggtccaggagatggcggagcaggtgcccatcggccagatccccaggacactaaccgttctgtgctacggctcgctggttcggaaggtcaaccccggtgacgtcgccgatattgctggcatcttcttgcctaccccctacacgggcttcaaggccatgcgcgccggtctgctcaccgacacgtaccttgaagcgcaccacattacccagcacaagaaggcatacgacgagatggccatcgacagcaggcttgtccgcaagatcgaccagttcagggtgtcgggccacatctacgaatacctagccaagtccatcgcccccgagatcttcggccaccttgacgtgaagaaggctctgctgctcctgctcgtcggaggtgtcaccaagcagatgggcgacggcatgaagatccgtggagacatcaacatctgcttgatgggagaccccgatcaagaaaacgaagaagatactggagatggtgtgccacgagtgcggcaagctgctgtgcgacaaggttagcctgactgggcgccgcttgctgtgttgttctcgtgctgacgccattacaggataacgacgaaggctttttggacgccatccggacacgcgaccccaaggtgcgcttcgcccgtgtctgggatatgtgcaaggacaagaagttttgtgagaacgagacgaccaagaagggcgccgacaaagaaggggggttcgacgacaacccaaaaccacaacagaacgccaaggtgccccacggtggatgcggtagtgcacatccaagtatccgtcagaaggccttggcgctttttgcaagggtaaagggcgagggtggcgacgaagaaggcgcccaaaagaaggagatcaaagacaagcccatcacggccgagacggcccatgctgtcttcaagaagatctcggatgaggacctgtggaacatgggcctgaacaaggattacgcgcgccccgagtggctcatcgtcaccgtgctgcctgtccctcctcctccagtgcggcccagtatctcgatggacggtaccggcacgggaatgcgcaacgaggacgatttgacctacaagctcggcgatatcattcgcgccaacggaaacgtgaagcaggcgatccaggacggcgcgccggcccacatctgcctcgagttcgaggagctgctgcagtaccacgtcgccacgtacatggaggtactcgcaggccgactgcgccattctcgtcattggcgccggtaccggtgagttcgaggctggtatctccaaggatggccagacccgtgagcacgctctgcttgccttcaccctcggtgttaggcagctcattgtcgctgtcaacaagatggacactgccaagtgggcccagagccgcttcgacgagatcgtcaaggagaccaagaattttatcaagaagattggcttcaaccctgacaccatccccttcgtccccatctcgggcttcaacggcgatcacatgatctcggagtctgccgacatgaaggccaacatctcccccaacgctccttggtacaagggctggaccaagaccgtcaccaaggacggcaagaaggagactgtcgtcggtggtgtttcgctccaagacgccattgacgatgtcactccccccaagcgcccgaccgacaagcccctgcgtctgcccctccaggatgtctacaagatcggcggtatcggcacagtgcccgtcggccgtatcgagactggtatcctcaaggccggcatggtcgtcaccttcgcgccctccaacgtcaccactgaagtcaagtccgtcgagatgcaccaccagcagctggccgagggtgtccccggcgacaacgttggtttcaacgtgaagaacgtttcggtcaaggacatccgccgtggcaacgtcgctggtgactccaagaacgaccctcccatgggctgcgcctcgttcaacgcccaggtcatcatcctgaaccaccccggccaggtcggtgccggctacgccccggttctggactgccacacggcccacattgcctgcaagttctccgagatgattgagaagctcgacc-----------------------------------------------------------------------------------------------------------------------------------------------------
>Magnaporthiopsis_cynodontis_D29485_1
------------agaccaacagggattgccctagtaacggcgagtgaagcggcaacagctcaaatttgaaatctggccccaggcccgagttgtaatttgcagaggatgcttttggtgacgcgcttaccgagtcccctggaacggggcgccacagagggtgagagccccgtatggtttgacgccgagcctctgtaaagctccttcgacgagtcgagtagtttgggaatgctgctctaaatgggaggtaaatttcttctaaagctaaataccggccagagaccgatagcgcacaagtagagtgatcgaaagatgaaaagcactttgaaaagagggttaaacagcacgtgaaattgttgaaagggaagcgctcgtgaccagacttgcgccgggcggatcatccagcgttctcgctggtgcgctccgcccggctcaggccagcatcggttttcgccgggggacaaaagcaccgggaatgtggctcccctcggggagtgttatagcccggagtgtaataccccggcggggaccgaggaccgcgcttcggcaaggatgctggcgtaatggtcaccagcgacccgtcttgaaacacggaccgaggagtcaagcattggtgcgagtgtttgggtgtgaaacccgcacgcgtaatgaaagtgaacgtaggtgagagcttcggcgcatcatcgaccgatcctgatgtcttcggatggatttgagtaggagcatcaacgcttggacccgaaagatggtgaactatacttgaatagggtgaagccagaggaaactctggtggaggctcgcagcggttctgacgtgcaaatcgatcgtcaaatttgagtataggggcgaaagactaatcgaaccatctagtagctggttaccgcctaacaaggtctccgttggtgaaccagcggagggatcattaaagagttgcaaaactccaacccctgtgaaccttacctgcacgttgcttcggcggccgacgccgcgcccggccgggcgtggagggcgccgccggaggtctcaaaccctaaattctagtgtgtctctgagtatggaaagaaccaatcaaaactttcaacaacggatctcttggctctggcatcgatgaagaacgcagcgaaatgcgataagtaatgtgaattgcagaattcagtgaatcatcgaatctttgaacgcacattgcgcccgccggtattccggcgggcatgcctgtccgagcgtcatttcaccactcaagcccagcttggtgttggggcacccggccgcctggcggtcggggcccccaagtacatcggcggtcccgccaggggctccgagcgcagtaactcgcggtaaaacgcgccctcgctcggcggcctcttcgggcttccagccgctaaaccc-cccagtgacgtttctcgagttgacctcggatcaggtag-----------------------------------------------cgtgcgaccgctgcggctgcgagatcttccagcccatcacggacaagcagtactcgcccctcacctcctgcccgtcgcaggactgcaaggacaaccagtcgcaaggccagctgcacccgtcttcccgggcctccaaattcctgcccttccaagaggtcaaggtccaggagatggcggagcaggtgcccatcggccagatccccaggacactaaccgttctgtgctacggctcgctggttcggaaggtcaaccccggtgacgtcgccgatattgctggcatcttcttgcctaccccctacacgggcttcaaggccatgcgcgccggtctgctcaccgacacgtaccttgaagcgcaccacattacccagcacaagaaggcatacgacgagatggccatcgacagcaggcttgtccgcaagatcgaccagttcagggtgtcgggccacatctacgaatacctagccaagtccatcgcccccgagatcttcggccaccttgacgtgaagaaggctctgctgctcctgctcgtcggaggtgtcaccaagcagatgggcgacggcatgaagatccgtggagacatcaacatctgcttgatgggagatcccgatcaagaaaacgaagaagatactggagatggtgtgccacgagtgcggcaagctgctgtgcgacaaggttagcctgactgggcgccgcttgctgtgttgttctcgtgctgacgccattacaggataacgacgaaggctttttggacgccatccggacacgcgaccccaaggtgcgcttcgcccgtgtctgggatatgtgcaaggacaagaagttttgtgagaacgagacgaccaagaagggcgccgacaaagaaggggggttcgacgacaacccaaaaccacaacagaacgccaaggtgccccacggtggatgcggtagtgcacatccaagtatccgtcagaaggccttggcgctttttgcaagggtaaagggcgagggtggcgacgaagaaggcgcccaaaagaaggagatcaaagacaagcccatcacggccgagacggcccatgctgtcttcaagaagatctcggatgaggacctgtggaacatgggcctgaacaaggattacgcgcgccccgagtggctcatcgtcaccgtgctgcctgtccctcctcctccagtgcggcccagtatctcgatggacggtaccggcacgggaatgcgcaacgaggacgatttgacctacaagctcggcgatatcattcgcgccaacggaaacgtgaagcaggcgatccaggacggcgcgccggcccacatctgcctcgagttcgaggagctgctgcagtaccacgtcgccacgtacatggagtacctcgcaggccgactgcgccattctcgtcattggcgccggtaccggtgagttcgaggctggtatctccaaggatggccagacccgtgagcacgctctgcttgccttcaccctcggtgttaggcagctcattgtcgctgtcaacaagatggacactgccaagtgggcccagagccgcttcgacgagatcgtcaaggagaccaagaattttatcaagaagattggcttcaaccctgacaccatccccttcgtccccatctcgggcttcaacggcgatcacatgatctcggagtctgccgacatgaaggccaacatctcccccaacgctccttggtacaagggctggaccaagaccgtcaccaaggacggcaagaaggagactgtcgtcggtggtgtttcgctccaagacgccattgacgatgtcactccccccaagcgcccgaccgacaagcccctgcgtctgcccctccaggatgtctacaagatcggcggtatcggcacagtgcccgtcggccgtatcgagactggtatcctcaaggccggcatggtcgtcaccttcgcgccctccaacgtcaccactgaagtcaagtccgtcgagatgcaccaccagcagctggccgagggtgtccccggcgacaacgttggtttcaacgtgaagaacgtttcggtcaaggacatccgccgtggcaacgtcgctggtgactccaagaacgaccctcccatgggctgcgcctcgttcaacgcccaggtcatcatcctgaaccaccccggccaggtcggtgccggctacgccccggttctggactgccacacggcccacattgcctgcaagttctccgagatgattgagaagctcgaccg----------------------------------------------------------------------------------------------------------------------------------------------------
>Magnaporthiopsis_cynodontis_D29709_12
--------------accaacagggattgccctagtaacggcgagtgaagcggcaacagctcaaatttgaaatctggccccaggcccgagttgtaatttgcagaggatgcttttggtgacgcgcttaccgagtcccctggaacggggcgccacagagggtgagagccccgtatggtttgacgccgagcctctgtaaagctccttcgacgagtcgagtagtttgggaatgctgctctaaatgggaggtaaatttcttctaaagctaaataccggccagagaccgatagcgcacaagtagagtgatcgaaagatgaaaagcactttgaaaagagggttaaacagcacgtgaaattgttgaaagggaagcgctcgtgaccagacttgcgccgggcggatcatccagcgttctcgctggtgcactccgcccggctcaggccagcatcggttttcgccgggggacaaaagcaccgggaatgtggctcccctcggggagtgttatagcccggagtgtaataccccggcggggaccgaggaccgcgcttcggcaaggatgctggcgtaatggtcaccagcgacccgtcttgaaacacggaccgaggagtcaagcattggtgcgagtgtttgggtgtgaaacccgcacgcgtaatgaaagtgaacgtaggtgagagcttcggcgcatcatcgaccgatcctgatgtcttcggatggatttgagtaggagcatcaacgcttggacccgaaagatggtgaactatacttgaatagggtgaagccagaggaaactctggtggaggctcgcagcggttctgacgtgcaaatcgatcgtcaaatttgagtataggggcgaaagactaatcgaaccatctagtagctg-------------------------------gacgcggagggac--attaagagttgcaaaactccaacccctgtgaaccttacctgcacgttgcttcggcggccggcgccgcgcccggccgggcgtggaggacgccgccggaggtctcaaaccctgaattctagtgtgtctctgagtatggaaagaaccaatcaaaactttcaacaacggatctcttggctctggcatcgatgaagaacgcagcgaaatgcgataagtaatgtgaattgcagaattcagtgaatcatcgaatctttgaacgcacattgcgcccgccggtattccggcgggcatgcctgtccgagcgtcatttcaccgctcaagcccagcttggtgttggggcacctggccgcctggcggtcggggcccccaagtacatcggcggtcccgct-ggggctccgagcgcagtatctcgcggtaaaacgcgccctcgctcggcggcctcttcgggcttccagccgctaaaccc-cccagtgacgtttctcgagttgacctcggatcaggtaggaatacccgctgaacttaagcatat---------------------acgtgcgaccgctgcggctgcgagatcttccagcccatcacggacaagcagtactcgcccctcacctcctgcccgtcgcaggactgcaaggacaaccagtcgcaaggccagctgcacccgtcttcccgggcctccaaattcctgcccttccaagaggtcaaggtccaggagatggcggagcaggtgcccatcggccagatccccaggacactaaccgttctgtgctacggctcgctggttcggaaggtcaaccccggtgacgtcgccgatattgctggcatcttcttgcctaccccctacacgggcttcaaggccatgcgcgccggtctgctcaccgacacgtaccttgaagcgcaccacatcacccagcacaagaaggcatacgacgagatggccatcgacagcaggcttgtccgcaagatcgaccagttcagggtgtcgggccacatctacgaatacctagccaagtccatcgcccccgagatcttcggccaccttgacgtgaagaaggctctgctgctcctgctcgtcggaggtgtcaccaagcaaatgggcgacggcatgaagatccgtggagacatcaacatctgcttgatgggagaccccgttcagcaaaacgaagaagatactggagatggtgtgccacgattgcggcaagctgctgtgcgacaaggttagcctgactgggcgccgcttgctgtgttgttctcgtgctgacgccattacaggataacgacgaaggctttttggacgccatccggacacgcgaccccaaggtgcgcttcgcccgtgtctgggatatgtgcaaggacaagaagttttgtgagaacgagacgaccaagaagggcgccgacaaagaaggggggttcgacgacaacccaaaaccacaacagaacgccaaggtgccccacggtggatgcggtagtgcacatccaagtatccgtcagaaggccttggcgctttttgcaagggtaaagggcgagggtggcgacgaagaaggcgcccaaaagaaggagatcaaagacaagcccatcacggccgagacggcccatgctgtcttcaagaagatctcggatgaggacctgtggaacatgggcctgaacaaggattacgcgcgccccgagtggctcatcgtcaccgtgctgcctgtccctcctcctccagtgcggcccagtatctcgatggacggtaccggcacgggaatgcgcaacgaggacgatttgacctacaagctcggcgatatcattcgcgccaacggaaacgtgaagcaggcgatccaggacggcgcgccggcccacatctgcctcgagttcgaggagctgctgcagtaccacgtcgccacgtacatgga-gtactcgcaggccgactgcgccattctcgtcattggcgccggtaccggtgagttcgaggctggtatctccaaggatggccagacccgtgagcacgctctgcttgccttcaccctcggtgttaggcagctcattgtcgctgtcaacaagatggacactgccaagtgggcccagagccgcttcgacgagatcgtcaaggagaccaagaattttatcaagaagattggcttcaaccctgacaccatccccttcgtccccatctcgggcttcaacggcgatcacatgatctcggagtctgccgacatgaaggccaacatctcccccaacgctccttggtacaagggctggaccaagaccgtcaccaaggacggcaagaaggagactgtcgtcggtggtgtttcgctccaagacgccattgacgatgtcactccccccaagcgcccgaccgacaagcccctgcgtctgcccctccaggatgtctacaagatcggcggtatcggcacagtgcccgtcggccgtatcgagactggtatcctcaaggccggcatggtcgtcaccttcgcgccctccaacgtcaccactgaagtcaagtccgtcgagatgcaccaccagcagctagccgagggtgtccccggcgacaacgttggtttcaacgtgaagaacgtttcggtcaaggacatccgccgtggcaacgtcgctggtgactccaagaacgaccctcccatgggctgcgcctcgttcaacgcccaggtcatcatcctgaaccaccccggccaggtcggtgccggctacgccccggttctggactgccacacggcccacattgcctgcaagttctccgagatgattgagaagctcgaccgccgtaccggcaagtccattgaggccaaccccaagttcatcaagtcgggtgacgccgccatcgt-------------------------------------------------------------------------------------
>Magnaporthiopsis_cynodontis_D29740_2
--------------acaaacagggattgccttagtaacggcgagtgaagcggcaacagctcaaatttgaaatctggccccaggcccgagttgtaatttgcagaggatgcttttggtgacgcgcttaccgagtcccctggaacggggcgccacagagggtgagagccccgtatggtttgacgccgagcctttgtaaagctccttcgacgagtcgagtagtttgggaatgctgctctaaatgggaggtaaatttcttctaaagctaaataccggccagagaccgatagcgcacaagtagagtgatcgaaagatgaaaagcactttgaaaagagggttaaacagcacgtgaaattgttgaaagggaagcgctcgtgaccagacttgcgccgggcggatcatccagcgttctcgctggtgcactccgcccggctcaggccagcatcggttttcgccgggggacaaaagcaccgggaatgtggctcccctcggggagtgttatagcccggagtgtaataccccggcggggaccgaggaccgcgcttcggcaaggatgctggcgtaatggtcaccagcgacccgtcttgaaacacggaccgaggagtcaagcattggtgcgagtgtttgggtgtgaaacccgcacgcgtaatgaaagtgaacgtaggtgagagcttcggcgcatcatcgaccgatcctgatgtcttcggatggatttgagtaggagcatcaacgcttggacccgaaagatggtgaactatacttgaatagggtgaagccagaggaaactctggtggaggctcgcagcggttctgacgtgcaaatcgatcgtcaaatttgagtataggggcgaaagactaatcgaaccatctagtagctggttaccg-----------------------gacagcggaggga-cattaaagagttgcaaaactccaacccctgtgaaccttacctgcacgttgcttcggcggccggcgccgcgcccggccgggcgtggaggacgccgccggaggtctcaaaccctgaattctagtgtgtctctgagtatggaaagaaccaatcaaaactttcaacaacggatctcttggctctggcatcgatgaagaacgcagcgaaatgcgataagtaatgtgaattgcagaattcagtgaatcatcgaatctttgaacgcacattgcgcccgccggtattccggcgggcatgcctgtccgagcgtcatttcaccactcaagcccagcttggtgttggggcacctggccgcctggcggtcggggcccccaagtacatcggcggtcccgct-ggggctccgagcgcagtatctcgcggtaaaacgcgccctcgctcggcggcctcttcgggcttccagccgctaaaccc-cccagtgacgtttctcgagttgacctcggatcaggtaggaatacccgctgaacttaagcatat----------------------cgtgcgaccgctgcggctgcgagatcttccagcccatcacggacaagcagtactcgcccctcacctcctgcccgtcgcaggactgcaaggacaaccagtcgcaaggccagctgcacccgtcttcccgggcctccaaattcctgcccttccaagaggtcaaggtccaggagatggcggagcaggtgcccatcggccagatccccaggacactaaccgttctgtgctacggctcgctggttcggaaggtcaaccccggtgacgtcgccgatattgctggcatcttcttgcctaccccctacacgggcttcaaggccatgcgcgccggtctgctcaccgacacgtaccttgaagcgcaccacatcacccagcacaagaaggcatacgacgagatggccatcgacagcaggcttgtccgcaagatcgaccagttcagggtgtcgggccacatctacgaatacctagccaagtccatcgcccccgagatcttcggccaccttgacgtgaagaaggctctgctgctcctgctcgtcggaggtgtcaccaagcaaatgggcgacggcatgaagatccgtggagacatcaacatctgcttgatgggagaccccgatcaagaaaacgaagaagatactggagatggtgtgccacgagtgcggcaagctgctgtgcgacaaggttagcctgactgggcgccgcttgctgtgttgttctcgtgctgacgccattacaggataacgacgaaggctttttggacgccatccggacacgcgaccccaaggtgcgcttcgcccgtgtctgggatatgtgcaaggacaagaagttttgtgagaacgagacgaccaagaagggcgccgacaaagaaggggggttcgacgacaacccaaaaccacaacagaacgccaaggtgccccacggtggatgcggtagtgcacatccaagtatccgtcagaaggccttggcgctttttgcaagggtaaagggcgagggtggcgacgaagaaggcgcccaaaagaaggagatcaaagacaagcccatcacggccgagacggcccatgctatcttcaagaagatctcggatgaggacctgtggaacatgggcctgaacaaggattacgcgcgccccgagtggctcatcgtcaccgtgctgcctgtccctcctcctccagtgcggcccagtatctcgatggacggtaccggcacgggaatgcgcaacgaggacgatttgacctacaagctcggcgatatcattcgcgccaacggaaacgtgaagcaggcgatccaggacggcgcgccggcccacatctgcctcgagttcgaggagctgctgcagtaccacgtcgccacgtacatg--gtaactcgcaggccgactgcgccattctcgtcattggcgccggtaccggtgagttcgaggctggtatctccaaggatggccagacccgtgagcacgctctgcttgccttcaccctcggtgttaggcagctcattgtcgctgtcaacaagatggacactgccaagtgggcccagagccgcttcgacgagattgtcaaggagaccaagaattttatcaagaagattggcttcaaccctgacaccatccccttcgtccccatctcgggcttcaacggcgatcacatgatctcggagtctgccgacatgaaggccaacatctcccccaacgctccttggtacaagggctggaccaagaccgtcaccaaggacggcaagaaggagactgtcgtcggtggtgtttcgctccaagacgccattgacgatgtcactccccccaagcgcccgaccgacaagcccctgcgtctgcccctccaggatgtctacaagatcggcggtatcggcacagtgcccgtcggccgtatcgagactggtatcctcaaggccggcatggtcgtcaccttcgcgccctccaacgtcaccactgaagtcaagtccgtcgagatgcaccaccagcagctggccgagggtgtccccggcgacaacgttggtttcaacgtgaagaacgtttcggtcaaggacatccgccgtggcaacgtcgctggtgactccaagaacgaccctcccatgggctgcgcctcgttcaacgcccaggtcatcatcctgaaccaccccggccaggtcggtgccggctacgccccggttctggactgccacacggcccacattgcctgcaagttctccgagatgattgagaagctcgaccgccgtaccggcaagtccattgaggccaac------------------------------------------------------------------------------------------------------------------------
>Magnaporthiopsis_cynodontis_GSGC10_2
gcggaggaaaagaaaccaacagggattgccctagtaacggcgagtgaagcggcaacagctcaaatttgaaatctggccccaggcccgagttgtaatttgcagaggatgcttttggtgacgcgcttaccgagtcccctggaacggggcgccacagagggtgagagccccgtatggtttgacgccgagcctttgtaaagctccttcgacgagtcgagtagtttgggaatgctgctctaaatgggaggtaaatttcttctaaagctaaataccggccagagaccgatagcgcacaagtagagtgatcgaaagatgaaaagcactttgaaaagagggttaaacagcacgtgaaattgttgaaagggaagcgctcgtgaccagacttgcgccgggcggatcatccagcgttctcgctggtgcgctccgcccggctcaggccagcatcggttttcgccgggggacaaaagcaccgggaatgtggctcccctcggggagtgttatagcccggagtgtaataccccggcggggaccgaggaccgcgcttcggcaaggatgctggcgtaatggtcaccagcgacccgtcttgaaacacggaccgaggagtcaagcattggtgcgagtgtttgggtgtgaaacccgcacgcgtaatgaaagtgaacgtaggtgagagcttcggcgcatcatcgaccgatcctgatgtcttcggatggatttgagtaggagcatcaacgcttggacccgaaagatggtgaactatacttgaatagggtgaagccagaggaaactctggtggaggctcgcagcggttctgacgtgcaaatcgatcgtcaaatttgagtataggggcgaaagactaatcgaaccatctagtagctggt-accgcataacaaggtctccgttggtgaaccagcggagggatcattaaagagttgcaaaactccaacccttgtgaaccttacctgcacgttgcttcggcggccgacgccgcgcccgaccaggcgtggaggacgccgccggaggtcacaaaccctgaattctagtgtgtctctgagtatggaaagaaccaatcaaaactttcaacaacggatctcttggctctggcatcgatgaagaacgcagcgaaatgcgataagtaatgtgaattgcagaattcagtgaatcatcgaatctttgaacgcacattgcgcccgccggtattccggcgggcatgcctgtccgagcgtcatttcaccactcaagcccagcttggtgttggggcacccggccgcctggcggtcggggctcccaagtacatcggcggtcccgccaggggctccgagcgcagtaactcgcggtaaaacgcgccctcgctcggcggcctcttcgggcttccagccgctaaaccc-cccagcgacgtttctcgagttgacctcggatcaggtaggaatacccgctgaacttaagcatatatcacccaagtcagcgcgtacacgtgcgaccgctgcggctgcgagatcttccagcccatcacggacaagcagtactcgcccctcacctcctgcccgtcgcaggactgcaaggacaaccagtcgcaaggccagctgcacccgtcttcccgggcctccaaattcctgcccttccaagaggtcaaggtccaggagatggcggagcaggtgcccatcggccagatccccaggacactaaccgttctgtgctacggctcgctggttcggaaggtcaaccccggtgacgtcgccgatattgctggcatcttcttgcctaccccctacacgggcttcaaggccatgcgcgccggtctgctcaccgacacgtaccttgaagcgcaccacatcacccagcacaagaaggcatacgacgagatggccatcgacagcaggcttgtccgcaagatcgaccagttcagggtgtcgggccacatctacgaatacctagccaagtccatcgcccccgagatcttcggccaccttgacgtgaagaaggctctgctgctcctgctcgtcggaggtgtcaccaagcagatgggcgacggcatgaagatccgtggagacatcaacatctgcttgatgggagaccccgatcaagaaaacgaagaagatactggagatggtgtgccacgagtgcggcaagctgctgtgcgacaaggttagcctgactgggcgccgcttgctgtgttgttctcgtgctgacgccattacaggataacgatgaaggctttttggacgccatccggacacgcgaccccaaggtgcgcttcgcccgtgtctgggatatgtgcaaggacaagaagttctgtgagaacgagacgaccaagaagggcgccgacaaagaaggggggttcgacgacaacccaaaaccacaacagaacgccaaggtgccccacggtggatgcggtagtgcacatccaagtatccgtcagaaggccttggcgctttttgcaagggtaaagggcgagggtggcgacgaagaaggcgcccaaaagaaggagatcaaagacaagcccatcacggccgagacggcccatgctatcttcaagaagatctcggatgaggacctgtggaacatgggcctgaacaaggattacgcgcgccccgagtggctcatcgtcaccgtgctgcctgtccctcctcctccagtgcggcccagtatctcgatggacggtaccggcacgggaatgcgcaacgaggacgatttgacctacaagctcggcgatatcattcgcgccaacggaaacgtgaagcaggcgatccaggacggcgcgccggcccacatctgcctcgagttcgaggagctgctgcagtaccacgtcgccacgtacatgga-------------cgactgcgccattctcgtcattggcgccggtaccggtgagttcgaggctggtatctccaaggatggccagacccgtgagcacgctctgcttgccttcacccttggtgttaggcagctcattgtcgctgtcaacaagatggacactgccaagtgggcccagagccgcttcgacgagatcgtcaaggagaccaagaattttatcaagaagattggcttcaaccctgacaccatccccttcgtccccatctcgggcttcaacggcgatcacatgatctcggagtctgccgacatgaaggccaacatctcccccaacgctccttggtacaagggctggaccaagaccatcaccaaggacggcaagaaggagactgtcgtcggtggtgtttcgctccaagacgccattgacgatgtcaccccccccaagcgcccgaccgacaagcccctgcgtctgcccctccaggatgtctacaagatcggcggtatcggcacagtgcccgtcggccgtatcgagactggtgtcctcaaggccggcatggtcgtcaccttcgcgccctccaacgtcaccactgaagtcaagtccgtcgagatgcaccaccagcagctggccgagggtgtccccggcgacaacgttggtttcaacgtgaagaacgtttcggtcaaggacatccgccgtggcaacgtcgctggtgactccaagaacgaccctcccatgggctgcgcctcgttcaacgcccaggtcatcatcctgaaccaccccggccaggtcggtgccggctacgccccggttctggactgccacacggcccacattgcctgcaagttctccgagatgattgagaagctcgaccgccgtaccggcaagtccatcgaggccaaccccaagttcatcaagtcgggtgacgccgccatcgtcaagatggttccgtccaagcccatgtgcgtcgagaccttctctgagtacc-----------------------------------
>Magnaporthiopsis_cynodontis_HCC3_4
gcggaggaaaagaaaccaacagggattgccctagtaacggcgagtgaagcggcaacagctcaaatttgaaatctggccccaggcccgagttgtaatttgcagaggatgcttttggtgacgcgcttaccgagtcccctggaacggggcgccacagagggtgagagccccgtatggtttgacgccgagcctctgtaaagctccttcgacgagtcgagtagtttgggaatgctgctctaaatgggaggtaaatttcttctaaagctaaataccggccagagaccgatagcgcacaagtagagtgatcgaaagatgaaaagcactttgaaaagagggttaaacagcacgtgaaattgttgaaagggaagcgctcgtgaccagacttgcgccgggcggatcatccagcgttctcgctggtgcactccgcccggctcaggccagcatcggttttcgccgggagacaaaagcaccgggaatgtggctcccctcggggagtgttatagcccggagtgtaataccccggcggggaccgaggaccgcgcttcggcaaggatgctggcgtaatggtcaccagcgacccgtcttgaaacacggaccgaggagtcaagcattggtgcgagtgtttgggtgtgaaacccgcacgcgtaatgaaagtgaacgtaggtgagagcttcggcgcatcatcgaccgatcctgatgtcttcggatggatttgagtaggagcatcaacgcttggacccgaaagatggtgaactatacttgaatagggtgaagccagaggaaactctggtggaggctcgcagcggttctgacgtgcaaatcgatcgtcaaatttgagtataggggcgaaagactaatcgaaccatctagtagctggt-accgcataacaaggtctccgttggtgaaccagcggagggatcattaaagagttgcaaaactccaacccctgtgaaccttacctgcacgttgcttcggcggccggcgccgcgcccggccgggcgtggaggacgccgccggaggtctcaaaccctgaattctagtgtgtctctgagtatggaaagaaccaatcaaaactttcaacaacggatctcttggctctggcatcgatgaagaacgcagcgaaatgcgataagtaatgtgaattgcagaattcagtgaatcatcgaatctttgaacgcacattgcgcccgccggtattccggcgggcatgcctgtccgagcgtcatttcaccactcaagcccagcttggtgttggggcacctggccgcctggcggtcggggcccccaagtacatcggcggtcccgct-ggggctccgagcgcagtatctcgcggtaaaacgcgccctcgctcggcggcctctttaggcttccagccgctaaaccc-cccagtgacgtttctcgagttgacctcggatcaggtaggaatacccgctgaacttaagcatatatcacccaagtcagcgcgtacacgtgcgaccgctgcggctgcgagatcttccagcccatcacggacaagcagtactcgcccctcacctcctgcccgtcgcaggactgcaaggacaaccagtcgcaaggccagctgcacccgtcttcccgggcctccaaattcctgcccttccaagaggtcaaggtccaggagatggcggagcaggtgcccatcggccagatccccaggacactaaccgttctgtgctacggctcgctggttcggaaggtcaaccccggtgacgtcgccgatattgctggcatcttcttgcctaccccctacacgggcttcaaggccatgcgcgccggtctgctcaccgacacgtaccttgaagcgcaccacatcacccagcacaagaaggcatacgacgagatggccatcgacagcaggcttgtccgcaagatcgaccagttcagggtgtcgggccacatctacgaatacctagccaagtccatcgcccccgagatcttcggccaccttgacgtgaagaaggctctgctgctcctgctcgtcggaggtgtcaccaagcagatgggcgacggcatgaagatccgtggagacatcaacatctgcttgatgggagaccccgatcaagaaaacgaagaagatactggagatggtgtgccacgagtgcggcaagctgctgtgcgacaaggttagcctgactgggcgccgcttgctgtgttgttctcgtgctgacgccattacaggataacgacgaaggctttttggacgccatccggacacgcgaccccaaggtgcgcttcgcccgtgtctgggatatgtgcaaggacaagaagttctgtgagaacgagacgaccaagaagggcgccgacaaagaaggggggttcgacgacaacccaaaaccacaacagaacgccaaggtgccccacggtggatgcggtagtgcacatccaagtatccgtcagaaggccttggcgctttttgcaagggtaaagggcgagggtggcgacgaagaaggtgcccaaaagaaggagatcaaagacaagcccatcacggcggagacggcccatgctatcttcaagaagatctcggatgaggacctgtggaacatgggcctgaacaaggattacgcgcgccccgagtggctcatcgtcaccgtgctgcctgtccctcctcctccagtgcggcccagtatctcgatggacggtaccggcacgggaatgcgcaacgaggacgatttgacctacaagctcggcgatatcattcgcgccaacggaaacgtgaagcaggcgatccaggacggcgcgccggcccacatctgcctcgagttcgaggagctgctgcagtaccacgtcgccacgtacatgga-------------------------------------------------------------------ctccaaggatggccagacccgtgagcacgctctgcttgccttcaccctcggtgttaggcagctcattgtcgctgtcaacaagatggacactgccaagtgggcccagagccgcttcgacgagatcgtcaaggagaccaagaattttatcaagaagattggcttcaaccccgacaccattcccttcgtccccatctcgggcttcaacggcgatcacatgatctcggagtctgccgacatgaaggccaacatctcccccaacgctccttggtacaagggctggaccaagaccgtcaccaaggacggcaagaaggagactgtcgtcggtggtgtttcgctccaagacgccattgacgatgtcactccccccaagcgcccgaccgacaagcccctgcgtctgcccctccaggatgtctacaagatcggcggtatcggcacagtgcccgtcggccgtatcgagactggtgtcctcaaggccggcatggtcgtcaccttcgcgccctccaacgtcaccactgaagtcaagtccgtcgagatgcaccaccagcagctggccgagggtgtccccggcgacaacgttggtttcaacgtgaagaacgtttcggtcaaggacatccgccgtggcaacgtcgctggtgactcaangaacgaccctcccatgggctgcgcctcgttcaacgcccaggtcatcatcctgaaccaccccggccaggtcggtgccggmtacgccccggttctggactgccacacggcccacattgcctgcaagttctccgagatgattgagaagctcgaccgccgtaccgscaagtccatcgaggccaaccccaagttca--------------------------------------------------------------------------------------------------------------
>Magnaporthiopsis_cynodontis_KR10_6
gcggaggaaaagaaaccaacagggattgccctagtaacggcgagtgaagcggcaacagctcaaatttgaaatctggccccaggcccgagttgtaatttgcagaggatgcttttggtgacgcgcttaccgagtcccctggaacggggcgccacagagggtgagagccccgtatggtttgacgccgagcctctgtaaagctccttcgacgagtcgagtagtttgggaatgctgctctaaatgggaggtaaatttcttctaaagctaaataccggccagagaccgatagcgcacaagtagagtgatcgaaagatgaaaagcactttgaaaagagggttaaacagcacgtgaaattgttgaaagggaagcgctcgtgaccagacttgcgccgggcggatcatccagcgttctcgctggtgcgctccgcccggctcaggccagcatcggttttcgccgggggacaaaagcaccgggaatgtggctcccctcggggagtgttatagcccggagtgtaataccccggcggggaccgaggaccgcgcttcggcaaggatgctggcgtaatggtcaccagcgacccgtcttgaaacacggaccgaggagtcaagcattggtgcgagtgtttgggtgtgaaacccgcacgcgtaatgaaagtgaacgtaggtgagagcttcggcgcatcatcgaccgatcctgatgtcttcggatggatttgagtaggagcatcaacgcttggacccgaaagatggtgaactatacttgaatagggtgaagccagaggaaactctggtggaggctcgcagcggttctgacgtgcaaatcgatcgtcaaatttgagtataggggcgaaagactaatcgaaccatctagtagctggt-accgcataacaaggtctccgttggtgaaccagcggagggatcattaaagagttgcaaaactccaacccctgtgaaccttacctgcacgttgcttcggcggccgacgccgcgccccgccgggcgtggaggacgccgccggaggtcacaaaccctgaattctagtgtgtctctgagtatggaaagaaccaatcaaaactttcaacaacggatctcttggctctggcatcgatgaagaacgcagcgaaatgcgataagtaatgtgaattgcagaattcagtgaatcatcgaatctttgaacgcacattgcgcccgccggtattccggcgggcatgcctgtccgagcgtcatttcaccactcaagcccagcttggtgttggggcacccggccgcctggcggtcggggctcccaagtacatcggcggtcccgccaggggctccgagcgcagtaactcgcggtaaaacgcgccctcgctcggcggcctcttcgggcttccagccgctaaaccc-cccagcgacgtttctcgagttgacctcggatcaggtaggaatacccgctgaacttaagcatatatcacccaagtcagcgcgtacacgtgcgaccgctgcggctgcgagatcttccagcccatcamggacaagcagtactcgcccctcacctcctgcccgtcgcaggactgcaaggacaaccagtcgcaaggccagctgcacccgtcttcccgggcctccaaattcctgcccttccaagaggtcaaggtccaggagatggcggagcaggtgcccatcggccagatccccaggacactaaccgttctgtgctacggctcgctggttcggaaggtcaaccccggtgacgtcgccgatattgctggcatcttcttgcctaccccctacacgggcttcaaggccatgcgcgccggtctgctcaccgacacgtaccttgaagcgcaccacatcacccagcacaagaaggcatacgacgagatggccatcgacagcaggcttgtccgcaagatcgaccagttcagggtgtcgggccacatctacgaatacctagccaagtccatcgcccccgagatcttcggccaccttgacgtgaagaaggctctgctgctcctgctcgtcggaggtgtcaccaagcagatgggcgacggcatgaagatccgtggagacatcaacatctgcttgatgggagaccccgatcaagaaaacgaagaagatactggagatggtgtgccacgagtgcggcaagctgctgtgcgacaaggttagcctgactgggcgccgcttgctgtgttgttctcgtgctgacgccattacaggataacgacgaaggctttttggacgccatccggacacgcgaccccaaggtgcgcttcgcccgtgtctgggatatgtgcaaggacaagaagttctgtgagaacgagacgaccaagaagggcgccgacaaagaaggggggttcgacgacaacccaaaaccacaacagaacgccaaggtgccccacggtggatgcggtagtgcacatccaagtatccgtcagaaggccttggcgctttttgcaagggtaaagggcgagggtggcgacgaagaaggcgcccaaaagaaggagatcaaagacaagcccatcacggccgagacggcccatgctatcttcaagaagatctcggatgaggacctgtggaacatgggcctgaacaaggattacgcgcgccccgagtggctcatcgtcaccgtgctgcctgtccctcctcctccagtgcggcccagtatctcgatggacggtaccggcacgggaatgcgcaacgaggacgatttgacctacaagctcggcgatatcattcgcgccaacggaaacgtgaagcaggcgatccaggacggcgcgccggcccacatctgcctcgagttcgaggagctgctgcagta--------------------------------------------------------------------------------------------aaggatggccagacccgtgagcacgctctgcttgccttcacccttggtgttaggcagctcattgtcgctgtcaacaagatggacactgccaagtgggcccagagccgcttcgacgagatcgtcaaggagaccaagaattttatcaagaagattggcttcaaccctgacaccntccccttcgtccccatctcgggcttcaacggcgatcacatgatctcggagtctgccgacatgaaggccaacatctcccccaacgctccttggtacaagggctggaccaagaccatcaccaaggacggcaagaaggagacygtyrtgggtggtgtttcgctccargaygccattgacgatgtcactccccccaagcgcccgaccgacaagcccctgcgtctgcccctccaggatgtctacaagatyggyggtatcggcacagtgcccgtcggccgtatcgagactggtgtcctcawggccggcatggtcgtcaccttcgcgccctcyaacgtcaccactgaaagcaagtccgtwgagatgcaccaccagcagctgscygagggtgtycccgggcacaacgttggttcaaacgtgaagaacgtytcggtcnaggayatccgccgtggcaacgtcgcygtgacttccaagaacgaccctccyatgggctgcgccccgttcaacgcccaggtcatcatcctgaaccaccctggtcaggtcggtgccggatacgccccggttctggactgccacaccgcccacattgcctgcaagttctccgagatggttgagaagctcgaccgccgtaccggcaagtccatcgaggccaaccccaagttcat-------------------------------------------------------------------------------------------------------------
>Magnaporthiopsis_cynodontis_RRFCHMP1_3
gcggaggaaaagaaaccaacagggattgccctagtaacggcgagtgaagcggcaacagctcaaatttgaaatctggccccaggcccgagttgtaatttgcagaggatgcttttggtgacgcgcttaccgagtcccctggaacggggcgccacagagggtgagagccccgtatggtttgacgccgagcctttgtaaagctccttcgacgagtcgagtagtttgggaatgctgctctaaatgggaggtaaatttcttctaaagctaaataccggccagagaccgatagcgcacaagtagagtgatcgaaagatgaaaagcactttgaaaagagggttaaacagcacgtgaaattgttgaaagggaagcgctcgtgaccagacttgcgccgggcggatcatccagcgttctcgctggtgcgctccgcccggctcaggccagcatcggttttcgccgggggacaaaagcaccgggaatgtggctcccctcggggagtgttatagcccggagtgtaataccccggcggggaccgaggaccgcgcttcggcaaggatgctggcgtaatggtcaccagcgacccgtcttgaaacacggaccgaggagtcaagcattggtgcgagtgtttgggtgtgaaacccgcacgcgtaatgaaagtgaacgtaggtgagagcttcggcgcatcatcgaccgatcctgatgtcttcggatggatttgagtaggagcatcaacgcttggacccgaaagatggtgaactatacttgaatagggtgaagccagaggaaactctggtggaggctcgcagcggttctgacgtgcaaatcgatcgtcaaatttgagtataggggcgaaagactaatcgaaccatctagtagctggt-accgca-aacaaggtctccgttggtgaaccagcggagggatcattaaagagttgcaaaactccaacccctgtgaaccttacctgcacgttgcttcggcggccgacgccgcgcccgaccaggcgtggaggacgccgccggaggtctcaaaccctgaattctagtgtgtctctgagtatggaaagaaccaatcaaaactttcaacaacggatctcttggctctggcatcgatgaagaacgcagcgaaatgcgataagtaatgtgaattgcagaattcagtgaatcatcgaatctttgaacgcacattgcgcccgccggtattccggcgggcatgcctgtccgagcgtcatttcaccactcaagcccagcttggtgttggggcacccggccgcctggcggtcggggcccccaagtacatcggcggtcccgccaggggctccgagcgcagtaactcgcggtaaaacgcgccctcgctcggcggcctcttcgggcttccagccgctaaaccc-cccagcgacgtttctcgagttgacctcggatcaggtaggaatacccgctgaacttaagcatatatcacccaagtcagcgcgtacacgtgcgacmgctgcggctgcgagatcttccagcccatcacggacaagcagtactcgcccctcacctcctgcccgtcgcaggactgcaaggacaaccagtcgcaaggccagctgcacccgtcttcccgggcctccaaattcctgcccttccaagaggtcaaggtccaggagatggcggagcaggtgcccatcggccagatccccaggacactaaccgttctgtgctacggctcgctggttcggaaggtcaaccccggtgacgtcgccgatattgctggcatcttcttgcctaccccctacacgggcttcaaggccatgcgcgccggtctgctcaccgacacgtaccttgaagcgcaccacatcacccagcacaagaaggcatacgacgagatggccatcgacagcaggcttgtccgcaagatcgaccagttcagggtgtcgggccacatctacgaatacctagccaagtccatcgcccccgagatcttcggccaccttgacgtgaagaaggctctgctgctcctgctcgtcggaggtgtcaccaagcagatgggcgacggcatgaagatccgtggagacatcaacatctgcttgatgggagaccccgatcaagaaaacgaagaagatactggagatggtgtgccacgagtgcggcaagctgctgtgcgacaaggttagcctgactgggcgccgcttgctgtgttgttctcgtgctgacgccattacaggataacgatgaaggctttttggacgccatccggacacgcgaccccaaggtgcgcttcgcccgtgtctgggatatgtgcaaggacaagaagttctgtgagaacgagacgaccaagaagggcgccgacaaagaaggggggttcgacgacaacccaaaaccacaacagaacgccaaggtgccccacggtggatgcggtagtgcacatccaagtatccgtcagaaggccttggcgctttttgcaagggtaaagggcgagggtggcgacgaagaaggcgcccaaaagaaggagatcaaagacaagcccatcacggccgagacggcccatgctatcttcaagaagatctcggatgaggacctgtggaacatgggcctgaacaaggattacgcgcgccccgagtggctcatcgtcaccgtgctgcctgtccctcctcctccagtgcggcccagtatctcgatggacggtaccggcacgggaatgcgcaacgaggacgatttgacctacaagctcggcgatatcattcgcgccaacggaaacgtgaagcaggcgatccaggacggcgcgccggcccacatctgcctcgagttcgaggagctgctgcagtaccacgtcgccacgtacatgga----------------------------------------------------------------tatctccaaggatggccagacccgtgagcacgctctgcttgccttcaccctcggtgttaggcagctcattgtcgctgtcaacaagatggacactgccaagtgggcccagagccgcttcgacgagatcgtcaaggagaccaagaattttatcaagaagattggcttcaaccctgacaccattcccttcgtccccatctcgggcttcaacggcgatcacatgatctcggagtctgccgacatgaaggccaacatctcccccaacgctccttggtacaagggctggaccaagaccgtcaccaaggacggcaagaaggagactgtcgtcggtggtgtttcgctccaagacgccattgacgatgtcaccccccccaagcgcccgaccgacaagcccctgcgtctgcccctccaggatgtctacaagatcggcggtatcggcacrntgcccgtcggccgtatcgagactggtgtcctcaaggccggcatggtcgtcaccttcgcgccctccaacgtcaccactgaagtcaagtccgtcgagatgcaccaccagcagctggccgagggtgtccccggcgacaacgttggtttcaacgtgaagaacgtttcggtcaaggacatccgccgtggcaacgtcgctggtgactccaagaacgaccctcccatgggctgcgcctcgttcaacgcccaggtcatcatcctgaaccaccccggccaggtcggtgccggctacgccccggttctggactgccacacggcccacattgcctgcaagttctccgagatgattgagaagctcgaccgccgtaccggcaagtccatcgaggccaaccccaagttcatcaagtcgggtgacgccgcca-----------------------------------------------------------------------------------------
>Magnaporthiopsis_cynodontis_RRFMV10_2
gcggaggaaaagaaaccaacagggattgccctagtaacggcgagtgaagcggcaacagctcaaatttgaaatctggccccaggcccgagttgtaatttgcagaggatgcttttggtgacgcgcttaccgagtcccctggaacggggcgccacagagggtgagagccccgtatggtttgacgccgagcctttgtaaagctccttcgacgagtcgagtagtttgggaatgctgctctaaatgggaggtaaatttcttctaaagctaaataccggccagagaccgatagcgcacaagtagagtgatcgaaagatgaaaagcactttgaaaagagggttaaacagcacgtgaaattgttgaaagggaagcgctcgtgaccagacttgcgccgggcggatcatccagcgttctcgctggtgcgctccgcccggctcaggccagcatcggttttcgccgggggacaaaagcaccgggaatgtggctcccctcggggagtgttatagcccggagtgtaataccccggcggggaccgaggaccgcgcttcggcaaggatgctggcgtaatggtcaccagcgacccgtcttgaaacacggaccgaggagtcaagcattggtgcgagtgtttgggtgtgaaacccgcacgcgtaatgaaagtgaacgtaggtgagagcttcggcgcatcatcgaccgatcctgatgtcttcggatggatttgagtaggagcatcaacgctkggacccgaaagatggtgaactatacttgaatagggtgaagccagaggaaactctggtggaggctcgcagcggttctgacgtgcaaatcgatcgtcaaatttgagtataggggcgaaagactaatcgaaccatctagtagctggt-------taacaaggtctccgttggtgaaccagcggagggatcattaaagagttgcaaaactccaacccttgtgaaccttacctgcacgttgcttcggcggccgacgccgcgcccgaccaggcgtggaggacgccgccggaggtcacaaaccctgaattctagtgtgtctctgagtatggaaagaaccaatcaaaactttcaacaacggatctcttggctctggcatcgatgaagaacgcagcgaaatgcgataagtaatgtgaattgcagaattcagtgaatcatcgaatctttgaacgcacattgcgcccgccggtattccggcgggcatgcctgtccgagcgtcatttcaccactcaagcccagcttggtgttggggcacccggccgcctggcggtcggggctcccaagtacatcggcggtcccgccaggggctccgagcgcagtaactcgcggtaaaacgcgccctcgctcggcggcctcttcgggcttccagccgctaaaccc-cccagcgacgtttctcgagttgacctcggatcaggtaggaatacccgctgaacttaagcatatatcacccaagtcagcgcgtacacgtgcgaccgctgcggctgcgagatcttccagcccatcacggacaagcagtactcgcccctcacctcctgcccgtcgcaggactgcaaggacaaccagtcgcaaggccagctgcacccgtcttcccgggcctccaaattcctgcccttccaagaggtcaaggtccaggagatggcggagcaggtgcccatcggccagatccccaggacactaaccgttctgtgctacggctcgctggttcggaaggtcaaccccggtgacgtcgccgatattgctggcatcttcttgcctaccccctacacgggcttcaaggccatgcgcgccggtctgctcaccgacacgtaccttgaagcgcaccacatcacccagcacaagaaggcatacgacgagatggccatcgacagcaggcttgtccgcaagatcgaccagttcagggtgtcgggccacatctacgaatacctagccaagtccatcgcccccgagatcttcggccaccttgacgtgaagaaggctctgctgctcctgctcgtcggaggtgtcaccaagcagatgggcgacggcatgaagatccgtggagacatcaacatctgcttgatgggagaccccgatcaagaaaacgaagaagatactggagatggtgtgccacgagtgcggcaagctgctgtgcgacaaggttagcctgactgggcgccgcttgctgtgttgttctcgtgctgacgccattacaggataacgatgaaggctttttggacgccatccggacacgcgaccccaaggtgcgcttcgcccgtgtctgggatatgtgcaaggacaagaagttctgtgagaacgagacgaccaagaagggcgccgacaaagaaggggggttcgacgacaacccaaaaccacaacagaacgccaaggtgccccacggtggatgcggtagtgcacatccaagtatccgtcagaaggccttggcgctttttgcaagggtaaagggcgagggtggcgacgaagaaggcgcccaaaagaaggagatcaaagacaagcccatcacggccgagacggcccatgctatcttcaagaagatctcggatgaggacctgtggaacatgggcctgaacaaggattacgcgcgccccgagtggctcatcgtcaccgtgctgcctgtccctcctcctccagtgcggcccagtatctcgatggacggtaccggcacgggaatgcgcaacgaggacgatttgacctacaagctcggcgatatcattcgcgccaacggaaacgtgaagcaggcgatccaggacggcgcgccggcccacatctgcctcgagttcgaggagctgctgcagtaccacgtcgccacgtacatgga-------------------------------------------------------------------ctccaaggatggccagacccgtgagcacgctctgcttgccttcacccttggtgttaggcagctcattgtcgctgtcaacaagatggacactgccaagtgggcccagagccgcttcgacgagatcgtcaaggagaccaagaattttatcaagaagattggcttcaaccctgacaccatccccttcgtccccatctcgggcttcaacggcgatcacatgatctcggagtctgccgacatgaaggccaacatctcccccaacgctccttggtacaagggctggaccaagaccatcaccaaggacggcaagaaggagactgtcgtcggtggtgtttcgctccaagacgccattgacgatgtcaccccccccaagcgcccgaccgacaagcccctgcgtctgcccctccaggatgtctacaagatcggcggtatcggcacagtgcccgtcggccgtatcgagactggtgtcctcaaggccggcatggtcgtcaccttcgcgccctccaacgtcaccactgaagtcaagtccgtcgagatgcaccaccagcagctggccgagggtgtccccggcgacaacgttggtttcaacgtgaagaacgtttcggtcaaggacatccgccgtggcaacgtcgctggtgactccaagaacgaccctcccatgggctgcgcctcgttcaacgcccaggtcatcatcctgaaccaccccggccaggtcggtgccggctackccccggttctggactgccacacggcccacattgcctgcaagttctccgagatgattgagaagctcgaccgccgtaccggcaagtccatcgaggccaaccccaagttcatcaagtcgggtgacgccgccatc---------------------------------------------------------------------------------------
>Magnaporthiopsis_cynodontis_RS3_1
gcggaggaaaagaaaccaacagggattgccctagtaacggcgagtgaagcggcaacagctcaaatttgaaatctggccccaggcccgagttgtaatttgcagaggatgcttttggtgacgcgcttaccgagtcccctggaacggggcgccacagagggtgagagccccgtatggtttgacgccgagcctctgtaaagctccttcgacgagtcgagtagtttgggaatgctgctctaaatgggaggtaaatttcttctaaagctaaataccggccagagaccgatagcgcacaagtagagtgatcgaaagatgaaaagcactttgaaaagagggttaaacagcacgtgaaattgttgaaagggaagcgctcgtgaccagacttgcgccgggcggatcatccagcgttctcgctggtgcactccgcccggctcaggccagcatcggttttcgccgggagacaaaagcaccgggaatgtggctcccctcggggagtgttatagcccggagtgtaataccccggcggggaccgaggaccgcgcttcggcaaggatgctggcgtaatggtcaccagcgacccgtcttgaaacacggaccgaggagtcaagcattggtgcgagtgtttgggtgtgaaacccgcacgcgtaatgaaagtgaacgtaggtgagagcttcggcgcatcatcgaccgatcctgatgtcttcggatggatttgagtaggagcatcaacgcttggacccgaaagatggtgaactatacttgaatagggtgaagccagaggaaactctggtggaggctcgcagcggttctgacgtgcaaatcgatcgtcaaatttgagtataggggcgaaagactaatcgaaccatctagtagctggt-accgcataacaaggtctccgttggtgaaccagcggagggatcattaaagagttgcaaaactccaacccctgtgaaccttacctgcacgttgcttcggcggcsggcgccgcgcccggccgggcgtggaggacgccgccggaggtctcaaaccctgaattctagtgtgtctctgagtatggaaagaaccaatcaaaactttcaacaacggatctcttggctctggcatcgatgaagaacgcagcgaaatgcgataagtaatgtgaattgcagaattcagtgaatcatcgaatctttgaacgcacattgcgcccgccggtattccggcgggcatgcctgtccgagcgtcatttcaccactcaagcccagcttggtgttggggcacctggccgcctggcggtcggggcccccaagtacatcggcggtcccgct-ggggctccgagcgcagtatctcgcggtaaaacgcgccctcgctcggcggcctctttgggcttccagccgctaaaccc-cccagtgacgtttctcgagttgacctcggatcaggtaggaatacccgctgaacttaagcatatatcacccaagtcagcgcgtacacgtgcgaccgctgcggctgcgagatcttccagcccatcacggacaagcagtactcgcccctcacctcctgcccgtcgcaggactgcaaggacaaccagtcgcaaggccagctgcacccgtcttcccgggcctccaaattcctgcccttccaagaggtcaaggtccaggagatggcggagcaggtgcccatcggccagatccccaggacactaaccgttctgtgctacggctcgctggttcggaaggtcaaccccggtgacgtcgccgatattgctggcatcttcttgcctaccccctacacgggcttcaaggccatgcgcgccggtctgctcaccgacacgtaccttgaagcgcaccacatcacccagcacaagaaggcatacgacgagatggccatcgacagcaggcttgtccgcaagatcgaccagttcagggtgtcgggccacatctacgaatacctagccaagtccatcgcccccgagatcttcggccaccttgacgtgaagaaggctctgctgctcctgctcgtcggaggtgtcaccaagcagatgggcgacggcatgaagatccgtggagacatcaacatctgcttgatgggagaccccgatcaagaaaacgaagaagatactggagatggtgtgccacgagtgcggcaagctgctgtgcgacaaggttagcctgactgggcgccgcttgctgtgttgttctcgtgctgacgccattacaggataacgacgaaggctttttggacgccatccggacacgcgaccccaaggtgcgcttcgcccgtgtctgggatatgtgcaaggacaagaagttctgtgagaacgagacgaccaagaagggcgccgacaaagaaggggggttcgacgacaacccaaaaccacaacagaacgccaaggtgccccacggtggatgcggtagtgcacatccaagtatccgtcagaaggccttggcgctttttgcaagggtaaagggcgagggtggcgacgaagaaggtgcccaaaagaaggagatcaaagacaagcccatcacggcggagacggcccatgctatcttcaagaagatctcggatgaggacctgtggaacatgggcctgaacaaggattacgcgcgccccgagtggctcatcgtcaccgtgctgcctgtccctcctcctccagtgcggcccagtatctcgatggacggtaccggcacgggaatgcgcaacgaggacgatttgacctacaagctcggcgatatcattcgcgccaacggaaacgtgaagcaggcgatccaggacggcgcgccggcccacatctgcctcgagttcgaggagctgctgcagtaccacgtcgccacgtacatgga-------------------------------------------------------------------------ggatggccagacccgtgagcacgctctgcttnccttcaccctcggtgttaggcagctcattgtcgctgtcaacaagatggacactgccaagtgggcccagagccgcttcgacgagatcgtcaaggagaccaagaattttatcaagaagattggcttcaaccccgacaccattcccttcgtccccatctcgggcttcaacggcgatcacatgatctcggagtctgccgacatgaaggccaacatctcccccaacgctccttggtacaagggctggaccaagaccgtcaccaaggacggcaagaaggagactgtcgtcggtggtgtttcgctccaagacgccattgacgatgtcactcccccaaagcgcccgaccgacaagcccctgcgtctgcccctccaggatgtctacaagatcggcggtatcggcacagtgcccgtcggccgtatcgagactggtgtcctcaaggccggcatggtcgtcaccttcgcgccctccaacgtcaccactgaagtcaagtccgtcgagatgcaccaccagcagctggccgagggtgtccccggcgacaacgttggtttcaacgtgaagaacgtttcggtcaaggacatccgccgtggcaacgtcgctggtgactccaagaacgaccctcccatgggctgcgcctcgttcaacgcccaggtcatcatcctgaaccaccccggccaggtcggtgccggctacgccccggttctggactgccacacggcccacattgcctgcaagttctccgagatgattgagaagctcgaccgccgtaccggcaagtccatcgaggccaaccccaagttcatcaagtcgggtgacgccgccat----------------------------------------------------------------------------------------
>Magnaporthiopsis_cynodontis_RS5_5
gcggaggaaaagaaaccaacagggattgccctagtaacggcgagtgaagcggcaacagctcaaatttgaaatctggccccaggcccgagttgtaatttgcagaggatgcttttggtgacgcgcttaccgagtcccctggaacggggcgccacagagggtgagagccccgtatggtttgacgccgagcctctgtaaagctccttcgacgagtcgagtagtttgggaatgctgctctaaatgggaggtaaatttcttctaaagctaaataccggccagagaccgatagcgcacaagtagagtgatcgaaagatgaaaagcactttgaaaagagggttaaacagcacgtgaaattgttgaaagggaagcgctcgtgaccagacttgcgccgggcggatcatccagcgttctcgctggtgcactccgcccggctcaggccagcatcggttttcgccgggagacaaaagcaccgggaatgtggctcccctcggggagtgttatagcccggagtgtaataccccggcggggaccgaggaccgcgcttcggcaaggatgctggcgtaatggtcaccagcgacccgtcttgaaacacggaccgaggagtcaagcattggtgcgagtgtttgggtgtgaaacccgcacgcgtaatgaaagtgaacgtaggtgagagcttcggcgcatcatcgaccgatcctgatgtcttcggatggatttgagtaggagcatcaacgcttggacccgaaagatggtgaactatacttgaatagggtgaagccagaggaaactctggtggaggctcgcagcggttctgacgtgcaaatcgatcgtcaaatttgagtataggggcgaaagactaatcgaaccatctagtagctggt-accgcataacaaggtctccgttggtgaaccagcggagggatcattaaagagttgcaaaactccaacccctgtgaaccttacctgcacgttgcttcggcggcsggcgccgcgcccggccgggcgtggaggacgccgccggaggtctcaaaccctgaattctagtgtgtctctgagtatggaaagaaccaatcaaaactttcaacaacggatctcttggctctggcatcgatgaagaacgcagcgaaatgcgataagtaatgtgaattgcagaattcagtgaatcatcgaatctttgaacgcacattgcgcccgccggtattccggcgggcatgcctgtccgagcgtcatttcaccactcaagcccagcttggtgttggggcacctggccgcctggcggtcggggcccccaagtacatcggcggtcccgct-ggggctccgagcgcagtatctcgcggtaaaacgcgccctcgctcggcggcctctttgggcttccagccgctaaaccc-cccagtgacgtttctcgagttgacctcggatcaggtaggaatacccgctgaacttaagcatatatcacccaagtcagcgcgtacacgtgcgacmgctgcggctgcgagatcttccagcccatcacggacaagcagtactcgcccctcacctcctgcccgtcgcaggactgcaaggacaaccagtcgcaaggccagctgcacccgtcttcccgggcctccaaattcctgcccttccaagaggtcaaggtccaggagatggcggagcaggtgcccatcggccagatccccaggacactaaccgttctgtgctacggctcgctggttcggaaggtcaaccccggtgacgtcgccgatattgctggcatcttcttgcctaccccctacacgggcttcaaggccatgcgcgccggtctgctcaccgacacgtaccttgaagcgcaccacatcacccagcacaagaaggcatacgacgagatggccatcgacagcaggcttgtccgcaagatcgaccagttcagggtgtcgggccacatctacgaatacctagccaagtccatcgcccccgagatcttcggccaccttgacgtgaagaaggctctgctgctcctgctcgtcggaggtgtcaccaagcagatgggcgacggcatgaagatccgtggagacatcaacatctgcttgatgggagaccccgatcaagaaaacgaagaagatactggagatggtgtgccacgagtgcggcaagctgctgtgcgacaaggttagcctgactgggcgccgcttgctgtgttgttctcgtgctgacgccattacaggataacgacgaaggctttttggacgccatccggacacgcgaccccaaggtgcgcttcgcccgtgtctgggatatgtgcaaggacaagaagttctgtgagaacgagacgaccaagaagggcgccgacaaagaaggggggttcgacgacaacccaaaaccacaacagaacgccaaggtgccccacggtggatgcggtagtgcacatccaagtatccgtcagaaggccttggcgctttttgcaagggtaaagggcgagggtggcgacgaagaaggtgcccaaaagaaggagatcaaagacaagcccatcacggcggagacggcccatgctatcttcaagaagatctcggatgaggacctgtggaacatgggcctgaacaaggattacgcgcgccccgagtggctcatcgtcaccgtgctgcctgtccctcctcctccagtgcggcccagtatctcgatggacggtaccggcacgggaatgcgcaacgaggacgatttgacctacaagctcggcgatatcattcgcgccaacggaaacgtgaagcaggcgatccaggacggcgcgccggcccacatctgcctcgagttcgaggagctgctgcagtaccacgtcgccacgtacatgga-------------------------------cattggcgccggtaccggtgagttcgaggctggtatctccaaggatggccagacccgtgagcacgctctgcttgccttcaccctcggtgttaggcagctcattgtcgctgtcaacaagatggacactgccaagtgggcccagagccgcttcgacgagatcgtcaaggagaccaagaattttatcaagaagattggcttcaaccccgacaccattcccttcgtccccatctcgggcttcaacggcgatcacatgatctcggagtctgccgacatgaaggccaacatctcccccaacgctccttggtacaagggctggaccaagaccgtcaccaaggacggcaagaaggagactgtcgtcggtggtgtttcgctccaagacgccattgacgatgtcactcccccaaagcgcccgaccgacaagcccctgcgtctgcccctccaggatgtctacaagatcggcggtatcggcacagtgcccgtcggccgtatcgagactggtgtcctcaaggccggcatggtcgtcaccttcgcgccctccaacgtcaccactgaagtcaagtccgtcgagatgcaccaccagcagctggccgagggtgtccccggcgacaacgttggtttcaacgtgaagaacgtttcggtcaaggacatccgccgtggcaacgtcgctggtgactccaagaacgaccctcccatgggctgcgcctcgttcaacgcccaggtcatcatcctgaaccaccccggccaggtcggtgccggctacgccccggttctggactgccacacggcccacattgcctgcaagttctccgagatgattgagaagctcgaccgccgtaccggcaagtccatcgaggccaaccccaagttcatcaagtcgggtgacgccgccatcgtcaagatggttccgtccaagcccatgtgcgtcgagaccttctctgagtacc-----------------------------------
>Magnaporthiopsis_cynodontis_CBS_141700
gcggaggaaaagaaaccaacagggattgccctagtaacggcgagtgaagcggcaacagctcaaatttgaaatctggccccaggcccgagttgtaatttgcagaggatgcttttggtgacgcgcttaccgagtcccctggaacggggcgccacagagggtgagagccccgtatggtttgacgccgagcctctgtaaagctccttcgacgagtcgagtagtttgggaatgctgctctaaatgggaggtaaatttcttctaaagctaaataccggccagagaccgatagcgcacaagtagagtgatcgaaagatgaaaagcactttgaaaagagggttaaacagcacgtgaaattgttgaaagggaagcgctcgtgaccagacttgcgccgggcggatcatccagcgttctcgctggtgcactccgcccggctcaggccagcatcggttttcgccgggagacaaaagcaccgggaatgtggctcccctcggggagtgttatagcccggagtgtaataccccggcggggaccgaggaccgcgcttcggcaaggatgctggcgtaatggtcaccagcgacccgtcttgaaacacggaccgaggagtcaagcattggtgcgagtgtttgggtgtgaaacccgcacgcgtaatgaaagtgaacgtaggtgagagcttcggcgcatcatcgaccgatcctgatgtcttcggatggatttgagtaggagcatcaacgcttggacccgaaagatggtgaactatacttgaatagggtgaagccagaggaaactctggtggaggctcgcagcggttctgacgtgcaaatcgatcgtcaaatttgagtataggggcgaaagactaatcgaaccatctagtagctggt--------aacaaggtctccgttggtgaaccagcggagggatcattaaagagttgcaaaactccaacccctgtgaaccttacctgcacgttgcttcggcggccggcgccgcgcccggccgggcgtggaggacgccgccggaggtctcaaaccctgaattctagtgtgtctctgagtatggaaagaaccaatcaaaactttcaacaacggatctcttggctctggcatcgatgaagaacgcagcgaaatgcgataagtaatgtgaattgcagaattcagtgaatcatcgaatctttgaacgcacattgcgcccgccggtattccggcgggcatgcctgtccgagcgtcatttcaccactcaagcccagcttggtgttggggcacctggccgcctggcggtcggggcccccaagtacatcggcggtcccgct-ggggctccgagcgcagtatctcgcggtaaaacgcgccctcgctcggcggcctctttgggcttccagccgctaaaccc-cccagtgacgtttctcgagttgacctcggatcaggtaggaatacccgctgaacttaagcatatatcacccaagtcagcgcgtacacgtgcgacmgctgcggctgcgagatcttccagcccatcacggacaagcagtactcgcccctcacctcctgcccgtcgcaggactgcaaggacaaccagtcgcaaggccagctgcacccgtcttcccgggcctccaaattcctgcccttccaagaggtcaaggtccaggagatggcggagcaggtgcccatcggccagatccccaggacactaaccgttctgtgctacggctcgctggttcggaaggtcaaccccggtgacgtcgccgatattgctggcatcttcttgcctaccccctacacgggcttcaaggccatgcgcgccggtctgctcaccgacacgtaccttgaagcgcaccacatcacccagcacaagaaggcatacgacgagatggccatcgacagcaggcttgtccgcaagatcgaccagttcagggtgtcgggccacatctacgaatacctagccaagtccatcgcccccgagatcttcggccaccttgacgtgaagaaggctctgctgctcctgctcgtcggaggtgtcaccaagcagatgggcgacggcatgaagatccgtggagacatcaacatctgcttgatgggagaccccgatcaagaaaacgaagaagatactggagatggtgtgccacgagtgcggcaagctgctgtgcgacaaggttagcctgactgggcgccgcttgctgtgttgttctcgtgctgacgccattacaggataacgacgaaggctttttggacgccatccggacacgcgaccccaaggtgcgcttcgcccgtgtctgggatatgtgcaaggacaagaagttctgtgagaacgagacgaccaagaagggcgccgacaaagaaggggggttcgacgacaacccaaaaccacaacagaacgccaaggtgccccacggtggatgcggtagtgcacatccaagtatccgtcagaaggccttggcgctttttgcaagggtaaagggcgagggtggcgacgaagaaggtgcccaaaagaaggagatcaaagacaagcccatcacggcggagacggcccatgctatcttcaagaagatctcggatgaggacctgtggaacatgggcctgaacaaggattacgcgcgccccgagtggctcatcgtcaccgtgctgcctgtccctcctcctccagtgcggcccagtatctcgatggacggtaccggcacgggaatgcgcaacgaggacgatttgacctacaagctcggcgatatcattcgcgccaacggaaacgtgaagcaggcgatccaggacggcgcgccggcccacatctgcctcgagttcgaggagctgctgcagtaccacgtcgccacgtacatgga------------------------------------------------------------------tctccaaggatggccagacccgtgagcacgctctgcttgccttcaccctcggtgttaggcagctcattgtcggtgtcaacaagatggacactgccaagtgggcccagagccgcttcgacgagatcgwcaaggagaccaagaattttatcaagaagattggcttcaaccccgacaccattcccttcgtccccatctcgggcttcaacggcgatcacatgatctcggagtctgccgacatgaaggccaacatctcccccaacgctccttggtacaagggctggaccaagaccgtcaccaaggacggcaagaaggagactgtcgtcggtggtgtttcgctccaagacgccattgacgatgtcactcccccaaagcgcccgaccgacaagcccctgcgtctgcccctccaggatgtctacaagatcggcggtatcggcacagtgcccgtcggccgtatcgagactggtgtcctcaaggccggcatggtcgtcaccttcgcgccctccaacgtcaccactgaagtcaagtccgtcgagatgcaccaccagcagctggccgagggtgtccccggcgacaacgttggtttcaacgtgaagaacgtttcggtcaaggacatccgccgtggcaacgtcgctggtgactccaagaacgaccctcccatgggctgcgcctcgttcaacgcccaggtcatcatcctgaaccaccccggccaggtcggtgccggctacgccccggttctggactgccacacggcccacattgcctgcaagttctccgagatgattgagaagctcgaccgccgtaccggcaagtccatcgaggccaaccccaagttcatcaagtcgggtgacgccgccatcgtcaagatggttccgtccaagcccatgtgcgtcgagaccttctctgagtacc-----------------------------------
>Magnaporthiopsis_cynodontis_TPC4_5
gcggaggaaaagaaaccaacagggattgccctagtaacggcgagtgaagcggcaacagctcaaatttgaaatctggccccaggcccgagttgtaatttgcagaggatgcttttggtgacgcgcttaccgagtcccctggaacggggcgccacagagggtgagagccccgtatggtttgacgccgagcctttgtaaagctccttcgacgagtcgagtagtttgggaatgctgctctaaatgggaggtaaatttcttctaaagctaaataccggccagagaccgatagcgcacaagtagagtgatcgaaagatgaaaagcactttgaaaagagggttaaacagcacgtgaaattgttgaaagggaagcgctcgtgaccagacttgcgccgggcggatcatccagcgttctcgctggtgcgctccgcccggctcaggccagcatcggttttcgccgggggacaaaagcaccgggaatgtggctcccctcggggagtgttatagcccggagtgtaataccccggcggggaccgaggaccgcgcttcggcaaggatgctggcgtaatggtcaccagcgacccgtcttgaaacacggaccgaggagtcaagcattggtgcgagtgtttgggtgtgaaacccgcacgcgtaatgaaagtgaacgtaggtgagagcttcggcgcatcatcgaccgatcctgatgtcttcggatggatttgagtaggagcatcaacgcttggacccgaaagatggtgaactatacttgaatagggtgaagccagaggaaactctggtggaggctcgcagcggttctgacgtgcaaatcgatcgtcaaatttgagtataggggcgaaagactaatcgaaccatctagtagctggt-accgcataacaaggtctccgttggtgaaccagcggagggatcattaaagagttgcaaaactccaacccctgtgaaccttacctgcacgttgcttcggcggccgacgccgcgcccgaccaggcgtggaggacgccgccggaggtctcaaaccctgaattctagtgtgtctctgagtatggaaagaaccaatcaaaactttcaacaacggatctcttggctctggcatcgatgaagaacgcagcgaaatgcgataagtaatgtgaattgcagaattcagtgaatcatcgaatctttgaacgcacattgcgcccgccggtattccggcgggcatgcctgtccgagcgtcatttcaccactcaagcccagcttggtgttggggcacccggccgcctggcggtcggggcccccaagtacatcggcggtcccgccaggggctccgagcgcagtaactcgcggtaaaacgcgccctcgctcggcggcctcttcgggcttccagccgctaaaccc-cccagcgacgtttctcgagttgacctcggatcaggtaggaatacccgctgaacttaagcatatatcacccaagtcagcgcgtacacgtgcgaccgctgcggctgcgagatcttccagcccatcacggacaagcagtactcgcccctcacctcctgcccgtcgcaggactgcaaggacaaccagtcgcaaggccagctgcacccgtcttcccgggcctccaaattcctgcccttccaagaggtcaaggtccaggagatggcggagcaggtgcccatcggccagatccccaggacactaaccgttctgtgctacggctcgctggttcggaaggtcaaccccggtgacgtcgccgatattgctggcatcttcttgcctaccccctacacgggcttcaaggccatgcgcgccggtctgctcaccgacacgtaccttgaagcgcaccacatcacccagcacaagaaggcatacgacgagatggccatcgacagcaggcttgtccgcaagatcgaccagttcagggtgtcgggccacatctacgaatacctagccaagtccatcgcccccgagatcttcggccaccttgacgtgaagaaggctctgctgctcctgctcgtcggaggtgtcaccaagcagatgggcgacggcatgaagatccgtggagacatcaacatctgcttgatgggagaccccgatcaagaaaacgaagaagatactggagatggtgtgccacgagtgcggcaagctgctgtgcgacaaggttagcctgactgggcgccgcttgctgtgttgttctcgtgctgacgccattacaggataacgatgaaggctttttggacgccatccggacacgcgaccccaaggtgcgcttcgcccgtgtctgggatatgtgcaaggacaagaagttctgtgagaacgagacgaccaagaagggcgccgacaaagaaggggggttcgacgacaacccaaaaccacaacagaacgccaaggtgccccacggtggatgcggtagtgcacatccaagtatccgtcagaaggccttggcgctttttgcaagggtaaagggcgagggtggcgacgaagaaggcgcccaaaagaaggagatcaaagacaagcccatcacggccgagacggcccatgctatcttcaagaagatctcggatgaggacctgtggaacatgggcctgaacaaggattacgcgcgccccgagtggctcatcgtcaccgtgctgcctgtccctcctcctccagtgcggcccagtatctcgatggacggtaccggcacgggaatgcgcaacgaggacgatttgacctacaagctcggcgatatcattcgcgccaacggaaacgtgaagcaggcgatccaggacggcgcgccggcccacatctgcctcgagttcgaggagctgctgcagtaccacgtcgccacgtacatgga-------------------------------------------------------------------------ggatggccagacccgtgagcacgctctgcttgccttcacccttggtgttaggcagctcattgtcgctgtcaacaagatggacactgccaagtgggcccagagccgcttcgacgagatcgtcaaggagaccaagaattttatcaagaagattggcttcaaccctgacaccatccccttcgtccccatctcgggcttcaacggcgatcacatgatctcggagtctgccgacatgaaggccaacatctcccccaacgctccttggtacaagggctggaccaagaccatcaccaaggacggcaagaaggagactgtcgtcggtggtgtttcgctccaagacgccattgacgatgtcaccccccccaagcgcccgaccgacaagcccctgcgtctgcccctccaggatgtctacaagatcggcggtatcggcacagtgcccgtcggccgtatcgagactggtgtcctcaaggccggcatggtcgtcaccttcgcgccctccaacgtcaccactgaagtcaagtccgtcgagatgcaccaccagcagctggccgagggtgtccccggcgacaacgttggtttcaacgtgaagaacgtttcggtcaaggacatccgccgtggcaacgtcgctggtgactccaagaacgaccctcccatgggctgcgcctcgttcaacgcccaggtcatcatcctgaaccaccccggccaggtcggtgccggctacgccccggttctggactgccacmcggcccacattgcctgcaagttctccgagatgattgagaagctcgaccgccgtaccggcaagtccatcgaggccaaccccaagttcatcaagtcgggtgacgccgccatcgacagnatggttccgtccaagcccatgtgcgtcgagaccttctctgag---------------------------------------
>Magnaporthiopsis_cynodontis_TPC5_3
gcggaggaaaagaaaccaacagggattgccctagtaacggcgagtgaagcggcaacagctcaaatttgaaatctggccccaggcccgagttgtaatttgcagaggatgcttttggtgacgcgcttaccgagtcccctggaacggggcgccacagagggtgagagccccgtatggtttgacgccgagcctttgtaaagctccttcgacgagtcgagtagtttgggaatgctgctctaaatgggaggtaaatttcttctaaagctaaataccggccagagaccgatagcgcacaagtagagtgatcgaaagatgaaaagcactttgaaaagagggttaaacagcacgtgaaattgttgaaagggaagcgctcgtgaccagacttgcgccgggcggatcatccagcgttctcgctggtgcgctccgcccggctcaggccagcatcggttttcgccgggggacaaaagcaccgggaatgtggctcccctcggggagtgttatagcccggagtgtaataccccggcggggaccgaggaccgcgcttcggcaaggatgctggcgtaatggtcaccagcgacccgtcttgaaacacggaccgaggagtcaagcattggtgcgagtgtttgggtgtgaaacccgcacgcgtaatgaaagtgaacgtaggtgagagcttcggcgcatcatcgaccgatcctgatgtcttcggatggatttgagtaggagcatcaacgcttggacccgaaagatggtgaactatacttgaatagggtgaagccagaggaaactctggtggaggctcgcagcggttctgacgtgcaaatcgatcgtcaaatttgagtataggggcgaaagactaatcgaaccatctagtagctggt-accgc-taacaaggtctccgttggtgaaccagcggagggatcattaaagagttgcaaaactccaacccctgtgaaccttacctgcacgttgcttcggcggccgacgccgcgcccgaccaggcgtggaggacgccgccggaggtctcaaaccctgaattctagtgtgtctctgagtatggaaagaaccaatcaaaactttcaacaacggatctcttggctctggcatcgatgaagaacgcagcgaaatgcgataagtaatgtgaattgcagaattcagtgaatcatcgaatctttgaacgcacattgcgcccgccggtattccggcgggcatgcctgtccgagcgtcatttcaccactcaagcccagcttggtgttggggcacccggccgcctggcggtcggggcccccaagtacatcggcggtcccgccaggggctccgagcgcagtaactcgcggtaaaacgcgccctcgctcggcggcctcttcgggcttccagccgctaaaccc-cccagcgacgtttctcgagttgacctcggatcaggtaggaatacccgctgaacttaagcatatatcacccaagtcagcgcgtacacgtgcgaccgctgcggctgcgagatcttccagcccatcamggacaagcagtactcgcccctcacctcctgcccgtcgcaggactgcaaggacaaccagtcgcaaggccagctgcacccgtcttcccgggcctccaaattcctgcccttccaagaggtcaaggtccaggagatggcggagcaggtgcccatcggccagatccccaggacactaaccgttctgtgctacggctcgctggttcggaaggtcaaccccggtgacgtcgccgatattgctggcatcttcttgcctaccccctacacgggcttcaaggccatgcgcgccggtctgctcaccgacacgtaccttgaagcgcaccacatcacccagcacaagaaggcatacgacgagatggccatcgacagcaggcttgtccgcaagatcgaccagttcagggtgtcgggccacatctacgaatacctagccaagtccatcgcccccgagatcttcggccaccttgacgtgaagaaggctctgctgctcctgctcgtcggaggtgtcaccaagcagatgggcgacggcatgaagatccgtggagacatcaacatctgcttgatgggagaccccgatcaagaaaacgaagaagatactggagatggtgtgccacgagtgcggcaagctgctgtgcgacaaggttagcctgactgggcgccgcttgctgtgttgttctcgtgctgacgccattacaggataacgatgaaggctttttggacgccatccggacacgcgaccccaaggtgcgcttcgcccgtgtctgggatatgtgcaaggacaagaagttctgtgagaacgagacgaccaagaagggcgccgacaaagaaggggggttcgacgacaacccaaaaccacaacagaacgccaaggtgccccacggtggatgcggtagtgcacatccaagtatccgtcagaaggccttggcgctttttgcaagggtaaagggcgagggtggcgacgaagaaggcgcccaaaagaaggagatcaaagacaagcccatcacggccgagacggcccatgctatcttcaagaagatctcggatgaggacctgtggaacatgggcctgaacaaggattacgcgcgccccgagtggctcatcgtcaccgtgctgcctgtccctcctcctccagtgcggcccagtatctcgatggacggtaccggcacgggaatgcgcaacgaggacgatttgacctacaagctcggcgatatcattcgcgccaacggaaacgtgaagcaggcgatccaggacggcgcgccggcccacatctgcctcgagttcgaggagctgctgcagtacc---------------------------------------------------------------------------------ggtatctccaaggatggccagacccgtgagcacgctctgcttgccttcacccttggtgttaggcagctcattgtcgctgtcaacaagatggacactgccaagtgggcccagagccgcttcgacgagatcgtcaaggagaccaagaattttatcaagaagattggcttcaaccctgacaccatccccttcgtccccatctcgggcttcaacggcgatcacatgatctcggagtctgccgacatgaaggccaacatctcccccaacgctccttggtacaagggctggaccaagaccatcaccaaggacggcaagaaggagactgtcgtcggtggtgtttcgctccaagacgccattgacgatgtcaccccccccaagcgcccgaccgacaagcccctgcgtctgcccctccaggatgtctacaagatcggcggtatcggcacagtgcccgtcggccgtatcgagactggtgtcctcaaggccggcatggtcgtcaccttcgcgccctccaacgtcaccactgaagtcaagtccgtcgagatgcaccaccagcagctggccgagggtgtccccggcgacaacgttggtttcaacgtgaagaacgtttcggtcaaggacatccgccgtggcaacgtcgctggtgactccaagaacgaccctcccatgggctgcgcctcgttcaacgcccaggtcatcatcctgaaccaccccggccaggtcggtgccggctacgccccggttctggactgccacacggcccacattgcctgcaagttctccgagatgattgagaagctcgaccgccgtaccggcaagtccatcgaggccaaccccaagttcatcaagtcgggtgacgccgccatygtca-----------------------------------------------------------------------------------
>Magnaporthiopsis_meyeri_festucae_FF2
----------------------------------------cgagtgaagcggcaacagctcaaatttgaaatctggccccaggcccgagttgtaatttgcagaggatgcttttggtgacgcgcttaccgagtcccctggaacggggcgccacagagggtgagagccccgtatggtttgacgccgagcctctgtaaagctccttcgacgagtcgagtagtttgggaatgctgctctaaatgggaggtaaatttcttctaaagctaaataccggccagagaccgatagcgcacaagtagagtgatcgaaagatgaaaagcactttgaaaagagggttaaacagcacgtgaaattgttgaaagggaagcgctcgtgaccagacttgcgccgggcggatcatccagcgttctcgctggtgcactccgcccggctcaggccagcatcggttttcgccgggggacaaaagcaccgggaatgtggctcccctcggggagtgttatagcccggagtgtaataccccggcggggaccgaggaccgcgcttcggcaaggatgctggcgtaatggtcatcagcgacccgtcttgaaacacggaccgaggagtcaagcattggtgcgagtgtttgggtgtaaaacccgcacgcgtaatgaaagtgaacgtaggtgagagcttcggcgcatcatcgaccgatcctgatgttttcggatggatttgagtaggagcatcaacgcttggacccgaaagatggtgaactatacttgaatagggtgaagccagaggaaactctggtggaggctcgcagcggttctgacgtgcaaatcgatcgtcaaatttgagtataggggcgaaagactaatccga-------------------------------tctccgttggtgaaccagcggagggatcattaaagagttgcaaaactccaacccctgtgaaccttacctgcacgttgcttcggcggccgacgccacgcccagccgggcctggaggacgccgccggaggttcaaaaccctgaattctagtgtatctctgagcatgaaaagaaccaattaaaactttcaacaacggatctcttggctctggcatcgatgaagaacgcagcgaaatgcgataagtaatgtgaattgcagaattcagtgaatcatcgaatctttgaacgcacattgcgcccgccggtattccggcgggcatgcctgtccgagcgtcatttcaccactcaagcccagcttggtgttggagcacccggccgcctcgcggtcggggcccccaagtacatcggcggtcccgccaggggctccgagcgcagtagctcgcggtaaaacgcgctctcgctcggcggcctcttcgggcttccagccgctaaacccgtccaccgacgcctttcgagttgacctcggatccagt---------------------------atcacccaagtcagcgcgtacacgtgcgaccgctgcggctgcgagatcttccagcccattacggacaagcagtactcgcccctcacctcctgcccgtcgcaggactgcaaggacaaccagtcccaaggccagctgcatccgtcttcccgggcctccaaattcctgcccttccaagaggtcaaggtccaggagatggcggagcaggtgcccatcggccagatccccaggacactaaccgttttgtgctacggctcgctggttcggaaggtcaaccccggtgacgtcgccgatattgctggcatcttcttgcctaccccctacacgggcttcaaggccatgcgcgccggtctgctcaccgacacgtaccttgaagcgcaccacatcacccagcacaagaaggcatacgacgagatggccatcgacagcaggcttgtccgcaagatcgaccagttcagggtgtcgggccacatctacgaatacctagccaagtccatcgcccccgagatcttcggccaccttgacgtgaagaaggctctgctgctcctgctcgtcggaggcgtcaccaagcagatgggcgatggcatgaagatccgt----------------------------------atcaagaaaacgaagaagatactggagatggtgtgccacgagtgcggcaagctgctgtgcgacaaggttagcctgactgggcgccgcttgctgtgttgttctcgtgctgacgccattacaggataacgacgaaggctttttggacgccatccggacacgcgaccccaaggtgcgcttcgcccgtgtctgggatatgtgcaaggacaagaagttctgtgagaacgagacgaccaagaagggcgccgacaaagaaggggggttcgacgacaacccaaaaccacaacagaacgccaaggtcccccacggtggatgcggtagtgcacatccaagtatccgtcagaaggccttggcgctttttgcaagggtaaagggcgagggtggcgacgaagaaggcgcccaaaagaaggagatcaaagacaagcccatcacggccgagacggcccatgctatcttcaagaagatctcggatgaggacctgtggaacatgggcctgaacaaggattacgcgcgccccgagtggctcatcgtcactgtgctgcctgtccctcctcctccagtgcggcccagtatctcgatggacggcaccggcacgggaatgcgcaacgaggacgatttgacctacaagctcggcgatatcattcgcgccaacggaaacgtgaagcaggcgatccaggacggcgcaccggcccacatctgcctcgagttcgaggagctgctgcagtaccacgtcgccacgtacatgga-----------------------attctcgtcattggcgccggtaccggtgaattcgaggctggtatctctaaggatggccagacccgtgagcacgctctgcttgccttcaccctcggtgttaggcagctcattgtcgctgtcaacaagatggacactgccaagtgggcccagagccgcttcgacgagatcgtcaaggagaccaagaattttatcaagaagattggcttcaaccctgacaccatccccttcgtccccatctcgggcttcaacggcgatcacatgatctcggagtctgccgacatgaaggccaacatctcccccaacgctccctggtacaagggctggaccaagaccatcaccaaggacggcaagaaggagactgtcgtcggtggtgtttcgctccaggacgccattgacgatgtcactccccccaagcgcccgaccgacaagcccctgcgtctgcccctccaggatgtctacaagatcggcggtatcggcacagtgcccgtcggccgtatcgagactggtgtcctcaaggccggcatggtcgtcaccttcgcgccctccaacgtcaccactgaagtcaagtccgtcgagatgcaccaccagcagctggccgagggtgtccccggcgacaacgttggtttcaacgtgaagaacgtttcggtcaaggacatccgccgtggcaacgtcgctggtgactccaagaacgaccctcccatgggctgcgcctcgttcaacgcccaggtcatcatcctgaaccaccccggccaggtcggtgccggctacgccccggttctggactgccacacggcccacattgcctgcaagttctccgagatgatcgagaaactcgaccgccgtaccggcaagtccattgaggccaaccccaagttcattaagtcgggt---------------------------------------------------------------------------------------------------
>Magnaporthiopsis_meyeri_festucae_SCR11
----------------------------------------cgagtgaagcggcaacagctcaaatttgaaatctggccccaggcccgagttgtaatttgcagaggatgcttttggtgacgcgcttaccgagtcccctggaacggggcgccacagagggtgagagccccgtatggtttgacgccgagcctctgtaaagctccttcgacgagtcgagtagtttgggaatgctgctctaaatgggaggtaaatttcttctaaagctaaataccggccagagaccgatagcgcacaagtagagtgatcgaaagatgaaaagcactttgaaaagagggttaaacagcacgtgaaattgttgaaagggaagcgctcgtgaccagacttgcgccgggcggatcatccagcgttctcgctggtgcactccgcccggctcaggccagcatcggttttcgccgggggacaaaagcaccgggaatgtggctcccctcggggagtgttatagcccggagtgtaataccccggcggggaccgaggaccgcgcttcggcaaggatgctggcgtaatggtcatcagcgacccgtcttgaaacacggaccgaggagtcaagcattggtgcgagtgtttgggtgtaaaacccgcacgcgtaatgaaagtgaacgtaggtgagagcttcggcgcatcatcgaccgatcctgatgttttcggatggatttgagtaggagcatcaacgcttggacccgaaagatggtgaactatacttgaatagggtgaagccagaggaaactctggtggaggctcgcagcggttctgacgtgcaaatcgatcgtcaaatttgagtataggggcgaaagactaatcgaaccatctagtagctggttac--------------------------------------------------------------------gtgaaccttacctgcacgttgcttcggcggccgacgccacgcccatccgggcgtggaggacgccgccggaggtccaaaaccctgaattctagtgtatctctgagcatggaaagaaccaattaaaactttcaacaacggatctcttggctctggcatcgatgaagaacgcagcgaaatgcgataagtaatgtgaattgcagaattcagtgaatcatcgaatctttgaacgcacattgcgcccgccggtattccggcgggcatgcctgtccgagcgtcatttcaccactcaagcccagcttggtgttggggcacccggccgcctcgcggtcggggcccccaagtacatcggcggtcccgccgggggctccgagcgcagtagctcgcggtaaaacgcgctctcgctcggcggcctcttcgggcttccagccgctaaacccgtccaccgacgcccttcgagttgacctcggattcagtagga-----------------------atcacccaagtcagcgcgtacacgtgcgaccgctgcggctgcgagatcttccagcccattacggacaagcagtactcgcccctcacctcctgcccgtcgcaggactgcaaggacaaccagtcccaaggccagctgcatccgtcttcccgggcctccaaattcctgcccttccaagaggtcaaggtccaggagatggcggagcaggtgcccatcggccagatccccaggacactaaccgttttgtgctacggctcgctggttcggaaggtcaaccccggtgacgtcgccgatattgctggcatcttcttgcctaccccctacacgggcttcaaggccatgcgcgccggtctgctcaccgacacgtaccttgaagcgcaccacatcacccagcacaagaaggcatacgacgagatggccatcgacagcaggcttgtccgcaagatcgaccagttcagggtgtcgggccacatctacgaatacctagccaagtccatcgcccccgagatcttcggccaccttgacgtgaagaaggctctgctgctcctgctcgtcggaggcgtcaccaagcagatgggcgacggcatgaaga---------------------------------------atcaagaaaacgaagaagatactggagatggtgtgccacgagtgcggcaagctgctgtgcgacaaggttagcctgactgggcgccgcttgctgtgttgttctcgtgctgacgccattacaggataacgacgaaggctttttggacgccatccggacacgcgaccccaaggtgcgcttcgcccgtgtctgggatatgtgcaaggacaagaagttctgtgagaacgagacgaccaagaagggcgccgacaaagaaggggggttcgacgacaacccaaaaccacaacagaacgccaaggtcccccacggtggatgcggtagtgcacatccaagtatccgtcagaaggccttggcgctttttgcaagggtaaagggcgagggtggcgacgaagaaggcgcccaaaagaaggagatcaaagacaagcccatcacggccgagacggcccatgctatcttcaagaagatctcggatgaggacctgtggaacatgggcctgaacaaggattacgcgcgccccgagtggctcatcgtcactgtgctgcctgtccctcctcctccagtgcggcccagtatctcgatggacggcaccggcacgggaatgcgcaacgaggacgatttgacctacaagctcggcgatatcattcgcgccaacggaaacgtgaagcaggcgatccaggacggcgcaccggcccacatctgcctcgagttcgaggagctgctgcagtaccacgtcgccacgtacatgga-----------------------attctcgtcattggcgccggtaccggtgagttcgaggctggtatctccaaggatggccagacccgtgagcacgctctgcttgccttcaccctcggtgttaggcagctcattgtcgctgtcaacaagatggacactgccaagtgggcccagagccgcttcgacgagatcgtcaaggagaccaagaattttatcaagaagattggcttcaaccctgacaccatccccttcgtccccatctcgggcttcaacggcgatcacatgatctcggagtctgccgacatgaaggccaacatctcccccagcgctccctggtacaagggctggaccaagaccatcaccaaggacggcaagaaggagactgtcgtcggtggtgtttcgctccaggacgccattgacgatgtcactccccccaagcgcccgaccgacaagcccctgcgtctgcccctccaggatgtctacaagatcggcggtatcggcacagtgcccgtcggccgtatcgagactggtgtcctcaaggccggcatggtcgtcaccttcgcgccctccaacgtcaccactgaagtcaagtccgtcgagatgcaccaccagcagctggccgagggtgtccccggcgacaacgttggtttcaacgtgaagaacgtttcggtcaaggacatccgccgtggcaacgtcgctggtgactccaagaacgaccctcccatgggctgcgcctcgttcaacgcccaggtcatcatcctgaaccaccccggccaggtcggtgccggctacgccccggttctggactgccacacggcccacattgcctgcaagttctccgagatgatcgagaagctcgaccgccgtaccggcaagtccattgaggccaaccccaagttcattaagtcgggt---------------------------------------------------------------------------------------------------
>Magnaporthiopsis_incrustans_M35
-------------------cagggattgccccagtaacggcgagtgaagcggcaacagctcaaatttgaaatctggccctgggcccgagttgtaatttgcagaggatgcttttggcgacgcgcctaccgagtcccctggaacggggcgccacagagggtgagagccccgtatggtttgacgcggagcctctgtaaagctccttcgacgagtcgagtagtttgggaatgctgctctaaatgggaggtaaatttcttctaaagctaaataccggccagagaccgatagcgcacaagtagagtgatcgaaagatgaaaagcactttgaaaagagggttaaatagtacgtgaaattgttgaaagggaagcgctcgtgaccagacttgcgccgggcggatcatccagcgttctcgctggtgcactccgcccggctcaggccagcatcggttttcgccgggggacaaaagcatcgggaatgtggctcccctcggggagtgttatagcccggagtgtaataccccggcggggaccgaggaccgcgcttcggcaaggatgctggcgtaatggtcatcagcgacccgtcttgaaacacggaccgaggagtcaagcattagtgcgagtgtttgggtgtaaaacccgcacgcgtaatgaaagtgaacgtaggtgagagcttcggcgcatcatcgaccgatcctgatgttttcggatggatttgagtaggagcattaacgcttggacccgaaagatggtgaactatacttgaatagggtgaagccagaggaaactctggtggaggctcgcagcggttctgacgtgcaaatcgatcgtcaaatttgagtataggggcgaaagactaatcgaaccatctagtagctggtacgc---taacaaggtctccgttggtgaaccagcggagggatcattaaagagttgcaaaactccaacccctgtgaaccttacctttatgttgcttcggcggttggcgccgtgcccagatgggcctggaggtcgccgccggaggttcgaaaccctgaattctagtgtgtctctgagaaaagaataaaacaatcaaaactttcaacaacggatctcttggttctggcatcgatgaagaacgcagcgaaatgcgataagtaatgtgaattgcagaattcagtgaatcatcgaatctttgaacgcacattgcgcccgccggtattccggcgggcatgcctgtccgagcgtcatttcaccactcaagcacagcttggtgttggggcacccggccgcctggcggtcggggcccccaagtacatcggcggtcccgctgggggctccgagcgcagtagcacgcggtaaaacgcgccctcgctcggcggcctcttcgggcttccagccgctaaacccgtccaccgacgcccttcgagcngacctcggat------------------------------------------------------------------------------------------------------------------------------cgtcccaggactgcaaggacaaccagtcgcagggccagctgcacccgtcctcccgagcctccaaattcctgcccttccaggaggttaaggttcaggagatggcggagcaggtgcccatcggccagattcccaggacgctgaccgttctctgttacggctcgctggttcggaaggtcaaccccggtgacgtcgccgatattgctggcatcttcttgcctaccccctacacgggcttcaaggccatgcgcgccggtctgctcaccgacacgtaccttgaagcgcaccatataacccagcacaagaaggcatacgacgagatggccatcgacagcaggctcgtccggaagatcgaccagttcagggtgtcgggccacatctacgaatacctagccaagtccatcgcccccgagatcttcggtcatctcgacgtgaagaaggctctgctactattgctcgtcggaggggtcaccaagcagatgggcgacggcatgaagatccgtggagacattaacatctgcttgatggg---------------------------------------------------------------------------------------------------------------------------------gataatgacgaaggcttcttggacgccatccggacgcgcgaccccaaggtgcgcttcgcccgggtctgggagatgtgcaaggacaagaatttctgtgagaacgagacgaccaagaagggcgccgacaaagaaggggggttcgacgacaacccaaaaccacaacagaacgccaaggtcccccacggtggatgcggtagcgcccatccaaatatccgtcagaaggccttggcgctttttgcaagggtaaagggcgagggtggtgacgaagaaggcgcccaaaagaaggagatcagagacaatcccatcacggccgagacggcccatgctgtcttcaagaagatctcagatgaggacctgtggaacatgggcctgaacaaggactacgcgcgccccgagtggctcatcgtcactgtgctgcctgtccctcctcctccagtgcggcctagcatctcgatggacggtaccggcacgggaatgcgcaacgaggacgatttgacctacaagctcggcgatatcattctcgccaacggaaacgtgaatcaggcgatccaagacggcgcaccggcccacatctgcctcgagttcgaggagctgctgcagtaccacgtcgccacg----------------------gactgcgccattctcgtcattggcgctggtaccggtgagttcgaggctggtaccttcaaggacggccagacccgtgagcacgctctgcttgccttcaccctcggtgttaggcagctcatcgttgctgtcaacaagatggacactgccaagtgggcccagagccgattcgacgagatcgtcaaggagaccaagaacttcatcaagaagattggcttcaaccctgacaccatcccattcgtccccatctcgggcttcaacggcgaccacatgatctcggagtctgccgacatgaaggccaacatctcacccaacgctccctggtacaagggctggaccaagaccatcaccaaggacggcaagaaggagactgtcgtcggtggtgtctcgctccaggacgccatcgacgatgtcactccccccaagcgcccgaccgacaagcccctgcgtctgcctctccaggatgtctacaagatcggcggtatcggcacagtgcccgtcggccgtatcgagactggtatcctcaaggccggcatggtcgtcaccttcgcgccctccaacgtcaccactgaagtcaagtccgtcgagatgcaccaccagcagctggccgagggtgttcccggcgacaacgtcggttttaacgtgaagaacgtctcggtcaaggacatccgccgtggcaacgtcgccggtgactccaagaacgaccctcccatgggctgcgcctcgttcaacgcccaggtcatcatcctgaaccaccccggccaggttggtgctggctacgccccggttctggactgccacactgcccacattgcctgcaagttctccgagatggttgagaagctcgatcgccgtaccggcaagtccattgaggcccaccccatgttcatcaagtcgggtgacgccgccatcgtcaagatggtt---------------------------------------------------------------------------
>Magnaporthiopsis_incrustans_M51
------------------------attgccccagtaacggcgagtgaagcggcaacagctcaaatttgaaatctggccctgggcccgagttgtaatttgcagaggatgcttttggcgacgcgcctaccgagtcccctggaacggggcgccacagagggtgagagccccgtatggtttgacgcggagcctctgtaaagctccttcgacgagtcgagtagtttgggaatgctgctctaaatgggaggtaaatttcttctaaagctaaataccggccagagaccgatagcgcacaagtagagtgatcgaaagatgaaaagcactttgaaaagagggttaaatagtacgtgaaattgttgaaagggaagcgctcgtgaccagacttgcgccgggcggatcatccagcgttctcgctggtgcactccgcccggctcaggccagcatcggttttcgccgggggacaaaagcatcgggaatgtggctcccctcggggagtgttatagcccggagtgtaataccccggcggggaccgaggaccgcgcttcggcaaggatgctggcgtaatggtcatcagcgacccgtcttgaaacacggaccgaggagtcaagcattagtgcgagtgtttgggtgtaaaacccgcacgcgtaatgaaagtgaacgtaggtgagagcttcggcgcatcatcgaccgatcctgatgttttcggatggatttgagtaggagcattaacgcttggacccgaaagatggtgaactatacttgaatagggtgaagccagaggaaactctggtggaggctcgcagcggttctgacgtgcaaatcgatcgtcaaatttgagtataggggcgaaagactaatcgaaccatctagtagctggttaccgcctaacaaggtctccgttggtgaaccagcggagggatcattaaagagttgcaaaactccaacccctgtgaaccttacctttatgttgcttcggcggttggcgccgtgcccagatgggcctggaggtcgccgccggaggttcgaaaccctgaattctagtgtgtctctgagaaaagaataaaacaatcaaaactttcaacaacggatctcttggttctggcatcgatgaagaacgcagcgaaatgcgataagtaatgtgaattgcagaattcagtgaatcatcgaatctttgaacgcacattgcgcccgccggtattccggcgggcatgcctgtccgagcgtcatttcaccactcaagcacagcttggtgttggggcacccggccgcctggcggtcggggcccccaagtacatcggcggtcccgctgggggctccgagcgcagtagcacgcggtaaaacgcgccctcgctcggcggcctcttcgggcttccagccgctaaacccgtccaccgacgcccttcgagctgacctcggatcag------------------------------------------------------------------------------------------------------------------------gcccgtccccggactgcaaggacaaccagtcgcagggccagctgcacccatcctcccaagcctccaaattcctgcccttccaggaggttaaggttcaggagatggctgaacaggtgcccgtcggccggattcccaggacgctgaccgttctctgttaccgctcactggttcggaaggtcaaccccggtgacgtcgcctatattgctggcatcttcttgcctaccccctacacgggcttcaaggccatgcgcgccggtctgctcaccgacacgtaccttgaagcgcaccatataacccagcacaagaaggcatacgacgagatggccatcgacagcaggctcgtccggaagatcgaccagttcagggtgtcgggccacatctacgaatacctagccaagtccatcgcccccgagatcttcggtcatctcgacgtgaagaaggctctgctactattgctcgtcggaggggtcaccaagcagatgggcgacggcatgaagatccgtggagacattaacatctgcttgatggg---------------------------------------------------------------------------------------------------------------------------------gataatgacgaaggcttcttggacgccatccggacgcgcgaccccaaggtgcgcttcgcccgggtctgggagatgtgcaaggacaagaagttctgtgagaacgagacgaccaagaaaggcgccgacaaagaaggggggttcgacgacaacccaaaaccacaacagaacgccaaggtcccccacggtggatgcggtagcgcccatccaaatatccgtcagaaggccttggcgctttttgcaagggtaaagggcgagggtggtgacgaagaaggcgcccaaaagaaggagatcaaagacaagcccatcacggccgagacggcccatgctgtcttcaagaagatctcagatgaggacctgtggaacatgggcctgaacaaggactacgcgcgccccgagtggctcatcgtcactgtgctgcctgtccctcctcctccagtgcggcccagcatctcgatggacggtaccggcacgggaatgcgcaacgaggacgatttgacctacaagctcggcgatatcattcgcgccaacggaaacgtgaagcaggcgatccaggacggcgcaccggcccacatctgcctcgagttcgaggagctgctgcagtaccacgtcgccacgtacatgga--------------gactgcgccattctcgtcattggcgctggtaccggtgagttcgaggctggtatctccaaggacggccagacccgtgagcacgctctgcttgccttcaccctcggtgttaggcagctcatcgttgctgtcaacaagatggacactgccaagtgggcccagagccgattcgacgagatcgtcaaggagaccaagaacttcatcaagaagattggcttcaaccctgacaccatcccattcgtccccatctcgggcttcaacggcgaccacatgatctcggagtctgccgacatgaaggccaacatctcacccaacgctccctggtacaagggctggaccaagaccatcaccaaggacggcaagaaggagactgtcgtcggtggtgtctcgctccaggacgccatcgacgatgtcactccccccaagcgcccgaccgacaagcccctgcgtctgcctctccaggatgtctacaagatcggcggtatcggcacagtgcccgtcggccgtatcgagactggtatcctcaaggccggcatggtcgtcaccttcgcgccctccaacgtcaccactgaagtcaagtccgtcgagatgcaccaccagcagctggccgagggtgttcccggcgacaacgtcggttttaacgtgaagaacgtctcggtcaaggacatccgccgtggcaacgtcgccggtgactccaagaacgaccctcccatgggctgcgcctcgttcaacgcccaggtcatcatcctgaaccaccccggccaggttggtgctggctacgccccggttctggactgccacactgcccacattgcctgcaagttctccgagatggttgagaagctcgaccgccgtaccggcaagtccattgaggccaaccccaagttcatcaagtcgggtgacgccgccatcgtcaagatggtt---------------------------------------------------------------------------
>Magnaporthiopsis_maydis_M84
gcggaggaaaagaaaccaacagggattgccccagtaacggcgagtgaagcggcaacagctcaaatttgaaatctggccccaggcccgagttgtaatttgcagaggatgcttttggtgacgcgcctaccgagtcccctggaacggggcgccacagagggtgagagccccgtatggtttgacgccgagcctctgtaaagctccttcgacgagtcgagtagtttgggaatgctgctctaaatgggaggtaaatttcttctaaagctaaataccggccagagaccgatagcgcacaagtagagtgatcgaaagatgaaaagcactttgaaaagagggttaaacagcacgtgaaattgttgaaagggaagcgctcgtgaccagactcgcgccgggcggatcatccagcgttctcgctggtgcactccgcccggctcgggccagcatcggttttcgccgggggacaaaagcaccgggaatgtggctcccctcggggagtgttatagcccggagtgtaataccccggcggggaccgaggaccgcgcttcggcaaggatgctggcgtaatggtcatcagcgacccgtcttgaaacacggaccgaggagtcaagcattagtgcgagtgtctgggtgtaaaacccgcacgcgtaatgaaagtgaacgtaggtgagagcttcggcgcatcatcgaccgatcctgatgttttcggatggatttgagtaggagcattaacgcttggacccgaaagatggtgaactatacttgaatagggtgaagccagaggaaactctggtggaggctcgcagcggttctgacgtgcaaatcgatcgtcaaatttgagtataggggcgaaagactaatcgaaccatctagtagctggttaccgc-----------------------------------------aagagttgcaaaactccaacccctgtgaacgttaccttt-tgttgctttggcggttgacgcccccc----gagagggcgggggacgcccccggaggtcaaaaaacctgaatttttgtgtatttttgagcaaaaaaaagaccaattaaaactttcaacaacggatctcttggctctggcatcgatgaagaacgcagcgaaatgcgataagtaatgtgaattgcagaattcagcgaatcatcgaatctttgaacgcacattgcgcccgctggtattccagcgggcatgcctgtccgagcgtcatttcaccactcaagcccagcttggtgttggggcacccggccgcctggcggtcggggcccccaagtacatcggcggtcccgctgggggctccgagcgcagtatcacgcggtaaaacgcgccctcgctcggcggctccttcgggcttccagccgctaaacccgtccaccgacgcccctagag-----------------------------------------------------------------------------tgcggctgcgagatcttccagcccatcacggacaagcagtactcgccctttacctcttgcccgtcccaggactgcaaggacaaccagtcgcagggccagctgcacccatcctcccgagcctccaagttcctgcccttccaggaggtcaaggttcaggagatggcggagcaggtgcccattggccagatacccaggacgctgaccgttctctgctacggctccctggttcggaaggtcaaccccggcgacgtggccgacattgccggcatcttcttgcctaccccttacacgggcttcaaggccatgcgcgccggtctgctcaccgacacgtaccttgaagcgcaccatatcacccagcacaagaaagcatacgacgagatggccatcgacagcaggctcgtccgcaagatcgaccaattcagggtgtcgggtcacatctacgaatacctggccaagtccatcgcccccgagatcttcggccacctcgacgtgaagaaggctctgctgctcctgctcgtcggaggtgtcacgaagcagatgggcgacggcatgaagatccgt----------------------------------atcaagaaaacgaagaagatactggagatggtgtgccacgagtgcggcaagctgctgtgcgacaaggttagcctgactgggcgccgcttgctgtgttgttctcgtgctgacgccactacaggataacgacgaaggctttttggacgccatccggacgcgcgaccccaaggtgcgcttcgcccgcgtctgggatatgtgcaaagacaagaagttctgcgagaatgagacgaccaagaagggcgccgataaagaaggggggttcgacgacaacccaaaaccacaacagaacgccaaggtcccccacggtggatgcggtagtgcccatccaaatatccgtcagaaggccttggcgctttttgcaagggtcaagggtgagggtggcgacgaagaaggcgcccaaaagaaggagatcaaagacaagcccatcacggccgagatggcccatgctgtcttcaagaagatctcagatgaggacctgtggaacatgggcctgaacaaggattacgcgcgccctgagtggctcatcgtcactgtgctgcctgtccctcctcctccggtgcggcccagtatctcgatggacggtaccggcacgggaatgcgcaacgaggacgatttgacctacaagctcggcgatatcattcgcgcaaacggaaatgtaaagcaggcgatccaggacggcgcaccggcccacatctgcctcgagttcgaggagctgctgcagtaccacgtcgccacg-------------------gccgactgcgccattctcgtcattggcgccggtaccggtgagttcgaggctggtatctccaaggatggtcagacccgtgagcacgctctgcttgccttcaccctcggtgttaggcagctcatcgtcgctgtcaacaagatggacaccgccaagtgggcccagagccgcttcgacgagatcgtcaaggagaccaagaacttcatcaagaagattggcttcaaccctgacaccatccccttcgtccccatctctggcttcaacggcgaccacatgatctcggagtccgccgacatgaaggccaacatctcccccaacgctccctggtacaagggctggaccaagaccatcacaaaggacggaaagaaggagactgtcgtcggtggtgtctcgctccaggacgccattgacgatgtcactccccccaagcgcccgaccgacaagcccctgcgtctgcccctccaggatgtctacaagatcggcggtatcggcacagtgcccgtcggccgtatcgagactggtgtcctcaaggccggcatggtcgtcaccttcgcgccctccaacgtcaccactgaagtcaagtccgtcgagatgcaccaccagcagctgcctgagggtgttcccggcgacaacgtcggtttcaacgtgaagaacgtctcggtcaaggacatccgccgtggcaacgtcgccggtgactccaagaacgaccctcccatgggctgcgcctcgttcaacgctcaggtcatcatcctgaaccaccccggccaggttggtgccggctacgccccagttctggactgccacaccgcccacattgcctgcaagttctctgagatggttgagaagctcgatcgccgtaccggcaagtccattgaggccaaccccaagttcatcaagtcgggcgacgccgccatcgtcaagatggttccgtccaag------------------------------------------------------------------
>Magnaporthiopsis_maydis_M85
gcggaggaaaagaaaccaacagggattgccccagtaacggcgagtgaagcggcaacagctcaaatttgaaatctggccccaggcccgagttgtaatttgcagaggatgcttttggtgacgcgcctaccgagtcccctggaacggggcgccacagagggtgagagccccgtatggtttgacgccgagcctctgtaaagctccttcgacgagtcgagtagtttgggaatgctgctctaaatgggaggtaaatttcttctaaagctaaataccggccagagaccgatagcgcacaagtagagtgatcgaaagatgaaaagcactttgaaaagagggttaaacagcacgtgaaattgttgaaagggaagcgctcgtgaccagactcgcgccgggcggatcatccagcgttctcgctggtgcactccgcccggctcgggccagcatcggttttcgccgggggacaaaagcaccgggaatgtggctcccctcggggagtgttatagcccggagtgtaataccccggcggggaccgaggaccgcgcttcggcaaggatgctggcgtaatggtcatcagcgacccgtcttgaaacacggaccgaggagtcaagcattagtgcgagtgtctgggtgtaaaacccgcacgcgtaatgaaagtgaacgtaggtgagagcttcggcgcatcatcgaccgatcctgatgttttcggatggatttgagtaggagcattaacgcttggacccgaaagatggtgaactatacttgaatagggtgaagccagaggaaactctggtggaggctcgcagcggttctgacgtgcaaatcgatcgtcaaatttgagtataggggcgaaagactaatcgaaccatctagtagctggttaccgc-----------------------------------------aagagttgcaaaactccaacccctgtgaacgttaccttt-tgttgctttggcggttgacgcccccc----gagagggcgggggacgcccccggaggtcaaaaaacctgaatttttgtgtatttttgagcaaaaaaaagaccaattaaaactttcaacaacggatctcttggctctggcatcgatgaagaacgcagcgaaatgcgataagtaatgtgaattgcagaattcagcgaatcatcgaatctttgaacgcacattgcgcccgctggtattccagcgggcatgcctgtccgagcgtcatttcaccactcaagcccagcttggtgttggggcacccggccgcctggcggtcggggcccccaagtacatcggcggtcccgctgggggctccgagcgcagtatcacgcggtaaaacgcgccctcgctcggcggctccttcgggcttccagccgctaaacccgtccaccgacgcccctagag-----------------------------------------------------------------------------tgcggctgcgagatcttccagcccatcacggacaagcagtactcgccctttacctcttgcccgtcccaggactgcaaggacaaccagtcgcagggccagctgcacccatcctcccgagcctccaagttcctgcccttccaggaggtcaaggttcaggagatggcggagcaggtgcccattggccagatacccaggacgctgaccgttctctgctacggctccctggttcggaaggtcaaccccggcgacgtggccgacattgccggcatcttcttgcctaccccttacacgggcttcaaggccatgcgcgccggtctgctcaccgacacgtaccttgaagcgcaccatatcacccagcacaagaaagcatacgacgagatggccatcgacagcaggctcgtccgcaagatcgaccaattcagggtgtcgggtcacatctacgaatacctggccaagtccatcgcccccgagatcttcggccacctcgacgtgaagaaggctctgctgctcctgctcgtcggaggtgtcacgaagcagatgggcgacggcatgaagatccgt----------------------------------atcaagaaaacgaagaagatactggagatggtgtgccacgagtgcggcaagctgctgtgcgacaaggttagcctgactgggcgccgcttgctgtgttgttctcgtgctgacgccactacaggataacgacgaaggctttttggacgccatccggacgcgcgaccccaaggtgcgcttcgcccgcgtctgggatatgtgcaaagacaagaagttctgcgagaatgagacgaccaagaagggcgccgataaagaaggggggttcgacgacaacccaaaaccacaacagaacgccaaggtcccccacggtggatgcggtagtgcccatccaaatatccgtcagaaggccttggcgctttttgcaagggtcaagggtgagggtggcgacgaagaaggcgcccaaaagaaggagatcaaagacaagcccatcacggccgagatggcccatgctgtcttcaagaagatctcagatgaggacctgtggaacatgggcctgaacaaggattacgcgcgccctgagtggctcatcgtcactgtgctgcctgtccctcctcctccggtgcggcccagtatctcgatggacggtaccggcacgggaatgcgcaacgaggacgatttgacctacaagctcggcgatatcattcgcgcaaacggaaatgtaaagcaggcgatccaggacggcgcaccggcccacatctgcctcgagttcgaggagctgctgcagtaccacgtcgccacg-------------------gccgactgcgccattctcgtcattggcgccggtaccggtgagttcgaggctggtatctccaaggatggtcagacccgtgagcacgctctgcttgccttcaccctcggtgttaggcagctcatcgtcgctgtcaacaagatggacaccgccaagtgggcccagagccgcttcgacgagatcgtcaaggagaccaagaacttcatcaagaagattggcttcaaccctgacaccatccccttcgtccccatctctggcttcaacggcgaccacatgatctcggagtccgccgacatgaaggccaacatctcccccaacgctccctggtacaagggctggaccaagaccatcacaaaggacggaaagaaggagactgtcgtcggtggtgtctcgctccaggacgccattgacgatgtcactccccccaagcgcccgaccgacaagcccctgcgtctgcccctccaggatgtctacaagatcggcggtatcggcacagtgcccgtcggccgtatcgagactggtgtcctcaaggccggcatggtcgtcaccttcgcgccctccaacgtcaccactgaagtcaagtccgtcgagatgcaccaccagcagctgcctgagggtgttcccggcgacaacgtcggtttcaacgtgaagaacgtctcggtcaaggacatccgccgtggcaacgtcgccggtgactccaagaacgaccctcccatgggctgcgcctcgttcaacgctcaggtcatcatcctgaaccaccccggccaggttggtgccggctacgccccagttctggactgccacaccgcccacattgcctgcaagttctctgagatggttgagaagctcgatcgccgtaccggcaagtccattgaggccaaccccaagttcatcaagtcgggcgacgccgccatcgtcaagatggttccgtccaag------------------------------------------------------------------
>Magnaporthiopsis_panicorum_CM2S8
--------------------------tgccccagtaacggcgagtgaagcggcaacagctcaaatttgaaatctggccccaggcccgagttgtaatttgcagaggatgcttttggtgacgcgcctaccgagtcccctggaacggggcgccacagagggtgagagccccgtatggtttgacgccgagcctctgtaaagctccttcgacgagtcgagtagtttgggaatgctgctctaaatgggaggtaaatttcttctaaagctaaataccggccagagaccgatagcgcacaagtagagtgatcgaaagatgaaaagcactttgaaaagagggttaaacagcacgtgaaattgttgaaagggaagcgctcgtgaccagacttgcgccgggcggatcatccagcgttctcgctggtgcactccgcccggctcaggccagcatcggttctcgccgggggacaaaagcaccgggaatgtggctcccctcggggagtgttatagcccggagtgtaataccccggcggggaccgaggaccgcgcttcggcaaggatgctggcgtaatggtcatcagcgacccgtcttgaaacacggaccgaggagtcaagcattagtgcgagtgtttgggtgtaaaacccgcacgcgtaatgaaagtgaacgtgggtgagagcttcggcgcatcatcgaccgatcctgatgttttcggatggatttgagtaggagcattaacgcttggacccgaaagatggtgaactatacttgaatagggtgaagccagaggaaactctggtggaggctcgcagcggttctgacgtgcaaatcgatcgtcaaatttgagtataggggcgaaagactaatcgaaccatctagtagctggttaccgcc--------tctccgttggtgaaccagcggagggatcattaaagagttgcaaaactccaacccctgtgaactttacctgtacgttgcttcggcggccgacgccgcgcccagccgggcctgggggacgccgccggaggtcttaaaccctgaattctagtgtatctctgaggacgaaaaaaaccaattaaaactttcaacaacggatctcttggctctggcatcgatgaagaacgcagcgaaatgcgataagtaatgtgaattgcagaattcagtgaatcatcgaatctttgaacgcacattgcgcccgccggtattccggcgggcatgcctgtccgagcgtcatttcaccactcaagcccagcttggtgttggggcacccggccgcctggcggtcggggcccccaagtacatcggcggtcccgct-ggggctccgagcgcagtaactcgcggtaaaacgcgccctcgctcggcggcctcctcgggcttccagccgctaaa-cc-cccagtgacgtttttcgag-tgacctcggatcaggtag-------------------------atcacccaagtcagcgcgtacacgtgcgaccgctgcggctgcgagatcttccagcctatcacggacaagcagtactcgcccctcacctcctgcccgtcccaggactgcaaggacaaccagtcgcaaggccagctgcacccgtcttcccgggcctccaaattcctgcccttccaagaggtcaaggttcaggagatggcggagcaggtgcccatcggccaaatccccaggacactaaccgttctgtgctacggctcgctggttcggaaggtcaaccccggcgacgtcgccgatattgctggcatcttcttgcctaccccctacaccggtttcaaggccatgcgcgccggtctgctcaccgacacgtaccttgaagcgcactgcatcacccagcacaagaaggcatacgacgagatggccatcgacagcaggcttgtccgcaagatcgaccagttcagggtgtcgggccacatctacgaatacctggccaagtccatcgcccccgagatcttcggccaccttgacgtgaagaaggctctgctgctcctgctcgtcggaggtgtcaccaagcagatgggcgacggcatgaagatccgtggagacatcaacatctgcttg-------------------------------------------------------------------------------gttagcctgactgggcgccgcttgctgtgttgttctcgtgctgacgccattacaggataacgacgaaggctttttggacgccatccgaacacgcgaccccaaggtgcgcttcgcccgtgtctgggatatgtgcaaggacaagaagttctgtgagaacgagacgaccaagaagggcgccgacaaagaaggggggttcgacgacaacccaaaaccacaacagaacgccaaggtcccccacggtggatgcggtagtgcacatccaagtatccgtcagaaggccttggcgctttttgcaagggtaaagggcgagggtggcgacgaagaaggcgcccaaaagaaggagatcaaagacaagcccatcacggccgagacggcccatgccatcttcaagaagatctcggatgaggacctgtggaacatgggcctgaacaaggattacgcgcgccccgagtggctcatcgtcactgtgctgcctgtccctcctcctccagtgcggcccagtatctcgatggacggtaccggcacgggaatgcgcaacgaggacgatttgacctacaagcttggcgatatcattcgcgccaacggaaacgtgaagcaggcgatccaggacggcgcaccggcccacatctgcctcgagttcgaggagctgctgcagtaccacgtcgccacg-------------------gccgactgcgccattctcgttattggcgccggtaccggtgagttcgaggctggtatctccaaggatggccagacccgtgagcacgctctgcttgccttcaccctcggtgttaggcagctcatcgtcgctgtcaacaagatggacactgccaagtgggcccagagccgcttcgacgagatcgtcaaggagaccaagaacttcatcaagaagattggcttcaaccctgacaccatccctttcgtccccatctcgggcttcaacggcgaccacatgatctcggagtctgccgacatgaaggccaacatctcccccaacgctccctggtacaagggctggaccaagaccatcaccaaggacggcaagaaggagaccgtcgtcggtggtgtctcgctccaggacgccattgacgatgtcactccccccaagcgcccgaccgacaagcccctgcgtctgcccctccaggatgtctacaagatcggcggtatcggcacagtgcccgtcggccgtatcgagaccggtgtcctcaaggccggcatggttgtcaccttcgcgccctccaacgtcaccactgaagtcaagtccgtcgagatgcaccaccagcagctggccgagggtgtccccggcgacaacgttggtttcaacgtgaagaacgtttcggtcaaggacatccgccgtggcaacgtcgctggtgactccaagaacgaccctcccatgggctgcgcctcgttcaacgcccaggtcatcatcctgaaccaccccggccaggttggtgccggctatgccccggttctggactgccacaccgcccacattgcctgcaagttctccgagatgattgagaagctcgatcgccgtaccggcaggtccatt---------------------------------------------------------------------------------------------------------------------------------
>Magnaporthiopsis_panicorum_CM10s2
-----------------------gattgccccagtaacggcgagtgaagcggcaacagctcaaatttgaaatctggccccaggcccgagttgtaatttgcagaggatgcttttggtgacgcgcctaccgagtcccctggaacggggcgccacagagggtgagagccccgtatggtttgacgccgagcctctgtaaagctccttcgacgagtcgagtagtttgggaatgctgctctaaatgggaggtaaatttcttctaaagctaaataccggccagagaccgatagcgcacaagtagagtgatcgaaagatgaaaagcactttgaaaagagggttaaacagcacgtgaaattgttgaaagggaagcgctcgtgaccagacttgcgccgggcggatcatccagcgttctcgctggtgcactccgcccggctcaggccagcatcggttctcgccgggggataaaagcaccgggaatgtggctcccctcggggagtgttatagcccggagtgtaataccccggcggggaccgaggaccgcgcttcggcaaggatgctggcgtaatggtcatcagcgacccgtcttgaaacacggaccgaggagtcaagcattagtgcgagtgtttgggtgtaaaacccgcacgcgtaatgaaagtgaacgtgggtgagagcttcggcgcatcatcgaccgatcctgatgttttcggatggatttgagtaggagcattaacgcttggacccgaaagatggtgaactatacttgaatagggtgaagccagaggaaactctggtggaggctcgcagcggttctgacgtgcaaatcgatcgtcaaatttgagtataggggcgaaagactaatcgaaccatctagtagctggttaccgcc--------tctccgttggtgaaccagcggagggatcattaaagagttgcaaaactccaacccctgtgaactttacctgtacgttgcttcggcggccgacgccgcgcccagccgggcctgggggacgccgccggaggttttaaaccctgaattctagtgtatctctgaggacgaaaaaaaccaattaaaactttcaacaacggatctcttggctctggcatcgatgaagaacgcagcgaaatgcgataagtaatgtgaattgcagaattcagtgaatcatcgaatctttgaacgcacattgcgcccgccggtattccggcgggcatgcctgtccgagcgtcatttcaccactcaagcccagcttggtgttggggcacccggccgcctggcggtcggggcccccaagtacatcggcggtcccgct-ggggctccgagcgcagtaactcgcggtaaaacgcgccctcgctcggcggcctcctcgggcttccagccgctaaa-cc-cccagtgacgtttttcgagttgacctcggatca------------------------------atcacccaagtcagcgcgtacacgtgcgaccgctgcggctgcgagatcttccagcctatcacggacaagcagtactcgcccctcacctcctgcccgtcccaggactgcaaggacaaccagtcgcaaggccagctgcacccgtcttcccgggcctccaaattcctgcctttccaagaggtcaaggttcaggagatggcggagcaggtgcccatcggccagatccccaggacactaaccgttctgtgctacggctcgctggttcggaaggtcaaccccggcgacgtcgccgatattgctggcatcttcttgcctaccccctacaccggcttcaaggccatgcgcgccggtctgctcaccgacacgtaccttgaagcgcactacatcacccagcacaagaaggcatacgacgagatggccatcgacagcaggctcgtccgcaagatcgaccagttcagggtgtcgggccacatctacgaatacctagccaagtccatcgcccccgagatcttcggccaccttgacgtgaagaaggctctgctgctcctgctcgtcggaggtgtcaccaagcagatgggcgacggcatgaagatcc------------------------------------------------------------------------------------------------------gttagcctgactgggcgccgcttgctgtgttgttctcgtgctgacgccattacaggataacgacgaaggctttttggacgccatccgaacacgcgaccccaaggtgcgcttcgcccgtgtctgggatatgtgcaaggacaagaagttctgtgagaacgagacgaccaagaagggcgccgacaaagaaggggggttcgacgacaacccaaaaccacaacagaacgccaaggtcccccacggtggatgcggtagtgcacatccaagtatccgtcagaaggccttggcgctttttgcaagggtaaagggcgagggtggcgacgaagaaggcgcccaaaagaaggagatcaaagacaagcccatcacggccgagacggcccatgccatcttcaagaagatctcggatgaggacctgtggaacatgggcctgaacaaggattacgcgcgccccgagtggctcatcgtcactgtgctgcctgtccctcctcctccagtgcggcccagtatctcgatggacggtaccggcacgggaatgcgcaacgaggacgatttgacctacaagcttggcgatatcattcgcgccaacggaaacgtgaagcaggcgatccaggacggcgcaccggcccacatctgcctcgagttcgaggagctgctgcagtaccacgtcgccacg-------------------gccgactgcgccattctcgttattggcgccggtaccggtgagttcgaggctggtatctccaaggatggccagacccgtgagcacgctctgcttgccttcaccctcggtgttaggcagctcatcgtcgctgtcaacaagatggacactgccaagtgggcccagagccgcttcgacgagatcgtcaaggagaccaagaacttcatcaagaagattggcttcaaccctgacaccatccctttcgtccccatctcgggcttcaacggcgaccacatgatctcggagtctgccgacatgaaggccaacatctcccccaacgctccctggtacaagggctggaccaagaccatcaccaaggacggcaagaaggagaccgtcgtcggtggtgtctcgctccaggacgccattgacgatgtcactccccccaagcgcccgaccgacaagcccctgcgtctgcccctccaggatgtctacaagatcggcggtatcggcacagtgcccgtcggccgtatcgagaccggtgtcctcaaggccggcatggttgtcaccttcgcgccctccaacgtcaccactgaagtcaagtccgtcgagatgcaccaccagcagctggccgagggtgtccccggcgacaacgttggtttcaacgtgaagaacgtttcggtcaaggacatccgccgtggcaacgtcgctggtgactccaagaacgaccctcccatgggctgcgcctcgttcaacgcccaggtcatcatcctgaaccaccccggccaggttggtgccggctatgccccggttctggactgccacaccgcccacattgcctgcaagttctccgagatgattgagaagctcgatcgccgtaccggcaagtccattgaagccaaccccaagttcatcaagtcgggtgacgccgccatcgtcaagatggttccgtccaagcccat-------------------------------------------------------------
>Magnaporthiopsis_poae_TAP35
gcggaggaaaagaaaccaacagggattgccccagtaacggcgagtgaagcggcaacagctcaaatttgaaatctggccccgggcccgagttgtaatttgcagaggatgcttttggtgacgcgcctaccgagtcccctggaacggggcgccacagagggtgagagccccgtatggtttgacgccgagcctctgtaaagctccttcgacgagtcgagtagtttgggaatgctgctctaaatgggaggtaaatttcttctaaagctaaataccggccagagaccgatagcgcacaagtagagtgatcgaaagatgaaaagcactttgaaaagagggttaaatagcacgtgaaattgttgaaagggaagcgctcgtgaccagacttgcgccgggcggatcatccagcgttctcgctggtgcactccgcccggctcaggccagcatcggttttcgccgggggacaaaagcaccgggaatgtggctcccctcggggagtgttatagcccggcgcgcaataccccggcggggaccgaggaccgcgcttcggcaaggatgctggcgtaatggtcatcagcgacccgtcttgaaacacggaccgaggagtcaagcattagtgcgagtgtttgggtgtaaaacccgcacgcgtaatgaaagtgaacgtaggtgagagcttcggcgcatcatcgaccgatcctgatgttttcggatggatttgagtaggagcattaacgcttggacccgaaagatggtgaactatacttgaatagggtgaagccagaggaaactctggtggaggctcgcagcggttctgacgtgcaaatcgatcgtcaaatttgagtataggggcgaaagactaatcgaaccatctagtagctggtaccgca-taacaaggtctccgttggtgaaccagcggagggatcattacagagttgcaaaactccaacccctgtgaaccttacctttatgttgcttcggcggcgccc----------------------cgtcgccgccggaggttcaaaaccctaaattttagtgtatctctgagtacgaaaagaaccaattaaaactttcaacaacggatctcttggttctggcatcgatgaagaacgcagcgaaatgcgataagtaatgtgaattgcagaattcagtgaatcatcgaatctttgaacgcacattgcgcccgccggtattccggcgggcatgcctgtccgagcgtcatttcaccactcaagcccagcttggtgttggggcacccggccgcctggcggccggggccmccaagtacatcggcggtcccgctgggggctccgagcgcagtagctcgcggtaaaacgcgccctcgctcggcggcctcttcgggcttccagccgctaaaaccgtccacccgcccctttcgagttgacctcggatcaggtaggaatacccgctgaacttaagcatatatcacccaggtcagcgcgtacacgtgtgaccgctgcggctgcgagatcttccagcccatcacggacaaacagtactcgcccctcacctcttgcccgtcccaggactgcaaggacaaccagtcgcagggccagctgcacccatcctcccgagcctccaaattcctgcccttccaggaggtcaaggttcaggagatggcagagcaggtacccatcggccagatccccaggacgctgaccgtgctttgttacggctcactggttcggaaggtcaaccccggtgacgtcgccgatattgctggcatcttcttgcccaccccctacacgggcttcaaggccatgcgcgccggtctgctcaccgacacatatcttgaagcgcaccatatcacccagcacaagaaggcatacgacgagatggccatcgacagcaggctcgtccggaagatcgaccagttcagggtgtcgggtcacatctacgaatacctagccaagtccatcgccccggagatcttcggtcacctcgacgtgaagaaggctctgctgctcctgctcgtcggaggtgttaccaagcagatgggtgacggcatgaagatccgtggagacatcaacatctgcttgatgggagaccccgatcaagaaaacgaagaagatactggagatggtgtgccacgagtgcggcaagctgctgtgcgacaaggttagcctgactgggcgccgcttgctgtgttgttctcgtgctgacgccactacaggataatgacgaaggctttttggacgccatccggacacgcgaccccaaggtgcgcttcgcccgcgtctgggatatgtgcaaggacaagaagttctgtgagaacgagacgaccaagaagggcgccgacaaagaaggggcgttcgacgacaacccaaaaccacaacagaacgccaaggtcccccacggtggatgcggtagcgcccatccaaatatccgtcagaaggccttggcgctttttgcaagggtaaggggcgagggtggcgacgaagaaggcgcccaaaagaaggagatcaaagacaagcccatcacggccgagacggcccatgccatcttcaagaagatctcagatgaggatctgtggaacatgggcctgaacaaggactacgcgcgccccgagtggctcatcgtcactgtgctgcctgtgcctcctcctccagtgcggcccagtatctcgatggacggtaccggcacgggaatgcgcaacgaggacgatttgacctacaagctcggcgatatcattcgcgccaacggaaacgtgaagcaggcgatccaagacggcgcaccggcgcacatctgcctcgagttcgaggagctgctgcagtaccacgtcgccacgtacatgga-------------cgactgcgccattctcgtcattggcgccggtaccggtgagttcgaggctggtatctccaaggacggccagacccgtgagcacgctctgcttgccttcaccctcggtgttaggcagctcatcgtcgctgtcaacaagatggacactgccaagtgggcccagagccgcttcgacgagatcgtcaaggagaccaagaacttcatcaagaagattggcttcaaccctgacaccatccccttcgtccccatctcgggcttcaacggcgaccacatgatctcggagtctgccgacatgaaggccaacatctcccccaacgctccctggtacaagggctggaccaagaccatcaccaaggacggcaagaaggagactgtcgtcggtggtgtctcgctccaggacgccattgacgatgtcactccccccaagcgcccgaccgacaagcccctgcgtctgcctctccaggatgtctacaagatcggcggtatcggcacagtgcccgtcggccgtatcgagactggtgtcctcaaggccggcatggtcgtcaccttcgcgccctccaacgtcaccactgaagtcaagtccgtcgagatgcaccaccagcagctgcccgagggtgtccccggcgacaacgtcggtttcaatgtgaagaacgtctcggtcaaggacatccgccgtggcaacgtcgccggtgactccaagaacgaccctcccatgggctgcgcctcgttcaacgcccaggtcatcatcctgaaccaccccggccaggttggtgctggctacgccccggttctggactgccataccgcccacattgcctgcaagttcgccgagatggttgagaagctcgaccgccgtaccggcaagtccattgaggccaaccccaagttcatcaagtcgggtgacgccgccatcgtcaagatggttccgtccaagcccatgtgtgtcgagaccttctctgagtacc-----------------------------------
>Magnaporthiopsis_rhizophila_M22
-----------------------gattgccccagtaacggcgagtgaagcggcaacagctcaaatttgaaatctggccccgggcccgagttgtaatttgcagaggatgcttttggtgacgcgcctaccgagtcccctggaacggggcgccacagagggtgagagccccgtatggtttgacgccgagcctctgtaaagctccttcgacgagtcgagtagtttgggaatgctgctctaaatgggaggtaaatttcttctaaagctaaataccggccagagaccgatagcgcacaagtagagtgatcgaaagatgaaaagcactttgaaaagagggttaaatagcacgtgaaattgttgaaagggaagcgctcgtgaccagacttgcgccgggcggatcatccagcgttctcgctggtgcactccgcccggctcaggccagcatcggttttcgccgggggacaaaagcaccgggaatgtggctcccctcggggagtgttatagcctggggcgcaataccccggcggggaccgaggaccgcgcttcggcaaggatgctggcgtaatggtcatcagcgacccgtcttgaaacacggaccgaggagtcaagcattagtgcgagtgtttgggtgtaaaacccgcacgcgtaatgaaagtgaacgtaggtgagagcttcggcgcatcatcgaccgatcctgatgttttcggatggatttgagtangagcattaacgcttggncccgaaagatggtgaactatacttgaatagggtgaagccagaggaaactctggtggaggctcgcagcggttctgacgtgcaaatcgatcgtcaaatttgagtataggggcgaaagactaatcgaaccatctagtagctggtacg----taacaaggtctccgttggtgaaccagcggagggatcattacagagttgcaaaactccaacccctgtgaaccttacctttatgttgcttcggcggcgcccgc-----------------------cgccgccggaggtttaaaaccctgaattttagtgtatctctgagtacgaaaagaaccaattaaaactttcaacaacggatctcttggttctggcatcgatgaagaacgcagcgaaatgcgataagtaatgtgaattgcagaattcagtgaatcatcgaatctttgaacgcacattgcgcccgccggtattccggcgggcatgcctgtccgagcgtcatttcaccantnncgcccagcttggtgttggggcacccggccgcccggcggccggggcccccaagtacatcggcggtcccgttgggggctccgagcgcagtagctcgcggtaaaacgcgccctcgctcggcggcctcttcgggcttccagccgctaaacccgtccaccgacgccctncgag-tgac----------------------------------------------------------------------------------------------------------------------------------gcccgtcccaggactgcaaggacaaccagtcgcagggccagctgcacccatcctcccgagcctccaaattcctgcccttccaggaggttaaggtccaggagatggctgagcaggtacccatcggccagatccccaggacgctgaccgtgctttgttacggctcactggttcggaaggtcaaccccggtgacgtcgccgatattgctggcatcttcttgcccaccccctacacgggcttcaaggccatgcgcgccggtctgctcaccgacacatatcttgaagcgcaccatatcacccagcacaagaaggcatacgatgagatggccatcgacagcaggctcgtccggaagatcgaccagttcagggtgtcgggtcacatctacgaatacctagccaagtccatcgccccggagatcttcggtcacctcgacgtgaagaaggctctgctgctcctgctcgtcggaggtgttaccaagcagatgggtgacggcatgaagatccgtggagacatcaacatctgcttgatggg---------------------------------------------------------------------------------------------------------------------------------gataatgacgaaggctttttggacgccatccggacacgcgaccccaaggtgcgcttcgcccgcgtctgggatatgtgcaaggacaagaagttctgtgagaacgagacgaccaagaagggcgccgacaaagaaggggcgttcgacgacaacccaaaaccacaacagaacgccaaggtcccccacggtggatgcggtagcgcccatccaaatatccgtcagaaggccttggcgctttttgcaagggtaaggggcgagggtggcgacgaagaaggcgcccaaaagaaggagatcaaagacaagcccatcacggccgagacggcccatgccatcttcaagaagatctcggatgaggatctgtggaacatgggcctgaacaaggactacgcgcgccccgagtggctcatcgtcactgtgctgcctgtgcctcctcctccagtgcggcccagtatctcgatggacggtaccggcacgggaatgcgcaacgaggacgatttgacctacaagctcggcgatatcattcgcgccaacggaaacgtgaagcaggcgatccaggacggcgcaccggcgcacatctgcctcgagttcgaggagctgctgcagtaccacgtcgccacgtacatgga--------------gactgcgccattctcgtcattggtgccggtaccggtgagttcgaggctggtatctccaaggatggccagacccgtgagcacgctctgcttgccttcaccctcggtgttaggcagctcatcgtcgctgtcaacaagatggacactgccaagtgggcccagagccgcttcgacgagatcgtcaaggagaccaagaacttcatcaagaagattggcttcaaccctgacactatccccttcgtccccatctcgggcttcaacggcgaccacatgatctcggagtctgccgacatgaaggccaacatctcccccaacgctccctggtacaagggctggaccaagaccatcaccaaggacggcaagaaggagactgtcgtcggtggtgtctcgctccaggacgccattgacgatgtcactccccccaagcgcccgaccgacaagcccctgcgtctgcctctccaggatgtctacaagatcggcggtatcggcacagtgcccgtcggccgtatcgagactggtgtcctcaaggccggcatggtcgtaaccttcgcgccctccaacgtcaccactgaagtcaagtccgtcgagatgcaccaccagcagctgcccgagggtgtccccggcgacaacgtcggtttcaacgtgaagaacgtctcggtcaaggacatccgccgtggcaacgtcgccggtgactctaagaacgaccctcccatgggctgcgcctcgttcaacgcccaggtcatcatcctgaaccaccccggccaggttggtgctggctacgccccggttctggactgccataccgccc-----------------------------------------------------------------------------------------------------------------------------------------------------------------------------------------------
>Magnaporthiopsis_rhizophila_M23
-------------------cagggattgccccagtaacggcgagtgaagcggcaacagctcaaatttgaaatctggccccgggcccgagttgtaatttgcagaggatgcttttggtgacgcgcctaccgagtcccctggaacggggcgccacagagggtgagagccccgtatggtttgacgccgagcctctgtaaagctccttcgacgagtcgagtagtttgggaatgctgctctaaatgggaggtaaatttcttctaaagctaaataccggccagagaccgatagcgcacaagtagagtgatcgaaagatgaaaagcactttgaaaagagggttaaatagcacgtgaaattgttgaaagggaagcgctcgtgaccagacttgcgccgggcggatcatccagcgttctcgctggtgcactccgcccggctcaggccagcatcggttttcgccgggggacaaaagcaccgggaatgtggctcccctcggggagtgttatagcctggggcgcaataccccggcggggaccgaggaccgcgcttcggcaaggatgctggcgtaatggtcatcagcgacccgtcttgaaacacggaccgaggagtcaagcattagtgcgagtgtttgggtgtaaaacccgcacgcgtaatgaaagtgaacgtaggtgagagcttcggcgcatcatcgaccgatcctgatgttttcggatggatttgagtaggagcattaacgcttggacccgaaagatggtgaactatacttgaatagggtgaagccagaggaaactctggtggaggctcgcagcggttctgacgtgcaaatcgatcgtcaaatttgagtataggggcgaaagactaatcgaaccatctagtanctggtacgca--taacaaggtctccgttggtgaaccagcggagggatcattacagagttgcaaaactccaacccctgtgaaccttacctttatgttgcttcggcggcgcccgc-----------------------cgccgccggaggtttaaaaccctgaattttagtgtatctctgagtacgaaaagaaccaattaaaactttcaacaacggatctcttggttctggcatcgatgaagaacgcagcgaaatgcgataagtaatgtgaattgcagaattcagtgaatcatcgaatctttgaacgcacattgcgcccgccggtattccggcgggcatgcctgtccgagcgtcatttcaccactcaagcccagcttggtgttggggcacccggccgcctggcggccggggcccccaagtacatcggcggtcccgttgggggctccgagcgcagtagctcgcggtaaaacgcgccctcgctcggcggcctcttcgggcttccagccgctaaacccgtccaccgacgccctttcgagtgacctcggatca--------------------------------------------------------------------------------------------------------------------------cccgtcccaggactgcaaggacaaccagtcgcagggccagctgcacccatcctcccgagcctccaaattcctgcccttccaggaggttaaggtccaggagatggctgagcaggtacccatcggccagatccccaggacgctgaccgtgctttgttacggctcactggttcggaaggtcaaccccggtgacgtcgccgatattgctggcatcttcttgcccaccccctacacgggcttcaaggccatgcgcgccggtctgctcaccgacacatatcttgaagcgcaccatatcacccagcacaagaaggcatacgatgagatggccatcgacagcaggctcgtccggaagatcgaccagttcagggtgtcgggtcacatctacgaatacctagccaagtccatcgccccggagatcttcggtcacctcgacgtgaagaaggctctgctgctcctgctcgtcggaggtgttaccaagcagatgggtgacggcatgaagatccgtggagacatcaacatctgcttgatggg---------------------------------------------------------------------------------------------------------------------------------gataatgacgaaggctttttggacgccatccggacacgcgaccccaaggtgcgcttcgcccgcgtctgggatatgtgcaaggacaagaagttctgtgagaacgagacgaccaagaagggcgccgacaaagaaggggcgttcgacgacaacccaaaaccacaacagaacgccaaggtcccccacggtggatgcggtagcgcccatccaaatatccgtcagaaggccttggcgctttttgcaagggtaaggggcgagggtggcgacgaagaaggcgcccaaaagaaggagatcaaagacaagcccatcacggccgagacggcccatgccatcttcaagaagatctcggatgaggatctgtggaacatgggcctgaacaaggactacgcgcgccccgagtggctcatcgtcactgtgctgcctgtgcctcctcctccagtgcggcccagtatctcgatggacggtaccggcacgggaatgcgcaacgaggacgatttgacctacaagctcggcgatatcattcgcgccaacggaaacgtgaagcaggcgatccaggacggcgcaccggcgcacatctgcctcgagttcgaggagctgctgcagtaccacgtcgccacgtacatgga--------------gactgcgccattctcgtcattggtgccggtaccggtgagttcgaggctggtatctccaaggatggccagacccgtgagcacgctctgcttgccttcaccctcggtgttaggcagctcatcgtcgctgtcaacaagatggacactgccaagtgggcccagagccgcttcgacgagatcgtcaaggagaccaagaacttcatcaagaagattggcttcaaccctgacactatccccttcgtccccatctcgggcttcaacggcgaccacatgatctcggagtctgccgacatgaaggccaacatctcccccaacgctccctggtacaagggctggaccaagaccatcaccaaggacggcaagaaggagactgtcgtcggtggtgtctcgctccaggacgccattgacgatgtcactccccccaagcgcccgaccgacaagcccctgcgtctgcctctccaggatgtctacaagatcggcggtatcggcacagtgcccgtcggccgtatcgagactggtgtcctcaaggccggcatggtcgtaaccttcgcgccctccaacgtcaccactgaagtcaagtccgtcgagatgcaccaccagcagctgcccgagggtgtccccggcgacaacgtcggtttcaacgtgaagaacgtctcggtcaaggacatccgccgtggcaacgtcgccggtgactctaagaacgaccctcccatgggctgcgcctcgttcaacgcccaggtcatcatcctgaaccaccccggccaggttggtgctggctacgccccggttctggactgccataccgcccacattgcctgcaagttcgccgagatggttgagaagctcgatcgccgtaccggcaagtccattgaggccaaccccaagttcatcaagtcgggtgacgcccccatcgtcaagatggtt---------------------------------------------------------------------------
>Nakataea_oryzae_M21
----------------acacagggattgccctagtaacggcgagtgaagcggcaacagctcaaatttgaaatctggccctaggcccgagttgtaatttgcagaggatgcttttggtgaagcgcttaccgagtcccctggaacggggcgccacagagggtgagagccccgtatggtttgacgccgagcctctgtaaagctccttcgacgagtcgagtagtttgggaatgctgctctaaacgggaggtaaatttcttctaaagctaaataccggccagagaccgatagcgcacaagtagagtgatcgaaagatgaaaagcactttgaaaagagggttaaatagcacgtgaaattgttgaaagggaagcgctcgtgaccagacttgcgccgggcggatcatccagcgttctcgctggtgcactccgcccggctcaggccagcatcgattttcgccgggggacaaaagcttcgggaacgtggctctcttcggggagtgttatagcccgttgcgtaataccccggcggggatcgaggaccgcgcttcggcaaggatgctggcgtaatggtcatcagcgacccgtcttgaaacacggaccgaggagtcaagcattagtgcgagtgtttgggtgtaaaacccgcacgcgtaatgaaagtgaacgtaggtgagagcttcggcgcatcatcgaccgatcctgatgttttcggatggatttgagtaggagcattaacgcttggacccgaaagatggtgaactatacttgaatagggtgaagccagaggaaactctggtggaggctcgcagcggttctgacgtgcaaatcgatcgtcaaatttgagtataggggcgaaagactaatcgaaccatctagtagctggtac-----taacaaggtctccgttggtgaaccagcggagggatcattacagagttgaaaaactccaacccctgtgtaccttacctttacgttgcttcggcggaggagtcccccccggg--------ggagggcgccgccggaggtcacaaactctgaatttaagtgtatctctgaggaaaaaaacaaataattaaaactttcaacaacggatctcttggttctggcatcgatgaagaacgcagcgaaatgcgataagtaatgtgaattgcagaattcagtgaatcatcgaatctttgaacgcacattgcgcccgccggtattccggcgggcatgcctgttcgagcgtcatttcaccactcaagcccagcttggtgttggggcacccggccgcccagcggtcggggcccccaagtacatcggcggacccgct-ggggccctgagcgcagtaactcgcggtaaaacgcg-cctcgctcggtggatccccgggggttccagccgctaaaccccctaa-------tttcttaggtgacctcngatc---------------------------------------------------------------------------------------------------------------------------cccgtcgcaggactgcaaggacaaccagtcccagggccagctgcacccgtcctccagggcctccaagttcctgcccttccaggaggtcaaggttcaggagatggcggagcaggtgcccatcggccagattcccaggacgctgaccatcctgtgctacggctcgctggttcggaaggtcaacccgggtgatgtcgccgatattgcgggcatcttcctgcccaccccctacacgggcttcaaggcgatgcgcgccggtctgctgaccgacacgtatctcgaggcgcaccacatcacccagcacaagaaggcatacgaagagatggccatcgaccccaggctcgtccgcaagattgaccagttcagggtgtcgggccacatctacgagtacctagccaagtccatcgcccctgagatcttcggtcatctcgacgtgaagaaggctctcctgctcctgctcgtcggcggtgttaccaagcagatgggcgacggcatgaagatccgtggtgacatcaacatttgcttgatggg----------------------------------------------------------------------------------------------------------------------------------ataacgacgaaggctttttggacgccatccggacacgcgaccccaaggtgcgcttcgcccgcgtctgggcaatgtgcaaggacaagaagttttgcgaaaacgaaactacgaagaagggtggcgacaaagagggg------tttgagtcgtcaaaaccccag---gtcaccaaggtgccgcacggtggctgtggcagcgcgcaccccgacatccgtcagaaggccttggcgctctttgccagggtaaagggcgagaacaacgacgaggaaggcggccaaaagaaggagatcaaggacaagcctatctcggccgagacggcccatgccatcttcaagaagatctcagatgaggacctgtggaacatgggcctgaacaaggactacgcgcgccccgagtggcttatcgtcacggttcttcccgttcctcctcctccagtacggcctagtatctctatggacggtacaggcacgggcatgcgaaacgaggacgatttgacatacaagctcggcgacatcatccgtgccaacggaaacgtgaagcaggcgatccaagatggcgcgccggcccacatctgcctcgagttcgaggagttgctgcaataccacgtcgccacgtacatgga----------------ctgcgccattctcgtcattggggccggtaccggtgagttcgaggctggtacctttaaggatggccagacccgtgagcacgctctgcttaccttcacccttggtgttaggcagctcatcgtcgccgtcaacaagatggacactgccaagtgggcccagagccgtttcgacgagatcgtcaaggagaccaagaacttcatcaagaagattggtttcaaccccgacaccatcccattcgtccccatctcgggtttcaacggcgaccacatgatctcggagagcgccgacatgaaggccaacatctcgcccaacgctccctggtacaagggctggaccaagaccgtcaccaaggacggcaagaaggagaccgtcgtcggtggtgtctctctccaggacgccattgacgatgtcactccccccaagcgcccgaccgacaagcccctgcgcctgcccctccaggatgtctacaagatcggtggtatcggcacagtgcccgtcggccgtatcgagactggtatcctcaaggccggtatggtcgtcaccttcgccccctccaacgtcaccactgaagtcaagtccgtcgagatgcaccaccagcagctgcctgagggtgttcccggcgacaacgtcggcttcaacgtgaaaaacgtctcggtcaaggatatccgccgtggcaacgtcgccggtgactccaagaacgacccccccatgggctgcgcctcgttcaacgcccaggtcatcatcctgaaccaccccggccaggttggtgccggctacgccccggttctggactgccacaccgcccacattgcctgcaatttctccgagatggttgagaagctcgaccgccgtaccggcaagtccattgaggtcaaccccaagttcat-------------------------------------------------------------------------------------------------------------
>Pyricularia_grisea_Sacc__M82
gcggaggaaaagaaaccaacagggattgccccagtaacggcgagtgaagcggcaacagctcaaatttgaaatctggccccaggcccgagttgtaatttgcagaggatgcttttggtgaggcacctaccgagtcccctggaatggggcgccacagagggtgagagccccgtatggtaggacgccgaacctctgtaaagctccttcgacgagtcgagtagtttgggaatgctgctctaaatgggaggtaaatttcttctaaagctaaataccggccagagaccgatagcgcacaagtagagtgatcgaaagatgaaaagcactttgaaaagagggttaaaaagtacgtgaaattgttgaaagggaagcgcttgtgaccagacttgcgcctggcggatcatccagcgttctcgctggtgcactccgccaggctcaggccagcatcggttctcgccgggggacaaaggcttcgggaacgtggctcctttcggggagtgttatagcccgttgcgtaataccccggcggggaccgacgaccgcgcttcggcaaggatgctggcgtaatggtcatcagcgacccgtcttgaaacacggaccgaggagtcaagcattagtgcgagtgtttgggtgtaaaacccgcacgcgtaatgaaagtgaacgtaggtgagagcttcggcgcatcatcgaccgatcctgatgttttcggaaggatttgagtaggagcattaacgcttggacccgaaagatggtgaactatacttgaatagggtgaagccagaggaaactctggtggaggctcgcagcggttctgacgtgcaaatcgatcgtcaaatttgagtataggggcgaaagactaatcgaaccatctagtagctggtttcagc-----------------------------------------ccgagttgaaaaactccaacccctgtgaacataacctctgcgttgcttcggcgggc--------------------------tcgcccgccggaggttacaaactcttatttttttagcatctctgagcctaaaagaaaataatcaaaactttcaacaacggatctcttggttctggcatcgatgaagaacgcagcgaaatgcgataagtaatgtgaattgcagaattcagtgaatcatcgaatctttgaacgcacattgcgcccgccggtattccggcgggcatgcctgttcgagcgtcatttcaaccctcaagcccggcttggtgttggggcgcccgggtcccccgcggccggggcccccaagttcatcggcgggctcgtc-ggtacactgagcgcagtaaaacgcggtaaaacgcgccctcgctcggcccgtcaccgggcgcaccagccgctaaaccccca-----aaacttcaaagg-----------------------------------------------------------------------------tgtggctgtgagatcttccaacccgtgaacgacaagtcctacgctcccttgactatctgcccctcgcaagactgcaaggacaaccagagcaagggccaacttcacccttcatccagggcatccaagttcctcccctttcaggaggtcaaggtacaggagcttgccgagcaggttcctatcggccagatcccaaggacacttaccattctctgctacggctcgctggttcgcaaggtcaacccgggcgatgttgccgacatctcgggcgtgtttttgcctaccccttatactggcttcaaggccatgaaagcaggtctcctcactgatacctatcttgaggcgcaccacattgtgcaacacaagaaggcttatgccgaaatgactattgatccgcggttagtgcgcaaaatcgatcagttcagagtctcaggacacatctatgaatatctggccaagtccattgcgcctgaaatcttcggtcacttggacgtcaagaaggcacttttgttgttgctggtcggaggtgtgagcaagcacatgggtgacggtatgaaaatccgtggtgacatcaacatttgtctg---------------------------------------------------------------gttagcgtgaccgtgggattctgtggcttgttgtcgcgggtgccttaacgatcttgctaactctgttatagaacaatgacgagcaatttgcacaagcccttcggttacgagacccaaaagcgcgtttcgccatggtgtggaaagcttgcaagggcaagaaggtctgcgagatcgagaccggtggtaaagat---gaaaaggatagt------atcgacaccgcaa---ctggc---atagaaaaggttccccacggtggctgtggaagcacacatcccgacatccggaaaaaggcattgcagctttacgcaaaggtcgag---gaagcccgcgaggagggaa------tgaagaaggaggtcaaagacaagctcatcacgcccgagcaggctcatcatattctcaagcatattccagaagacgacctgtggaagatgggcttgaacaaggactatgccagacctgaatggctgatcgtcacagttctgccagtgccaccacctcctgtcaggcccagtatctcagttgacggtacatcgcagggaatgcgtagcgaggatgatttgacatacaagcttggtgacattattcgcgcaaacggcaacgtgaagcaggcccatgctgagggagccccgaatcacatttgcaccgagtttgaggagttgcttcaatatcatgtcgccaca-------------------gccgactgcgccattctggtcatcggtgccggtaccggtgagttcgaggctggtatctccaaggatggccagacccgtgagcacgctctgctcgctttcaccctcggtgttaggcagctcatcgttgccgtcaacaagatggacactgccaagtgggcccagtcccgttacgacgagattgtcaaggagacctccaacttcttgaagaagattggtttcaaccctgactccgtccccttcgtccccatctccggcttcaacggtgaccacatgatctcggagtccgccgacatcaaggccaacatcagccccaacgctccctggtacaagggctggaccaagaccgtcaacaaggacggcaagaaggagaaggtcatcggtggtgcttcgctccaggacgccattgacgacgtcacccctcccacccgtcccaccgacaagcccctccgtcttcccctccaggatgtctacaagatcggtggtatcggcacagtccccgtcggccgtatcgagactggtatcctcaagcccggtatggtcgttaccttcgcccccgccaacgtcaccactgaagtcaagtccgtggagatgcaccaccagcagctccccgagggtgtccccggtgacaacgttggtttcaacgtcaagaacgtgtccgtcaaggacattcgccgtggtaacgtcgctggtgacagcaagaacgaccctcctatgggctgcgcttcgttcaacgctcaggtcatcatcctgaaccaccccggccaggtcggtgctggttacgcccccgttctggactgccacactgcccacatcgcctgcaagttctctgagatccttgagaagcttgaccgccgtaccggcaagtccatcgagtccaaccccaagttcatcaagtcgggtgacgctgccatcgtcaagatgattccgtccaagcccatgtgtgttgagactttctccgagtaccctccccttggtcgtttcgccgtccgtgacatgcgt
>Pseudophialophora_eragrostis_CM12M9
-----------------------gattgccctagtaacggcgagtgaagcggcaacagctcaaatttgaaatctggccccaggcccgagttgtaatttgtagaggatgcttttggtgacgcgcttaccgagtcccctggaatggggcgccacagagggtgagagccccgtatggtttgccgccgagcctctgtaaagctccttcgacgagtcgagtagtttgggaatgctgctctaaatgggaggtaaatttcttctaaagctaaataccggccagagaccgatagcgcacaagtagagtgatcgaaagatgaaaagcactttgaaaagagggttaaatagcacgtgaaattgttgaaagggaagcgcttgtgaccagactcgcgccgggcggatcatccagcgttctcgctggtgcactccgcccggctcgggccagcatcggttttcgccgggggacaaaagcctcgggaacgtggcccccttcggggggtgttatagcccgtggcagaataccccggcggggaccgaggaccgcgcttcggcaaggatgctggcgtaatggtcatcagcgacccgtcttgaaacacggaccgaggagtcaagcattagtgcgagtgtttgggtgtaaaacccgcacgcgtaatgaaagtgaacgtaggtgagagcttcggcgcatcatcgaccgatcctgaagtttacggatggatttgagtaggagcattaacgcttggacccgaaagatggtgaactatacttgaatagggtgaagccagaggaaactctggtggaggctcgcagcggttctgacgtgcaaatcgatcgtcaaatttgagtataggggcgaaagactaatcgaaccatctagtagctggttaccgcc--------tctccgttggtgaaccagcggagggatcattatcgagttgcaaaactccaacccatgtgaaca-tacctcagcgttgcttcggcggttttttagcc------ctaaaaaggctgaaagccgccggaggttccaaactcttgtttttagtgtatctctgagccttaaaac-aataattaaaactttcaacaacggatctcttggttctggcatcgatgaagaacgcagcgaaatgcgataagtaatgtgaattgcagaattcagtgaatcatcgaatctttgaacgcacattgcgcccgccggtattccggcgggcatgcctgttcgagcgtcatttcaaccctcaagcctagcttggtgttggggcgcccggccgcctggcggtcggggccctcaagtgtatcggcggtctcgtc-gggactctgagcgcagtaactcgcggtaaaacgcg-cctcgcttggtccgtctccgggggctccggccgctaaacccccc------tctctcccagagtgacctcggatcaggtag-------------------------atcgcccaagtcagcgcgtacacgtgcgaccgctgtggcagcgagatcttccagcccgtcaacgacaagcagtacaccccgctcagcgtctgcccgtcgcaggactgcaaggagaaccagtccaaaggccagctgcacccgtcgtccagggcctccaagttcctgcccttccaggaggtcaagatccaggagatggccgagcaggtacccatcggccagatcccaaggacgctcacgatcctgtgccacggcacgctggtgcgcaaggtcagcccgggtgacgtggccgacatctcaggcatcttcctgcccaccccttacacgggcttcaaggcgatgcgggccggcctgctcaccgacacctacctggaggcgcaccacatcctgcagcacaagaaggcatacgaggacatggccatcgaccctaggctcgtccgcaagatcgaccagttcagggtgtctgggcacatctacgagtacctggccaagtccatcgcccccgagatttacgggcacctggacgtgaagaaggctcttctgctgctcctcgtcggcggcgtcaccaaacagatgggcgacggcatgaagatcc----------------------------------------------------------------------------------gttagcctgtctgggttgtgcctgggcgttcttgggcgcctctgctgcatttccgtcgtgctgacatcgacgcagtataacgacgaagggttcgccgacgcaatccgcacgcgcgatcccaaggcccgcttcgctcgtgtttgggccatgtgcaaggacaagaagttctgcgaaaatgacactgcgaccaagggtggcgagaaggaagga------tttgaaggctccaagacccaa---cccacaaagattccccacggcggttgcggcaaccgacatccggacatccgccagaaggccttgcagctgtacgccagagtcaaagctgagagcaatgacgacgaaggcggccccaagaaggaggtcaaggacaggctcatcacggccgaggtggcgcaccacatctttaagaggatttctgacgaggacttgtggaacatgggcctcaataaggactacgcacgtcccgagtggctcatagttaccgtcttgcccgtgccgccgccgccggtccgtcccagtatctcgatggacggcaccggccagggcatgcgcaacgaggatgacttgacgtacaagctcggcgacatcatccgcgccaacggtaacgtgaaacaggcgatcgcagatggcgcgccggcccacatctgccacgagttcgaggagctgctacagtaccacgtcgcgacc-------------------gccgactgcgccattctggtcattggtgccggcaccggtgagttcgaggctggtatctccaaagatggccagacccgtgagcacgctctgctggccttcaccctcggtgtgaggcagctgatcgtcgccgtcaacaagatggacactgccaagtggtcccaggcccgctacgacgagattgtcaaggagaccaagaacttcatcaagaagatcggcttcaaccctgacaccatcccgttcgtccccatctcgggcttcaacggcgaccacatgatctcggagcacgccgacgccaagcagaacatctcccccaacgcgccctggtacaagggctggaccaagaccgtcaccaaggacggcaagaaggagaccgtcatcggcggtgtttcgctccaggacgccatcgacgatgtcacccctcccaagcgtcccaccgacaagcctctgcgtctccccctgcaggatgtctacaagatcggcggtatcggcacagtgcctgtcggccgtatcgagactggtatccttaaggccggcatggtcgtcacctttgctcccgccaacgtcaccactgaagtcaagtccgtcgagatgcaccatcagcagctcgctgagggtgtccccggcgacaacgtcggcttcaacgtgaagaacgtctctgtcaaggacatccgccgtggcaacgttgccggtgactctaagaacgacccccctatgggctgcgcttccttcaatgcccaggtcatcatcctgaaccaccccggccaggtcggtgccggctacgcccccgttctggactgccacactgcccacattgcctgcaagttcgccgagatgattgagaagctcgaccgtcgtaccggcaagtcgatcgaggccaaccccaagttcatcaagtcgggtgacgccgccatcgtcaagatggttccgtccaag------------------------------------------------------------------
>CMML_20_39
gcggaggaagagaaaccaacagggattgccccagtaacggcgagtgaagcggcaacagctcaaatttgaaatctggccccgggcccgagttgtaatttgcagaggatgcttttggtgacgcgcttaccgagtcccctggaacggggcgccacagagggtgagagccccgtatggtttgacgccgagcctctgtaaagctccttcgacgagtcgagtagtttgggaatgctgctctaaatgggaggtaaatttcttctaaagctaaataccggccagagaccgatagcgcacaagtagagtgatcgaaagatgaaaagcactttgaaaagagggttaaacagcacgtgaaattgttgaaagggaagcgctcgtgaccagacttgcgccgggcggatcatccagcgttctcgctggtgcactctgcccggctcaggccagcatcggttttcgccgggggacaaaagctccgggaacgtggctcccctcggggagtgttatagcccggtgtgcaataccccggcggggaccgaggaccgcgcttcggcaaggatgctggcgtaatggtcaccagcgacccgtcttgaaacacggaccgaggagtcaagcattggtgcgagtgtttgggtgtaaaacccgcacgcgtaatgaaagtgaacgtaggtgagagcttcggcgcatcatcgaccgatcctgatgtcttcggatggatttgagtaggagcatcaacgcttggacccgaaagatggtgaactatacttgaatagggtgaagccagaggaaactctggtggaggctcgcagcggttctgacgtgcaaatcgatcgtcaaatttgagtataggggcgaaagactaatcgaaccatctagtagctggttaccgc-------ggtctccgttggtgaaccagcggagggatcattaaagagttgcaaaactccaacccctgtgaaccttacccgcatgttgcttcggcggccgacgccgcgcccagccgggcccggaggacgccgccggaggtccaaaaccctgaattctagtgtatctctgaggatgaaaagaaccaattaaaactttcaacaacggatctcttggctctggcatcgatgaagaacgcagcgaaatgcgataagtaatgtgaattgcagaattcagtgaatcatcgaatctttgaacgcacattgcgcccgccggtattccggcgggcatgcctgtccgagcgtcatttcaccactcaagcccagcttggtgttggggcacccggccgcccggcggccggggcccccaagtacatcggcggtcccgcagggggctccgagcgcagtactcagcggtaaaacgcgccctcgctcggcggcctcttcgggcttccagccgctaaaaccgtc-agcgacgcctctcgagttgacctcggatcaggtaggaatacccgctgaacttaa---------------------------------------------------atcttccagcccatcacggacaagcagtactcgcccctcacctcctgcctgtcgcaggactgcaaggacaaccagtcgcaaggccagctgcacccgtcttcccgggcctccaaattcctgcccttccaggaggtcaaggtccaggagatggcggagcaggtgcccatcggccagatccccaggacactaaccgttctgtgctacggctcgctggttcggaaggtcaaccccggtgacgtcgccgatattgctggcatcttcttgcctaccccctacacgggcttcaaggccatgcgcgccggtctgctcaccgacacgtaccttgaagcgcaccacatcacccagcacaagaaggcatacgacgagatggccatcgacagcaggctagtccgcaagatcgaccagttcagggtgtcgggccacatctacgaatacctagccaagtccatcgcccccgagatcttcggccaccttgacgtgaagaaggctctgctgctcctgctcgtcggaggtgtcaccaagcagatgggcgacggc----------------------------------------------atcaagaaaacgaagaagatactggagatggtgtgccacgagtgcggcaagctgctctgcgacaaggttagcctgaccgggcgccgcttgctgtgttgttctcgtgctgacgccattacaggataatgacgaaggctttttggacgccatccggacacgcgaccccaaggtgcgcttcgcccgtgtctgggatatgtgcaaggacaagaagttctgtgagaacgagacgaccaagaagggcgcggacaaagaaggggggttcgacgacaacccaaaaccacaacagaacgccaaggtcccccacggtggatgcggtagtgcacatccaagtatccgtcagaaggccttggcgctttttgctagggtaaagggcgagggtggcgacgaagaaggcgcccaaaagaaggagatcaaagacaagcccatcacggccgagacggcccatgctatcttcaagaagatctcggatgaggacctgtggaacatgggcctgaacaaggattacgcgcggcccgagtggctcatcgtcaccgtgctgcctgtccctcctcctccagtgcggcccagtatctcgatggacggtaccggcacgggaatgcgcaacgaggacgatttgacctacaagctcggcgatatcattcgcgccaacggaaacgtgaagcaggcgatccaggacggcgcaccggcccacatctgcctcgagt-----------------------------------------------------------------------------------------------------------------------------------------------------caccctcggtgttaggcagctcattgtcgctgtcaacaagatggacactgccaagtgggcccagagccgcttcgacgagatcgtcaaggagaccaagaatttcatcaagaagattggcttcaaccctgacaccatccccttcgtccccatctcgggcttcaacggcgatcacatgatctcggagtctgccgacatgaaggccaacatctcccccaacgctccctggtacaagggctggaccaagaccatcaccaaggacggcaagaaggagactgtcgtcggtggtgtttcgctccaggacgccattgacgatgtcactccccccaagcgcccaaccgacaagcccctgcgtctgccccttcaggatgtctacaagatcggcggtatcggcacagtgcccgtcggccgtatcgagactggtatcctcaaggccggcatggtcgtcaccttcgcgccatccaacgtcaccactgaagtcaagtccgtcgagatgcaccaccagcagctggccgagggtgtccccggcgacaacgttggtttcaacgtgaagaacgtttcggtcaaggacatccgccgtggcaacgtcgctggtgactccaagaacgaccctccctcgggctgcgcctcgttcaacgcccaggtcatcatcctgaaccaccccggccaggtcggtgccggctacgccccggttctggactgccacaccgcccacattgcctgcaagttctccgagatgattgagaagctcgaccgccgtaccggcaagtccattgaggccaacccc-agttcatcaagtcgggtgacgccc--------------------------------------------------------------------------------------------
>CMML_20_92
gcggaggaagagaaaccaacagggattgccccagtaacggcgagtgaagcggcaacagctcaaatttgaaatctggccccgggcccgagttgtaatttgcagaggatgcttttggtgacgcgcttaccgagtcccctggaacggggcgccacagagggtgagagccccgtatggtttgacgccgagcctctgtaaagctccttcgacgagtcgagtagtttgggaatgctgctctaaatgggaggtaaatttcttctaaagctaaataccggccagagaccgatagcgcacaagtagagtgatcgaaagatgaaaagcactttgaaaagagggttaaacagcacgtgaaattgttgaaagggaagcgctcgtgaccagacttgcgccgggcggatcatccagcgttctcgctggtgcactctgcccggctcaggccagcatcggttttcgccgggggacaaaagctccgggaacgtggctcccctcggggagtgttatagcccggtgtgcaataccccggcggggaccgaggaccgcgcttcggcaaggatgctggcgtaatggtcaccagcgacccgtcttgaaacacggaccgaggagtcaagcattggtgcgagtgtttgggtgtaaaacccgcacgcgtaatgaaagtgaacgtaggtgagagcttcggcgcatcatcgaccgatcctgatgtcttcggatggatttgagtaggagcatcaacgcttggacccgaaagatggtgaactatacttgaatagggtgaagccagaggaaactctggtggaggctcgcagcggttctgacgtgcaaatcgatcgtcaaatttgagtataggggcgaaagactaatcgaaccatctagtagctggttaccgc-------ggtctccgttggtgaaccagcggagggatcattaaagagttgcaaaactccaacccctgtgaaccttacccgcatgttgcttcggcggccgacgccgcgcccagccgggcccggaggacgccgccggaggtccaaaaccctgaattctagtgtatctctgaggatgaaaagaaccaattaaaactttcaacaacggatctcttggctctggcatcgatgaagaacgcagcgaaatgcgataagtaatgtgaattgcagaattcagtgaatcatcgaatctttgaacgcacattgcgcccgccggtattccggcgggcatgcctgtccgagcgtcatttcaccactcaagcccagcttggtgttggggcacccggccgcccggcggccggggcccccaagtacatcggcggtcccgcagggggctccgagcgcagtactcagcggtaaaacgcgccctcgctcggcggcctcttcgggcttccagccgctaaaaccgtc-agcgacgcctctcgagttgacctcggatcaggtaggaatacccgctgaacttaa---------------------------------------------------atcttccagcccatcacggacaagcagtactcgcccctcacctcctgcctgtcgcaggactgcaaggacaaccagtcgcaaggccagctgcacccgtcttcccgggcctccaaattcctgcccttccaggaggtcaaggtccaggagatggcggagcaggtgcccatcggccagatccccaggacactaaccgttctgtgctacggctcgctggttcggaaggtcaaccccggtgacgtcgccgatattgctggcatcttcttgcctaccccctacacgggcttcaaggccatgcgcgccggtctgctcaccgacacgtaccttgaagcgcaccacatcacccagcacaagaaggcatacgacgagatggccatcgacagcaggctagtccgcaagatcgaccagttcagggtgtcgggccacatctacgaatacctagccaagtccatcgcccccgagatcttcggccaccttgacgtgaagaaggctctgctgctcctgctcgtcggaggtgtcaccaagcagatgggcgacggc----------------------------------------------atcaagaaaacgaagaagatactggagatggtgtgccacgagtgcggcaagctgctctgcgacaaggttagcctgaccgggcgccgcttgctgtgttgttctcgtgctgacgccattacaggataatgacgaaggctttttggacgccatccggacacgcgaccccaaggtgcgcttcgcccgtgtctgggatatgtgcaaggacaagaagttctgtgagaacgagacgaccaagaagggcgcggacaaagaaggggggttcgacgacaacccaaaaccacaacagaacgccaaggtcccccacggtggatgcggtagtgcacatccaagtatccgtcagaaggccttggcgctttttgctagggtaaagggcgagggtggcgacgaagaaggcgcccaaaagaaggagatcaaagacaagcccatcacggccgagacggcccatgctatcttcaagaagatctcggatgaggacctgtggaacatgggcctgaacaaggattacgcgcggcccgagtggctcatcgtcaccgtgctgcctgtccctcctcctccagtgcggcccagtatctcgatggacggtaccggcacgggaatgcgcaacgaggacgatttgacctacaagctcggcgatatcattcgcgccaacggaaacgtgaagcaggcgatccaggacggcgcaccggcccacatctgcctcgagt-----------------------------------------------------------------------------------------------------------------------------------------------------caccctcggtgttaggcagctcattgtcgctgtcaacaagatggacactgccaagtgggcccagagccgcttcgacgagatcgtcaaggagaccaagaatttcatcaagaagattggcttcaaccctgacaccatccccttcgtccccatctcgggcttcaacggcgatcacatgatctcggagtctgccgacatgaaggccaacatctcccccaacgctccctggtacaagggctggaccaagaccatcaccaaggacggcaagaaggagactgtcgtcggtggtgtttcgctccaggacgccattgacgatgtcactccccccaagcgcccaaccgacaagcccctgcgtctgccccttcaggatgtctacaagatcggcggtatcggcacagtgcccgtcggccgtatcgagactggtatcctcaaggccggcatggtcgtcaccttcgcgccatccaacgtcaccactgaagtcaagtccgtcgagatgcaccaccagcagctggccgagggtgtccccggcgacaacgttggtttcaacgtgaagaacgtttcggtcaaggacatccgccgtggcaacgtcgctggtgactccaagaacgaccctccctcgggctgcgcctcgttcaacgcccaggtcatcatcctgaaccaccccggccaggtcggtgccggctacgccccggttctggactgccacaccgcccacattgcctgcaagttctccgagatgattgagaagctcgaccgccgtaccggcaagtccattgaggccaacccc-agttcatcaagtcgggtgacgccc--------------------------------------------------------------------------------------------
>M__yugambeh_BRIP_63074a
-----------------------------------------------------------------------------------------------------------------------------------------------------------------------------------------------------------------------------------------------------------------------------------------------------------------------------------------------------------------------------------------------------------------------------------------------------------------------------------------------------------------------------------------------------------------------------------------------------------------------------------------------------------------------------------------------------------------------------------------------------------------------------------------------------------------------------------------------------------------------------------------------------------------------------------------ctgcggagggatcattaaagagttgcaaaactccaacccctgtgaaccttacctgcacgttgcttcggcggccggcgccgcgcccggccgggcgtggaggacgccgccggaggtctcaaaccctgaattctagtgtgtctctgagtatggaaagaaccaatcaaaactttcaacaacggatctcttggctctggcatcgatgaagaacgcagcgaaatgcgataagtaatgtgaattgcagaattcagtgaatcatcgaatctttgaacgcacattgcgcccgccggtattccggcgggcatgcctgtccgagcgtcatttcaccactcaagcccagcttggtgttggggcacctggccgcctggcggtcggggcccccaagtacatcggcggtcccgct-ggggctccgagcgcagtatctcgcggtaaaacgcgccctcgctcggcggcctcttcgggcttccagccgctaaaccc-cccagtgacgtttctcgagttgacctcggatcaggtaggaatacccgctgaacttaagcatat----------------------------------------------------------------------------------------------------------------------------------------------------------------------------------------------------------------------------------------------------------------------------------------------------------------------------------------------------------------------------------------------------------------------------------------------------------------------------------------------------------------------------------------------------------------------------------------------------------------------------------------------------atcaagaaaacgaagaagatactggagatggtgtgccacgagtgcggcaagctgctgtgcgacaaggttagcctgactgggcgccgcttgctgtgttgttctcgtgctgacgccattacaggataacgacgaaggctttttggacgccatccggacacgcgaccccaaggtgcgcttcgcccgtgtctgggatatgtgcaaggacaagaagttttgtgagaacgagacgaccaagaagggcgccgacaaagaaggggggttcgacgacaacccaaaaccacaacagaacgccaaggtgccccacggtggatgcggtagtgcacatccaagtatccgtcagaaggccttggcgctttttgcaagggtaaagggcgagggtggcgacgaagaaggcgcccaaaagaaggagatcaaagacaagcccatcacggccgagacggcccatgctgtcttcaagaagatctcggatgaggacctgtggaacatgggcctgaacaaggattacgcgcgccccgagtggctcatcgtcaccgtgctgcctgtccctcctcctccagtgcggcccagtatctcgatggacggtaccggcacgggaatgcgcaacgaggacgatttgacctacaagctcggcgatatcattcgcgccaacggaaacgtgaagcaggcgatccaggacggcgcgccggcccacatctgcctcgagttcgaggagctgctgcagtaccacgtcgccacgtacatgga-----------------------------------------------ggtgagttcgaggctggtatctccaaggatggccagacccgtgagcacgctctgcttgccttcaccctcggtgttaggcagctcattgtcgctgtcaacaagatggacactgccaagtgggcccagakccgcttcgacgagatcgtcaaggagaccaagaattttatcaagaagattggcttcaaccctgacaccatccccttcgtccccatctcgggcttcaacggcgatcacatgatctcggagtctgccgacatgaaggccaacatctcccccaacgctccttggtacaagggctggaccaagaccgtcaccaaggacggcaagaaggagactgtcgtcggtggtgtttcgctccaagacgccattgacgatgtcactccccccaagcgcccgaccgacaagcccctgcgtctgcccctccaggatgtctacaagatcggcggtatcggcacagtgcccgtcggccgtatcgagactggtatcctcaaggccggcatggtcgtcaccttcgcgccctccaacgtcaccactgaagtcaagtccgtcgagatgcaccaccagcagctagccgagggtgtccccggcgacaacgttggtttcaacgtgaagaacgtttcggtcaaggacatccgccgtggcaacgtcgctggtgactccaagaacgaccctcccatgggctgcgcctcgttcaacgcccaggtcatcatcctgaaccaccccggccaggtcggtgccggctacgccccggttctggactgccacacggcccacattgcctgcaagttctccgagatgattgagaagctcgaccgccgtaccggcaagtccattgaggccaaccccaagttcatcaagtcgggtgacgccgccatcgtcaagatggttccgtccaagcccatgtg----------------------------------------------------------
>Magnaporthiopsis_gumbaynggirr_BRIP_63053a
-------------------------------------------------------------------------------------------------------------------------------------------------------------------------------------------------------------------------------------------------------------------------------------------------------------------------------------------------------------------------------------------------------------------------------------------------------------------------------------------------------------------------------------------------------------------------------------------------------------------------------------------------------------------------------------------------------------------------------------------------------------------------------------------------------------------------------------------------------------------------------------------------------------------------------------gaacctgcggagggatcattaaagagttgcaaaactccaacccctgtgaaccttacctttatgttgcttcggcggttagcgccgcgcccagatgggcctggaggtcgccgccggaggttcgaaaccctgaattctagtgtatctctgagaaaaaaaacaaacaattaaaactttcaacaacggatctcttggttctggcatcgatgaagaacgcagcgaaatgcgataagtaatgtgaattgcagaattcagtgaatcatcgaatctttgaacgcacattgcgcccgccggtactccggcgggcatgcctgtccgagcgtcatttcaccactcaagcacagcttggtgttggggcacccggccgcctggcggtcggggcccccaagtacatcggcggtcccgctgggggctccgagcgcagtagcacgcggtaaaacgcgccctcgctcggcggcctcttcgggcttccagccgctaaacccgtccaccgacgcccttcgagttgacctcggatcaggtaggaatacccgctgaacttaagcatat------------------------------------------------------------------------------------------------------------------------------------------------------------------------------------------------------------------------------------------------------------------------------------------------------------------------------------------------------------------------------------------------------------------------------------------------------------------------------------------------------------------------------------------------------------------------------------------------------------------------------------------------------------------------------------------------------------------------------------------------------------------------------------------------------------------------------------------------------------------------------------------------------------------------------------------------------------------------------------------------------------------------------------------------------------------------------------------------------------------------------------------------------------------------------------------------------------------------------------------------------------------------------------------------------------------------------------------------------------------------------------------------------------------------------------------------------------------------------------------------------------------------------------------------------------------------------------------------------------------------------------------------------------------------------------------------------------------------------------------------------------------------------------------------------------------------------------------------------------------------------------------------------------------------------------------------------------------------------------------------------------------------------------------------------------------------------------------------------------------------------------------------------------------------------------------------------------------------------------------------------------------------------------------------------------------------------------------------------------------------------------------------------------------------------------------------------------------------------
>Magnaporthiopsis_gadigal_BRIP_63069a
--------------------------------------------------------------------------------------------------------------------------------------------------------------------------------------------------------------------------------------------------------------------------------------------------------------------------------------------------------------------------------------------------------------------------------------------------------------------------------------------------------------------------------------------------------------------------------------------------------------------------------------------------------------------------------------------------------------------------------------------------------------------------------------------------------------------------------------------------------------------------------------------------------------------------------------aacctgcggagggatcattaaagagttgcaaaactccaacccctgtgaaccttacctttacgttgcttcggcggccggcgccgcgcccggacgggcctggaggtcgccgccggaggtctcaaaccctgaattctagtgtatctctgagaaagaaaagaaacaatcaaaactttcaacaacggatctcttggttctggcatcgatgaagaacgcagcgaaatgcgataagtaatgtgaattgcagaattcagtgaatcatcgaatctttgaacgcacattgcgcccgccggtattccggcgggcatgcctgtccgagcgtcatttcaccactcaagcacagcttggtgttggggcacccggccgcctggcggtcggggcccccaagtacatcggcggtcccgctgggggctccgagcgcagtagcacgcggtaaaacgcgccctcgctcggcggcctcttcgggcttccagccgctaaacccgtccaccgacgcccttcgagttgacctcggatcaggtaggaatacccgctgaacttaagcatat-----------------------------------------------------------------------------------------------------------------------------------------------------------------------------------------------------------------------------------------------------------------------------------------------------------------------------------------------------------------------------------------------------------------------------------------------------------------------------------------------------------------------------------------------------------------------------------------------------------------------------------------------------------------------------------------------------------------------------------------------------------------acgtcattacaggataatgacgaaggctttttggacgccatccggacacgcgaccccaaggtgcgcttcgcccgcgtctgggagatgtgcaaggacaagaagttctgtgagaacgagacgaccaagaagggcgccgacaaagaaggggggttcgacgacaacccaaaaccacaacagaacgccaaggtcccccacggtggatgcggtagcgcccatccaaatatccgtcagaaggccttggcgcttttcgcaagggtaaagggcgagggtggcgatgaagaaggcgcccaaaagaaggagatcaaagacaagcccatcacggccgagacggcccatgctgtcttcaagaaaatctcagatgaggacctgtggaacatgggcctgaacaaggactacgcgcgccccgagtggctcatcgtcactgtgctgcctgtccctcctcctccagtgcggcccagcatctcgatggatggtaccggcacgggaatgcgcaacgaggacgacttgacctacaagctcggcgatatcattcgcgccaacggaaacgtgaagcaggcgatccaggacggcgcaccggcccacatctgcctcgagttcgaggagctgctgcagtaccacgtcgccacgtacatgga-----------------------------------ggcgctggtaccggtgagttcgaggctggtatctccaaggatggccagacccgtgagcacgctctgcttgccttcaccctcggtgttaggcagctcatcgtcgctgtcaacaagatggacactgccaagtgggcccagagccgcttcgacgagatcgtcaaggagaccaagaacttcatcaagaagattggcttcaaccctgacaccatccccttcgtccccatctcgggcttcaacggcgaccacatgatctcggagtctgccgacatgaaggccaacatctcccccaacgctccctggtacaagggctggaccaagaccatcaccaaggacggcaagaaggagactgtcgtcggtggtgtctcgctccaggacgccattgacgatgtcactccccccaagcgcccgaccgacaagcccctgcgtctgcctctccaggatgtctacaagatcggcggtatcggcacagtgcccgtcggccgtatcgagactggtatcctcaaggccggcatggtcgtcacctttgcgccctccaacgtcaccactgaagtcaagtccgtcgaaatgcaccaccagcagctgcccgagggtgttcccggcgacaacgtcggtttcaacgtgaagaacgtctcggtcaaggacatccgccgtggcaacgtcgccggtgactccaagaacgaccctcccatgggctgtgcctcgttcaacgcccaggtcatcatcctgaaccaccccggccaggttggtgctggctacgccccggttctggactgccacactgcccacattgcctgcaagttctccgagatggttgagaagctcgaccgccgtaccggcaagtccattga-------------------------------------------------------------------------------------------------------------------------------
>Magnaporthiopsis_dharug_BRIP_62304a
------------------------------------------------------------------------------------------------------------------------------------------------------------------------------------------------------------------------------------------------------------------------------------------------------------------------------------------------------------------------------------------------------------------------------------------------------------------------------------------------------------------------------------------------------------------------------------------------------------------------------------------------------------------------------------------------------------------------------------------------------------------------------------------------------------------------------------------------------------------------------------------------------------------taacaaggtctccgttggtgaaccagcggagggatcattacagagttgcaaaactccaacccctgtgaaccttacctttatgttgcttcggcggcgcccgc-----------------------cgccgccggaggttcaaaaccctgaattttagtgtatctctgagtacgaaaagaaccaattaaaactttcaacaacggatctcttggttctggcatcgatgaagaacgcagcgaaatgcgataagtaatgtgaattgcagaattcagtgaatcatcgaatctttgaacgcacattgcgcccgccggtattccggcgggcatgcctgtccgagcgtcatttcaccactcaagcccagcttggtgttggggcacccggccgcctggtggccggggcccccaagtacatcggcggtcccgctgggggctccgagcgcagtagctcgcggtaaaacgcgccctcgctcggcggcctcttcgggcttccagccgctaaaaccgtc-----------------------------------------------------------------------------------------------------------------------------------------------------------------------------------------------------------------------------------------------------------------------------------------------------------------------------------------------------------------------------------------------------------------------------------------------------------------------------------------------------------------------------------------------------------------------------------------------------------------------------------------------------------------------------------------------------------------atcaagaaaacgaagaagatactggagatggtgtgccacgagtgcggcaagctgctgtgcgacaaggttagcctgactgggcgccgcttgctgtgttgttctcgtgctgacgccactacaggataatgacgaaggctttttggacgccatccggacacgcgaccccaaggtgcgcttcgcccgcgtctgggatatgtgcaaggacaagaagttctgtgagaacgagacgaccaagaagggcgccgacaaagaaggggcgttcgacgacaacccaaaaccacaacagaacgccaaggtcccccacggtggatgcggtagcgcccatccaaatatccgtcagaaggccttggcgctttttgcaagggtaaggggcgagggtggcgacgaagaaggcgcccaaaagaaggagatcaaagacaagcccatcacggccgagacggcccatgccatcttcaagaagatctcagatgaggatctgtggaacatgggcctgaacaaggactacgcgcgccccgagtggctcatcgtcactgtgctgcctgtgcctcctcctccagtgcggcccagtatctcgatggacggtaccggcacgggaatgcgcaacgaggacgatttgacctacaagctcggcgatatcattcgcgccaacggaaacgtgaagcaggcgatccaagacggcgcaccggcgcacatctgcctcgagttcgaggagctgctgcagtaccacgtcgccacgtacatgga-------------------------------------------------------------------------ggacggccagacccgtgagcacgctctgcttgccttcaccctcggtgttaggcagctcatcgtcgctgtcaacaagatggacactgccaagtgggcccagagccgcttcgacgagatcgtcaaggagaccaagaacttcatcaagaagattggcttcaaccctgacaccatccccttcgtccccatctcgggcttcaacggcgaccacatgatctcggagtctgccgacatgaaggccaacatctcccccaacgctccctggtacaagggctggaccaagaccatcaccaaggacggcaagaaggagactgtcgtcgggggtgtctcactccaggacgccattgacgatgtcactccccccaagcgcccgaccgacaagcccctgcgtctgcctctccaggatgtctacaagatcggcggtatcggcacagtgcccgtcggccgtatcgagactggtgtcctcaaggccggcatggtcgtcaccttcgcgccctccaacgtcaccactgaagtcaagtccgtcgagatgcaccaccagcagctgcccgagggtgtccccggcgacaacgtcggtttcaatgtgaagaacgtctcggtcaaggacatccgccgtggcaacgtcgccggtgactccaagaacgaccctcccatgggctgcgcctcgttcaacgcccaggtcatcatcctgaaccaccccggccaggttggtgctggctacgccccggttctggactgccataccgcccacattgcctgcaagttcgccgagatggttgagaagctcgaccgccgtaccggcaagtccattgaggccaaccccaagttcatcaagtcgggtgacgccgccatcgtcaagatggttccgtccaagcccatgtgtgtcgagaccttctctgagtaccctcccctgggtcgtttcgccgtcc-----------
