# Supplementary material for: ﻿Discovering fungal communities in roots of Zoysiajaponica and characterising novel species and their antifungal activities
Source: IMA Fungus. 2025 Feb 19;16:e138479. doi: 10.3897/imafungus.16.138479 (PMC11881003; doi:10.3897/imafungus.16.138479)
Supplement: Supplementary material 2 — Sequence alignments [file imafungus-16-e138479-s002.zip › Sequence alignments/Concatenated alignment of Niesslia.fas]

>Niesslia_albosubiculosa_CBS_100348___T
cgtgatttcatcaagaacatgatcactggtacttcccaggccgactgcgctatcctcattatcgctgccggtactggtgagttcgaggctggtatctccaaggatggccagactcgtgagcacgctctccttgcttacaccctcggtgtcaagcagctcattgttgctatcaacaagatggacaccacccagtggtctgaggctcgtttcaacgaaatcatcaaggagacctccaacttcatcaagaaggttggatacaaccccaagaccgttgctttcgtccccatctctggtttccacggcgacaacatgcttgctgcctccaccaactgcccttggtacaagggttgggagaaggagaccaaggccggcaagtccaccggaaagaccctccttgaggccatcgactccatcgagccccccaagcgtcctaccgacaagcccctccgtcttcctctccaggatgtctacaagattggtggtaacaaggtttccgttggtgaaccagcggagggatcattaccgaagtgtaaacttccaaacccttgtgaacataccttcctgttgcttcggcgggatcgccccgggctcctccgccccggaaccaggcgcccgccgggggaat-caaactattgtctttacagtggatttttctgagtggctcgagcaaataaatcaaaactttcaacaatggatctcttggttctggcatcgatgaagaacgcagcgaaatgcgataagtaatatgaattgcagagttaagtgaatcatcgaatctttgaacgcacattgcgcccgccagtattctggcgggcatgcctgtctgagcgtcatttcaccactcgcaaccgtgctggatgcggcgttggggatcggctc----------aagggtgccggccccgaaatggagtggcggtctcgctgcgacctcctctgcgtagtactttatctcgcagggaatagcagcgtggccacgccgtaaaacacccaacctttcaatggttgacctcagatcaggtaggaatacccgctgaacttaagcatatcaagcataccaataagcggaggaaaagaaaccaacagggattgcctcagtaacggcgagtgaagcggcaacagctcaaatttgaaatctggctcctcgggcccgagttgtaatttgaagaggatgtttctggcaaggtgccttccgagttccctggaacgggacgccatagagggtgagagccccgtctggttggttgccgagcctctgtgaaactccttcgacgagtcgagtagtttgggaatgctgctcaaaatgggaggtatacgtcttctaaagctaaataccggccagagaccgatagcgcacaagtagagtgatcgaaagatgaaaagcactttgaaaagagggttaaaaagtacgtgaaattgttgaaagggaagcgctcatgaccagacttgggc-cggttgatcatccatcgttctcggtggtgcactctgccggttcaggccagcatcagtttgcttcgggggataaagacttcgggaacgtggctcctccgggagtgttatagcccgttgtgtaataccctgaggtagactgaggttcgcgctctgcaaggatgctggcgtaatggtcatcagtgacccgtcttgaaacacggaccaaggagtcgtcttcgtatgcgagtgttcgggtgtcaaacccctacgcggaatgaaagtgaacgtaggagagagcttcggcgcatctccgaccgatcctgatgttctcggatggatttgagtaagagcatacggggccggacccgaaagaaggtgaactatgcctgtatagggtgaagccagaggaaactctggtggaggctcgcagcggttctgacgtgcaaatcgatcgtcaaatatgggcat--ggggcgaaagactaatcgaaccttctagtagctggtttccgccga-----------gaccggccaatgcgtaagtttttactcaaccaattcctctcatggccacagaaacgaagactgacattttatctggaacagggtaaccagattggtgctgccttttggcagactatctctggcgagcatggccttgacagcagcggtgtttacaatggcacttctgagctccagctcgagcgtatgagcgtgtacttcaacgaggtgcgtaccgaccgaggttgtcagaat----------tgctgcctaaca------atattctaggcctctagcaacaagtatgttccccgcgcagtcctcgtcgatcttgagcctggtaccatggatgctgtccgcgctggtccttttggtcagctgttccgccccgacaacttcgttttcgcccaatccgg
>Niesslia_aurantiaca_CBS_158_72
---------atcaagaacatgattactggtacttcccaggctgactgcgctattctcattatcgctgccggtactggtgagttcgaggctggtatctccaaggatggtcagacccgtgagcacgctctgcttgcctacaccctcggtgtccgacagctcattgtcgccatcaacaagatggacactgcccagtgggccgaggctcgttaccaggaaatcatcaaggagacctcttctttcatcaagaaggtcggctacaaccccaagaccgttgccttcgtccccatctctggtttcaacggcgacaacatgcttgctccctccaccaactgcccctggtacaagggctgggagaaggagaccaaggccggcaagtccactggcaagaccctcctcgaggccatcgactccgttgagccccctaagcgacctgttgacaagcccctccgtcttcccctccaggatgtgtac---------------------------------------------tcattactgagtttacaactcccaaacccttgtgaacactaccattcgttgcttcggcgggaccgccccggcgcctctgccgccggaatcaggcgcccgccggggaccc-gaaactcttgttttgtcagtggtattctctgagtggcataagcaaataaattaaaactttcaacaacggatctcttggttctggcatcgatgaagaacgcagcgaaatgcgataagtaatgtgaattgcagaattcagtgaatcatcgaatctttgaacgcacattgcgcccgccagtattctggcgggcatgcctgttcgagcgtcatttcaaccctcgggcccctgcgggctccggcgttggggaccggcct----------cggacggccgcccccgaaacctagtggcggtcccgccgcggccttctctgcgtagtagtacacctcgcactggagagcggcgcggccacgccgtaaaagaaacgaactttcgaaggttgacctcggatcaggtaggaatacccgctgaacttaagcatatcaagcatatcaataagcggaggaaaagaaaccaacagggattgccccagtaacggcgagtgaagcggcaacagctcaaatttgaaatctggcc-tcacggcccgagttgtaatttgcagaggatgcttttggcgcggcgccttccgagtgccctggaacgggacgccatagagggtgagagccccgtctggttggatgcctagcctctgtaaagctccttcgacgagtcgagtagtttgggaatgctgctcaaaatgggaggtatatgtcttctaaagctaaatattggccagagaccgatagcgcacaagtagagtgatcgaaagatgaaaagcactttgaaaagagggttaaatagtacgtgaaattgttgaaagggaagcgcttgtgaccagacttgggcttggtgaatcatccggcgttctcgccggtgcactttgcctgtccaggccagcatcagttcgccgtgggggataaaggcgtggggaatgtggctcctccgggagtgttatagccccgcgtgtaataccctgtggcggactgaggttcgcgctccgcaaggatgctggcgtaatggtcatcagcgacccgtcttgaaacacggaccaaggagtcgtcttcgtatgcgagtgttcgggtgtcaaacccctacgcgtaatgaaagtgaacgtaggtgagagcttcggcgcatcatcgaccgatcctgatgttctcggatggatttgagtaagagcatacggggccggacccgaaagaaggtgaactatgcctgtatagggtgaagccagaggaaactctggtggaggctcgcagcggttctgacgtgcaaatcgatcgtcaaatatgggcat--ggggcgaaagactaatcgaactttctagtagctggtttccgc-gagtgcacctccagaccggccagtgcgtaagtaacttcaaaac----------ttattagattgcgtgcggggctgacactgctttttggacagggcaaccaaattggtgccgccttctggcagaccatctctggcgagcacggcctcgacagcaacggtgtttacaatggcacctctgagctgcagctggagcgtatgagcgtgtacttcaacgaggttcgcttgacaccctcatcttatcgaccaggtaatatggtggcatatggctaattattgaaaggcatctggaaacaagtatgttcctcgcgccgttctcgtcgatctcgagcccggtaccatggacgccgtccgcgccggccccttcggccagcttttccgccccgacaactttgttttcgtcaatctgg-
>Niesslia_cladoniicola_CBS_960_73___T
cgtgacttcatcaagaacatgatcactggtacttcccaggccgattgcgctatcctcatcatcgctgccggtactggtgagttcgaggctggtatctccaaggatggccagactcgtgagcacgctctgctcgcctacaccctcggtgtcaagcagctcatcgtcgccatcaacaagatggacaccaccaagtggtccgaggctcgttaccaggagatcatcaaggagaccacctccttcatcaagaaggtcggctacaaccccaagaccgttgcctttgtccccatctccggcttcaacggcgacaacatgctggccccctccaccaactgcccctggtacaagggctgggagaaggagaccaaggctgccaagtactctggcaagaccctcctcgaggccatcgactccatcgagccccccaagcgtcccttcgagaagcctctccgtctccctctccaggatgtctacaagatcgatgggaacaaggtttccgttggtgaaccagcggagggatcattaccgagtttacaactcccaaacccctgtgaacc-tacctatcgttgcttcggcggcccacgccccgcgccctcgggcc--ggactaggcgcccgccgaaggcccaagaaccatcgtgtatttcgtggtatcatctgagtggcacaagcaaataaatcaaaactttcaacaacggatctcttggttctggcatcgatgaagaacgcagcgaaatgcgataagtaatgtgaattgcagaattcagtgaatcatcgaatctttgaacgcacattgcgcccgccagcattctggcgggcatgcctgttcgagcgtcatttcaaccctcgcgcccttccgggcagcggcgttggggaacggccc--cccccccgcggcgggccgacccctaaagacagtggcggccccgctgcagcctcccttgcgtagtagcacacctcgcaccggagcgcagcgcggccacgccgtaaaacccccgacccccatgagtttgacctcggatcaggtaggaatacccgctgaacttaagcatatcaagcatatcaataagcggaggaaaagaaaccaacagggattgccccagtaacggcgagtgaagcggcaacagctcaaatttgaaatctggcccccagggtccgagttgtaatttgtagaggatgcttttggcgcggcgccttccgagttccctggaacgggacgccatagagggtgagagccccgtctggttggatgcctagcctctgtaaagctccttcgacgagtcgagtagtttgggaatgctgctctaaatgggaggtatatgtcttctaaagctaaataccggccagagaccgatagcgcacaagtagagtgatcgaaagatgaaaagcactttgaaaagagggttaaatagtacgtgaaattgttgaaagggaagcgcttgtgaccagacttgggcccggttaatcatccagcgttctcgctggtgcactttgccggcccaggccagcatcagttcgccctgggggataaaggctccgggaacgtggctccctcgggagtgttatagcccgttgcgtaataccctgcggcggactgaggttcgcgctccgcaaggatgctggcgtaatggtcatcagcgacccgtcttgaaacacggaccaaggagtcgtcttcgtatgcgagtgttcgggtgtcaaacccctacgcgtaatgaaagtgaacgcaggtgagagcttcggcgcatcatcgaccgatcctgatgttctcggatggatttgagtaagagcatacggggccggacccgaaagaaggtgaactatgcctgtatagggtgaagccagaggaaactctggtggaggctcgcagcggttctgacgtgcaaatcgatcgtcaaatatgggcatggggggcgaaagactaatcgaacctttctagtagcggtttccgccgagtgcaccttccgaccggccagtgcgtaagtaacttccgcctcctttcaacggcg--ataacgcgtgtggcgctcacaatgaatgttggatagggcaaccaaatcggtgctgctttctggcagaccatctctggcgagcatggcctcgacagcaatggtgtctacaacggcacctctgagctccagcttgagcgcatgaacgtttacttcaacgaggtacgtagttt-----tgcctcagcgcctcgactgtgcccgcaatggtcctgactgtgatgcagggctctggcaacaagtacgttcctcgcgccgtcctcgtcgatctcgagcccggtaccatggatgctgtccgtgttggccccttcggccagctcttccgccccgacaactttgttttcgctcaatctgg
>Niesslia_constricta_CBS_760_69___T
cgtgattttatcaagaacatgatcactggtacttcccaggccgactgcgccattctcatcattgccgccggtactggtgagttcgaggctggtatctccaaggatggccagactcgtgagcacgctctgctcgcctacaccctcggtgtcaagcagctcatcgtcgccatcaacaagatggacacctgcaagtggtccgaggcccgtttcatggagatcatcaaggagaccacctccttcatcaagaaggtcggctacaaccccaagactgttgccttcgttcccatctccggcttcaacggcgacaacatgctggctgcgtcccccaactgcccctggtacaagggatgggagcgcgagaccaaggctggcaagtcgtccggcaagaccctcctcgaggccatcgactccatcgagccccccaggcgtcccttcgagaagccgctccgtctgcccttccaggatgtgtacaagattggtggtaacaaggtttccgttggtgaaccagcggagggatcattaccgagtttacaactcccaaacccctgtgaaccatacctatcgttgcttcggcggccacgccccggcgccctcgtgcccggaaccaggcgcccgccggaggaccccgaaccattgtgtgtttagcggcattatctgagtgacacaaacaaataaatcaaaactttcaacaacggatctcttggttctggcatcgatgaagaacgcagcgaaatgcgataagtaatgtgaattgcagaattcagtgaatcatcgaatctttgaacgcacattgcgcccgccagcattctggcgggcatgcctgttcgagcgtcatttcaaccctcgcgcccatctgggctgcggcgttggggaccggcaccgccctccggggcggcgccgccccccaaatatagtggcggtctcgctgcagcctcccttgcgtagtagcacacctcgcactggagagcggcgcggccacgccgtaaaacccccgacccccttgagtttgacctcggatcaggtaggaatacccgctgaacttaagcatatcaagcatatc-ataagcggaggaaaagaaaccaacagggattgccccagtaacggcgagtgaagcggcaacagctcaaatttgaaatctggcccctagggtccgagttgtaatttgtagaggatgcttttggcgaggcgccttccgagttccctggaacgggacgccatagagggtgagagccccgtctggttggatgccaagcctctgtaaagctccttcgacgagtcgagtagtttgggaatgctgctctaaatgggaggtatatgtcttctaaagctaaatattggccagagaccgatagcgcacaagtagagtgatcgaaagatgaaaagcactttgaaaagagggttaaatagtacgtgaaattgttgaaagggaagcgtttgtgaccagacttgggcccggttaatcatccagcgttctcgctggtgcactttgccggcccaggccagcatcagttctcgccgggggataaaggtttcgggaatgtggctccctcgggagtgttatagcccgttgcgtaataccctggtggggactgaggttcgcgctccgcaaggatgctggcgtaatggtcatcagcgacccgtcttgaaacacggaccaaggagtcgtcttcgtatgcgagtgttcgggtgtcaaacccctacgcgtaattaaagtgaacgcaggtgagagcttcggcgcatcatcgaccgatcctgatgttctcggatggatttgagtaagagcatacggggccggacccgaaagaaggtgaactatgcctgtatagggtgaagccagaggaaactctggtggaggctcgcagcggttctgacgtgcaaatcgatcgtcaaataatgggcatgggggcgaaagactaatcgaac------------------------gtgcacctccagaccggccagtgcgtaagtgacttcagaacttcgacctcgttattagattacgtgcggggctgacgctgttttttggacagggcaaccaaattggtgccgccttttggcagaccatctctggcgagcacggcctcgacagcaacggtgtttacaatggcacctctgagctgcagctggagcgtatgagcgtgtacttcaacgaggttcgcttgacaccctcatcttatcgaccaggtaatatgttggcatatggctaatcactgaaaggcatctggaaacaagtatgttcctcgcgccgttctcgtcgatctcgagccgggtaccatggacgcc-tccgcgccgc---------------------------------------------------
>Niesslia_dimorphospora_CBS_361_76
-gtgatttcatcaagaacatgattactggtacttcccaggctgactgcgctattctcattatcgctgccggtactggtgagttcgaggctggtatctccaaggatggccagactcgtgagcacgccctgctcgcctacacccttggtgtgcgtcagctcattgtcgccatcaacaagatggacaccaccaagtggtctgaggcccgttaccaggaaatcatcaaggagacttccaacttcatcaagaaggtcggctacaaccccaagaccgttgccttcgtccccatctccggtttccacggagacaacatgcttcaggcctccaccaactgcccctggtacaagggttgggagaaggagaccaaggctggcaagtccactggcaagaccctccttgaggccatcgactccattgaggctcccaagcgtccctccgacaagcccctccgtcttcccctccaggatgtgtacaagatcggtgataacaaggtctccgttggtg-accagcggaggatcttccgat-------tcactcccaaacccttgtgaaccttacctatcgttgcttcggcgggaccgccccggcgccttcaacgccggatccaggcacccgccggaggtatacaaactcttg-tttta-tatagcatcttctgagtggcgaaagcaaatgaatcaaaactttcaacaacggatctcttggttctggcatcgatgaagaacgcagcgaaatgcgataagtaatgtgaattgcagaattcagtgaatcatcgaatctttgaacgcacattgcgcccgctagtattctggcgggcatgcctgttcgagcgtcatttcaaccctcaagcccc-----ggcttggtgttggggaccggc--cgcgacctcaccgcgcgccgcccccgaaatatagtggcggtctcgctgcagcttcctctgcgtagtagaacacctcgcagcgggacgcggcgcggccatgccgttaaacccccaacttct-gaatgttga---cggatcaggtag---------------------------------------agcggaggaaaagaaaccaacagggattgcctcagtaacggcgagtgaagcggcaacagctcaaatttgaaatctggcc-ttctggtccgagttgtaatttgtagaggatgcttttggcaaggtgccttccgagttccctggaacgggacgccatagagggtgagagccccgtctggttggatgccgagcctctgtaaagctccttcgacgagtcgagtagtttgggaatgctgctctaaatgggaggtatatgtcttctaaagctaaatattggccagagaccgatagcgcacaagtagagtgatcgaaagatgaaaagcactttgaaaagagggttaaatagtacgtgaaattgttgaaagggaagcgcttgtgaccagacttgggctcggtgaatcatccagtgttctcactggtgcactttgcctgtccaggccagcatcagttcgtcgcgggggataaaagtttcgggaatgtggctccctcgggagtgttatagcccgttgcataataccctgctttggactgaggttcgcgctccgcaaggatgctggcgtaatggtcatcagcgacccgtcttgaaacacggaccaaggagtcgtcttcgtatgcgagtgttcgggtgtcaaacccctacgcgtaatgaaagtgaacgcaggtgagagcttcggcgcatcatcgaccgatcctgatgttctcggatggatttgagtaagagcatacggggccggacccgaaagaaggtgaactatgcctgtatagggtgaagccagaggaaactctggtggaggctcgcagcggttctgacgtgcaaatcgatcgtcaaatatgggcatggggggcgaaagactaatcga--------------------------gtgcaccttcagaccggccagtgcgtatgtaaaatcatcgccaaacaccctgagaaggactgaacgtggggctaacgcatcgttcgtgacagggtaaccaagttggtgctgctttctggcagaccatctctggcgagcacggccttgacagcaatggtgtctataatggtacctctgagcttcagcttgagcgcatgagcgtctacttcaacgaggtaagcgatgaggcaatctgccaatttgtacattaggggataaatcatattaatacctttcaaggcctctggcaacaagtatgttcctcgcgccgtcctcgtcgatctcgagcccggtaccatggacgccgtccgtgctggtcccttcggtcagctcttccgtcccgac-----------------------
>Niesslia_elymi_CBS_607_75___T
cgtgatttcatcaagaacatgattactggtacttctcaggccgactgcgccattctcatcattgccgccggtactggtgagttcgaggctggtatctccaaggatggccagacccgagagcacgccctgcttgcctacaccctcggtgtcaagcagctcattgttgccatcaacaagatggacactgccaagtgggccgaatctcgctaccaggagatcatcaaggagaccacctccttcatcaagaaggtcggctacaaccccaagaccgttgccttcgttcccatctccggcttcaacggcgacaacatgctggctgtttccaccaactgcccctggtacaagggttgggagaaggagaccaaggctggcaagtccaccggaaagaccctcctcgaggccatcgactccatcgagccccccaagcgtcccttcgagaagcctctccgacttcccctccaggatgtctacaagatcggtgg-aacaaggtctccgttggtgaaccagcggagggatcattaccgagtttacaactccc-aacccctgtgaaccgtacctatcgttgcttcggcggt--cgccccagcgcccccgggcctggaaccaggcgcccgccggaggcccaaaccacat----gtattcgtgtcgccctctgagt-atacaagcaaataaatcaaaactttcaacaacggatctcttggttctggcatcgatgaagaacgcagcgaaatgcgataagtaatgtgaattgcagaattcagtgaatcatcgaatctttgaacgcacattgcgcccgccagtactctggcgggcatgcctgtccgagcgtcatttcaaccctcgcgcccatccgggc-gcggcgttggggatcggaagcgcggccccggcccgccccgtcccccaaatccagtggcggcctcgctgcagcctcccctgcgtagtagcacacctcgcaccggagagcggcgcggccacgccgtaaaacccccgactttcacgagtttgacctcgg-------------------------------------gcatatcaataagcggaggaaaagaaaccaacagggattgccccagtaacggcgagtgaagcggcaacagctcaaatttgaaatctggcccccagggtccgagttgtaatttgtagaggatgcttttggcgcggcgccttccgagttccctggaacgggacgccatagagggtgagagccccgtctggttggatgccaagcctctgtaaagctccttcgacgagtcgagtagtttgggaatgctgctctaaatgggaggtatatgtcttctaaagctaaataccggccagagaccgatagcgcacaagtagagtgatcgaaagatgaaaagcactttgaaaagagggttaaatagtacgtgaaattgttgaaagggaagcgcttgtgaccagacttgggcccggttgatcatccagcgttctcgctggtgcactctgccggcccaggccagcatcagttcgccgtgggggacaaaggcgccgggaacgtggctccctcgggagtgttatagcccggcgcgcaataccctgtggcggactgaggttcgcgctccgcaaggatgctggcgtaatggtcatcagcgacccgtcttgaaacacggaccaaggagtcgtcttcgtatgcgagtgttcgggtgtcaaacccctacgcgtaatgaaagtgaacgcaggtgagagcttcggcgcatcatcgaccgatcctgatgttctcggatggatttgagtaagagcatacggggccggacccgaaagaaggtgaactatgcctgtatagggtgaagccagaggaaactctggtggaggctcgcagcggttctgacgtgcaaatcgatcgtcaaatatgggcatggggggcgaaagactaatcgaaccttctagtagctggtttccgccga-ttcaccttcagaccggccagtgcgtaagtaacttcaagccacgtcaaacggcc----gtactttgtggggctaacaatac---tggcgtagggcaaccaaatcggtgctgctttctggcaaaccatctctggcgagcatggcctcgacggcaacggtgtctacaacggcacttctgagctccagctcgagcgcatgaacgtctacttcaacgaggtacgcccact-acatcctgccagaat----------tgtgccccgaaactgac--aatcacaggcctctggcaacaagtatgtgcctcgcgccgtcctcgtcgatctcgagcccggtaccatggatgcttcccgcgtcggtccctttggccagcttttccgccccgacaacttcgtcttcggccaatccgg
>Niesslia_exilis_CBS_357_70
cgtgatttcatcaagaacatgatcactggtacttcccaggctgactgcgctattctcattatcgctgccggtactggtgagttcgaggctggtatctccaaggatggccagactcgtgagcacgccctgctcgcttacaccctcggtgtcaggcagatcattgtcgccatcaacaagatggacaccaccaagtggtctgaggcccgttaccaggagatcatcaaggagacctcctccttcatcaagaaggtcggctacaaccccaagaccattgccttcgtccccatctctggtttcaacggcgacaacatgttggctgcctccaccaactgcccctggtacaagggatgggagaaggagaccaaggctggcaagtcctccggcaagaccctcctcgaggccatcgatgccatcgagccccccaagcgtcccttcgagaagcctctccgacttcccctccaggatgtgtacaagatcggtggaaacaaggtttccgttggtgaaccagcggagggatcattaccgagtttacaactcccaaacccctgtgaaccatacctgtcgttgcttcggcggccacgccccggtgcccccgtgcccggaaccaggcgcccgccggaggccaaaaaaccattgtgtatttcgtggtattatctgagtgacacaaacaaataaatcaaaactttcaacaacggatctcttggttctggcatcgatgaagaacgcagcgaaatgcgataagtaatgtgaattgcagaattcagtgaatcatcgaatctttgaacgcacattgcgcccgccagcattctggcgggcatgcctgttcgagcgtcatttcaaccctcgcggccattc-ggcagcggtgttggtcgatagc----ctcccgaaaggggggttacggcccaaatacagtggcggtctcgctgcagcttcccttgcgtagtagcacacctcgcaccggagagcagcgtggcctcgccgtaaaacccc--aacttttagagtttgacctcggatcaggtaggaatacccgctgaacttaagcatatcaagcatatcaataagcggaggaaaagaaaccaacagggattgccccagtaacggcgagtgaagcggcaacagctcaaatttgaaatctggcccccagggtccgagttgtaatttgtagaggatgcttttggcgcggcgccttccgagttccctggaacgggacgccatagagggtgagagccccgtctggtcggatgcctagcctctgtaaagctccttcgacgagtcgagtagtttgggaatgctgctctaaatgggaggtatatgtcttctaaagctaaatattggccagagaccgatagcgcacaagtagagtgatcgaaagatgaaaagcactttgaaaagagggttaaatagtacgtgaaattgttgaaagggaagcgtttgtgaccagacttgggcccggttaatcatccagcgttctcgctggtgcactttgccggcccaggccagcatcagttcgccctgggggataaaggtttcgggaatgtggctccctcgggagtgttatagcccgttgcgtaataccctgtggcggactgaggttcgcgctccgcaaggatgctggcgtaatggtcatcagcgacccgtcttgaaacacggaccaaggagtcgtcttcgtatgcgagtgttcgggtgtcaaacccctacgcgtaatgaaagtgaacgcaggtgagagcttcggcgcatcatcgaccgatcctgatgttctcggatggatttgagtaagagcatacggggccggacccgaaagaaggtgaactatgcctgtatagggtgaagccagaggaaactctggtggaggctcgcagcggttctgacgtgcaaatcgatcgtcaaatatgggcatggggggcgaaagactaatcgaaccttctagtagctggtttccgccgagtgcaccttcagaccggccagtgggtaaggggattcagaagttggacctcgttattagattacgtgcggggctgacagtgttttttggacagggcaaccaaattggtgccacctttgggcagaccatctctggcgagcacggcctcgacagcaacggtgtttacaatggcacctctgagctgcagctggagcgtatgagcgtgtacttcaacgaggttcgcttggcaccctcatcttatccaccaggtaataagttggcatatggctaatcactgaaaggcatctggaaacaagtatgttcctcgcgccgttctcgtcgatctcgagccgggtaccatggacgccgtccgcgccggtcccttcggccagcttttccgccccgacaacttcgtcttcggccaatccgg
>Niesslia_grisescens_CBS_599_88___T
cgtgatttcatcaagaacatgatcactggtacctcccaggctgactgcgctatcctcattatcgctgccggtactggtgagttcgaggctggtatctccaaggatggccagactcgtgagcacgctctgctcgcctacaccctcggtgtcaagcagctcatcgtcgctatcaacaagatggacaccaccaagtggtctgagtctcgtttccaggaaattatcaaggagaccacctccttcatcaagaaggtcggctacaaccccaagaccgttgccttcgtccccatctccggcttcaacggcgacaacatgttggccccctccaccaactgcccctggtacaagggctgggagaaggagaccaaggctggcaagtccagtggcaagaccctcctcgaggccattgactccatcgagcccccccgccgtcccttcgagaagcccctccgtcttcccctccaggatgtctacaagatcggtggtaacaaggtttccgttggtgaaccagcggagggatcattaccgagtttacaactcccaaacccctgtgaacataccttgtcgttgcttcggcggacccgccccggcgccct---tgcccggacccggcggccgccggaggaca-aaa---cccgtcttaccagtggcattatctgagtggcgcaagcaaataaatcaaaactttcaacaacggatctcttggttctggcatcgatgaagaacgcagcgaaatgcgataagtaatgtgaattgcagaattcagtgaatcatcgaatctttgaacgcacattgcgcccgccagtattctggcgggcatgcctgtccgagcgtcatttcaaccctcgcgcccccgggggccgcggcgttggggaccggcaccaccctccggcggcccgccgccccctaaatctagtggcggtcacgctgcggcgtcccttgcgtagtaccacacctcgcaccggatcccggcgcggccacgccgtgaaacccccgactctct--gagttgacctcgg-------------------------------------gcatatcaataagcggaggaaaaaaaaccaacagggattgccccagtaacggcgagtgaagcggcaacagctcaaatttgaaatctggccctctgggtccgagttgtaatttgtagaggatgcttttggcgcggtgccttccgagttccctggaacgggacgccatagagggtgagagccccgtctggttggacacctagcctctgtaaagctccttcgacgagtcgagtagtttgggaatgctgctctaaatgggaggtatatgtcttctaaagctaaataccggccagagaccgatagcgcacaagtagagtgatcgaaagatgaaaagcactttgaaaagagggttaaaaagtacgtgaaattgttgaaagggaagcgcttgtgaccagacttgggcccggttgatcatccagcgttctcgctggtgcactctgccggcccaggccagcatcagttcacgccgggggataaaggcggtgggaatgtggctcccccgggagtgttatagcccgccgcgcaataccctggggtggactgaggcccgcgctccgcaaggatgctggcgtaatggtcatcagcgacccgtcttgaaacacggaccaaggagtcgtcttcgtatgcgagtgttcgggtgtcaaacccctacgcgtaatgaaagtgaacgcaggtgagagcttcggcgcatcatcgaccgatcctgatgttctcggatggatttgagtaagagcatacggggccggacccgaaagaaggtgaactatgcctgtatagggtgaagccagaggaaactctggtggaggctcgcagcggttctgacgtgcaaatcgatcgtcaaatatgggcatggggggcgaaagactaatcgaaccttctagtagctggtttccgccgagtgcactttcagaccggccagtgcgtaagtgacttcaaaacttcgacgtcgttattagattgcgtgcggggctgacactgctttttggacagggcaaccaaattggtgccgccttctggcagaccatctctggcgagcacggcctcgacagcaacggtgtttacaatggcacctctgagctgcagctggagcgtatgagcgtgtacttcaacgaggttcgcttgacaccctcatcttatcgatcaggtaatatgttggcatatggctaatcactgaaaggcatctggaaacaagtatgttcctcgcgccgttctcgtcgatctcgagcccggtaccatggacgccgtc-gcgccg----------------------------------------------------
>Niesslia_hennebertii_CBS_389_70B___T
cgtgatttcatcaagaacatgatcactggtacttcccaggctgactgcgctattctcattatcgctgccggtactggtgagttcgaggctggtatctccaaggatggccagactcgtgagcacgccctgctcgcctacacccttggtgtcaagcagctcatcgtcgccatcaacaagatggacaccaccaagtggtccgaggctcgtttccaggaaatcatcaaggagaccacctccttcatcaagaaggttggctacaaccccaagactgttgccttcgtccccatctctgggttcaacggagacaacatgattgaggcctcccccaactgcccctggtacaagggatgggagaaggagaccaaggccggcaagtccagcggcaagaccctcctcgaggccatcgactccatcgacgcccccaagcgtcccttcgagaagccccttcgtcttcccctccaggatgtctacaagattggtgg-aacaaggtttccgttggtgaaccagcggagggatcattatcgagtttacaactcccaaacccctgtgaaca-tacct---gttgcttcggcggc----tctcggtgccctcgg-----------acttgccgtcgaaggtc---aaaccctta--tatctaagaagaatttctgagtcttccaa--aaataaattaaaactttcaacaacggatctcttggttctggcatcgatgaagaacgcagcgaaatgcgataagtaatgtgaattgcagaattcagtgaatcatcgaatctttgaacgcacattgcgcccgccagcattctggcgggcatgcctgttcgagcgtcatttcaaccctcgcgcctttatgga--gcggtgttggggctggcg---ggtcactagctggcccgcctcccccaaatatagtggcggtctcgctgcagcttcccttgcgtagtagcacacctcgcactggaacgcggctcgaccacgccgttaaaccccaa----ctttagagttgacctcggatcaggtaggaatacccgctgaacttaagcatatcaagcatatcaataagcggaggaaaagaaaccaacagggattgccccagtaacggcgagtgaagcggcaacagctcaaatttgaaatctggcccccagggtccgagttgtaatttgtagaggatgattttggcgcggcgccttccgagttccctggaacgggacgccatagagggtgagagccccgtctggttggatgcctagcctctgtaaatctccttcgacgagtcgagtagtttgggaatgctgctctaaatgggaggtatatgtcttctaaagctaaatattggccagagaccgatagcgcacaagtagagtgatcgaaagatgaaaagcactttgaaaagagggttaaatagtacgtgaaattgttgaaagggaagcgcttgtgaccagacttgggcccggttaatcatccagtgttctcactggtgcactttgccggcccaggccagcatcagttcgccttgggggataaaggtttcgggaatgtggctccctcgggagtgttatagcccgttgcgtaataccctggggcggactgaggttcgcg-ttcgcaaggatgctggcgtaatggtcatcagcgacccgtcttgaaacacggaccaaggagtcgtcttcgtatgcgagtgttcgggtgtcaaacccctacgcgtaatgaaagtgaacgcaggtgagagcttcggcgcatcatcgaccgatcctgatgttctcggatggatttgagtaagagcatacggggccggacccgaaagaaggtgaactatgcctgtatagggtgaagccagaggaaactctggtggaggctcgcagcggttctgacgtgcaaatcgatcgtcaaatatgggcatggggggcgaaagactaatcgaaccttctagtagctggtttccgccgattgcaccttcagaccggccagtgcgtaagtaacttaagacttccc--aacggca--atgcaacgtgtgggactcaccgtgt---gtgtatagggcaaccaaattggtgctgctttctggcagaccatctctggcgagcacggcctcgacagcaacggtgtctacaatggcagctctgagctccagctggagcgcatgaacgtctacttcaacgaggtatgtgctatactgccgaactaagctc---------tccctttcaggactgac-gcggtgcaggcctctggcaacaagtacgtgcctcgcgccgtcctcgtcgatctcgagcccggtaccatggacgccgtccgcgtcggccccttcggccagctcttccgccccgacaacttcgtcttcggtcaaatccg
>Niesslia_ilicifolia_CBS_459_74
cgtgattttatcaagaacatgatcactggtacttcccaggccgactgcgctattctcattatcgctgccggtactggtgagttcgaggctggtatctccaaggatggccagacccgtgagcacgctctgctcgcttacaccctcggtgtcaagcagctcatcgtcgccatcaacaagatggacactgccaagtgggccgaggcccgttaccaggagatcatcaaggagaccacctccttcatcaagaaggtcggctacaaccccaagactgttgccttcgtccccatctccggtttcaacggcgacaacatgcttgctgcctccaccaactgcccctggtacaagggttgggagaaggagaccaaggctggcaagtccaccggaaagaccctcctcgaggccatcgactccattgagccccccaagcgtcccttcgagaagcccctccgacttcccctccaggatgtctacaagatcggtggtaacaaggtttccgttggtgaaccagcggagggatcattaccgagtttacaactcccaaacccctgtgaaccatacctatcgttgcttcggcagtc-cgccccggcgccccagggcccggagccaggcgcctgccggaggccc-aaaaccactgtgtatt-attggcattatctgagtaa-acaaacaaataaatcaaaactttcaacaacggatctcttggttctggcatcgatgaagaacgcagcgaaatgcgataagtaatgtgaattgcagaattcagtgaatcatcgaatctttgaacgcacattgcgcccgccagtattctggcgggcatgcctgttcgagcgtcatttcaaccctcgcgcccatgcgggctgcggtgttggggaccggcaccgccctccggcgcggcgccgccccccaaatccagtggcggcctcgctgcagcctcccttgcgtagtagcacacctcgcaccggagagcggctcggccacgccgtaaaacccccgactttcatgagtttgacctcggatcaggtaggaatacccgctgaacttaagcatatcaagcatatcaataagcggaggaaaagaaaccaacagggattgccccagtaacggcgagtgaagcggcaacagctcaaatttgaaatctggcccccagggtccgagttgtaatttgtagaggatgcttttggcgcggcgccttccgagttccctggaacgggacgccatagagggtgagagccccgtctggttggatgcctagcctctgtaaagctccttcgacgagtcgagtagtttgggaatgctgctctaaatgggaggtatatgtcttctaaagctaaataccggccagagaccgatagcgcacaagtagagtgatcgaaagatgaaaagcactttgaaaagagggttaaatagtacgtgaaattgttgaaagggaagcacttgtgaccagacttgggcccggttaatcatccagcgttctcgctggtgcactttgccggcccaggccagcatcagttcgccgtgggggataaaggcttcgggaatgtggctccctcgggagtgttatagcccgttgtgtaataccctgtggcggactgaggttcgcgctccgcaaggatgctggcgtaatggtcatcagtgacccgtcttgaaacacggaccaaggagtcgtcttcgtatgcgagtgttcgggtgtcaaacccctacgcgtaatgaaagtgaacgcaggtgagagcttcggcgcatcatcgaccgatcctgatgttctcggatggatttgagtaagagcatacggggccggacccgaaagaaggtgaactatgcctgtatagggtgaagccagaggaaactctggtggaggctcgcagcggttctgacgtgcaaatcgatcgtcaaatatgggcatggggggcgaaagactaatcgaaccttctagtagctggtttccgccgagtgcaccttcagaccggccagtgcgtaagtaacttcaagccttctc-aacggct----gcgacttgtggggctaacggcgt---ttgcgtagggcaaccaaatcggtgctgcgttctggcagaccatctctggcgagcatggcctcgacagcaacggtgtctacaacggcacttctgagctccagctcgagcgcatgaatgtctacttcaacgaggtgagcgacctgacttagcccaaa-------------tttggacgcatactgat--ttggacaggcctccggcaacaagtacgtgcctcgcgccgtcctcatcgatctcgagcccggtaccatggacgccgtccgcgtcggtcccttcggccagcttttccgccccgacaacttcgtcttcggccaatccgg
>Niesslia_nordinii_CBS_101_63___T
cgtgatttcatcaagaacatgatcactggtacttcccaggccgactgcgccattctcatcattgccgccggtactggtgagttcgaggctggtatctccaaggatggccagactcgtgagcacgctctgctcgcctacacccttggtgtcaagcagctcatcgtcgccatcaacaagatggacacctgcaagtggtccgaggcccgtttccaggagatcatcaaggagaccacctccttcatcaagaaggttggttacaaccccaagactgtcgccttcgtccccatctccggcttcaacggcgacaacatgctggctgcctcgcccaactgcccctggtacaagggatgggagcgcgagaccaaggctggcaagtcgtccggcaagaccctcctcgaggccatcgactccatcgagccccccaagcgtcccttcgagaagccgctccgtcttcccctccaggatgtgtacaagattggtggtaacaaggtctccgttggtgaaccagcggagggatcattaccgagtttacaactcccaaacccctgtgaaccatacctatcgttgcttcggcggccacgccccggcgccctcgtgcccggaaccaggcgcccgccggaggaccccaaaccattgtgtgtttagcggcattatctgagtgacacaaacaaataaatcaaaactttcaacaacggatctcttggttctggcatcgatgaagaacgcagcgaaatgcgataagtaatgtgaattgcagaattcagtgaatcatcgaatctttgaacgcacattgcgcccgccagcattctggcgggcatgcctgttcgagcgtcatttcaaccctcgcgcccatctgggctgcggcgttggggaccggcaccgccctccggggcggcgccgccccccaaatatagtggcggtctcgctgcagcctcccttgcgtagtagcacacctcgcactggagagcggcgcggccacgccgtaaaacccccgacccccttgagtttgacctcgg-------------------------------------gcatatcaataagcggaggaaaagaaaccaacagggattgccccagtaacggcgagtgaagcggcaacagctcaaatttgaaatctggcccctagggtccgagttgtaatttgtagaggatgcttttggcgaggcgccttccgagttccctggaacgggacgccatagagggtgagagccccgtctggttggatgccaagcctctgtaaagctccttcgacgagtcgagtagtttgggaatgctgctctaaatgggaggtatatgtcttctaaagctaaatattggccagagaccgatagcgcacaagtagagtgatcgaaagatgaaaagcactttgaaaagagggttaaatagtacgtgaaattgttgaaagggaagcgtttgtgaccagacttgggcccggttaatcatccagcgttctcgctggtgcactttgccggcccaggccagcatcagttctcgccgggggataaaggtttcgggaatgtggctccctcgggagtgttatagcccgttgcgtaataccctggtggggactgaggttcgcgctccgcaaggatgctggcgtaatggtcatcagcgacccgtcttgaaacacggaccaaggagtcgtcttcgtatgcgagtgttcgggtgtcaaacccctacgcgtaattaaagtgaacgcaggtgagagcttcggcgcatcatcgaccgatcctgatgttctcggatggatttgagtaagagcatacggggccggacccgaaagaaggtgaactatgcctgtatagggtgaagccagaggaaactctggtggaggctcgcagcggttctgacgtgcaaatcgatcgtcaaatatgggcatggggggcgaaagactaatcgaaccttctagtagctggtttccgcgatgtgcacctccagaccggccagtgcgtaagtaacttcaaaac----------ttattagattgcgtgcggggctgacactgctttttggacagggcaaccaaattggtgccgccttctggcagaccatctctggcgagcacggcctcgacagcaacggtgtttacaatggcacctctgagctgcagctggagcgtatgagcgtgtacttcaacgaggttcgcttgacaccctcatcttatcgaccaggtaatatggtggcatatggctaattattgaaaggcatctggaaacaagtatgttcctcgcgccgttctcgtcgatctcgagcccggtaccatggacgccgtccgcgccggccccttcggccagcttttccgccccgacaactttgttttcgtcaatctgg-
>Niesslia_rhizomorpharum_CBS_642_85___T
cgtgatttcatcaagaacatgattactggtacttcccaggctgactgcgctgttctcatcatcgctgccggtactggtgagttcgaggctggtatctccaaggatggccagactcgtgagcacgccctgctcgcctacaccctcggtgtccgacagcttattgttgccatcaacaagatggacactgccaagtgggccgaggctcgttaccaggagatcatcaaggagacttcctccttcatcaagaaggtcggctacaaccccaagactgttgccttcgttcccatctccggtttcaacggcgacaacatgcttgaggcctccaagaactgcccctggtacaagggatgggagaaggagaccaaggctggcaagtccactggcaagaccctccttgaggccatcgacgccattgagcctcccaagcgtccttccgataagcctctccgtcttcctcttcaggatgtttacaagatcggtaat---------------------------------tcattaccgagtttacaactcccaaacccctgtgaaca-taccaaacgttgcttcggcggccgcgccccggtgcccccgggcccggaccaaggcgcccgccggaggccaagaaaccactgctgtatttctgttattatctgagtaaaacaagcaaataaattaaaactttcaacaacggatctcttggttctggcatcgatgaagaacgcagcgaaatgcgataagtaatgtgaattgcagaattcagtgaatcatcgaatctttgaacgcacattgcgcccgccagtattctggcgggcatgcctgtccgagcgtcatttcaaccctcgcgcccatctgggctgcggtgttggggatcggcaccgccctccggcccggcgccgtcccccaaatacagtggcggcctcgctgcagcctcccctgcgtagtagcacacctcgcatcggagcgcggcccggccacgccgtaaaacccccgactttcatgag-ttgacctcggatcaggtaggaatacccgctgaacttaagcatatcaagcatatcaataagcggaggaaaagaaaccaacagggattgccccagtaacggcgagtgaagcggcaacagctcaaatttgaaatctggcccccagggtccgagttgtaatttgtagaggatgcttttggcgcggcgccttccgagttccctggaacgggacgccatagagggtgagagccccgtctggttggatgcctagcctctgtaaagctccttcgacgagtcgagtagtttgggaatgctgctctaaatgggaggtatatgtcttctaaagctaaataccggccagagaccgatagcgcacaagtagagtgatcgaaagatgaaaagcactttgaaaagagggttaaatagtacgtgaaattgttgaaagggaagcacttgtgaccagacttgggcccggtgaatcatccagcgttctcgctggtgcacttcgccggcccaggccagcatcagttcgcctcgggggataaaggcttcgggaacgtggctccctcgggagtgttatagcccgttgcgcaataccctggggcggactgaggttcgcgctccgcaaggatgctggcgtaatggtcatcagtgacccgtcttgaaacacggaccaaggagtcgtcttcgtatgcgagtgttcgggtgtcaaacccctacgcgtaatgaaagtgaacgtaggtgagagcttcggcgcatcatcgaccgatcctgatgttctcggatggatttgagtaagagcatacggggccggacccgaaagaaggtgaactatgcctgtatagggtgaagccagaggaaactctggtggaggctcgcagcggttctgacgtgcaaatcgatcgtcaaatatgggcatggggggcgaaagactaatcgaaccttctagtagctggtttccgccgagttcacattcagaccggccagtgcgtaagtaacttcaagcctcctc-aacggct------ctgttgtggggctaacg-------gcgcgtagggcaaccaaatcggtgctgctttctggcagaccatctctggcgagcatggtcttgacagcaacggtgtctacaacggcacctctgagctgcagctcgagcgcatgaacgtctacttcaacgaggtttgtgcactcatcttccgcctaggc----------ctgcctcgaatactgac-ttgggataggcctccggcaacaagtatgtgcctcgcgccgtcctcgtcgatcttgagcccggtaccatggatgccgtccgcgtcggtcctttcggccagctcttccgccccgacaactttgtttttggtcaatctgg
>Niesslia_rollhansenii_CBS_686_74___T
cgtgatttcatcaagaacatgatcactggtacttcccaggccgactgcgccattctcatcattgccgccggtactggtgagttcgaggctggtatctccaaggatggccagactcgtgagcacgctctgctcgcctacaccctcggtgtcaagcagctcatcgtcgccatcaacaagatggacaccaccaagtggtccgaggcccgtttccaggagatcatcaaggagaccacctccttcatcaagaaggttggctacaaccccaagactgttgccttcgtccccatctccggcttcaacggcgacaacatgctggctgcctccaccaactgcccctggtacaagggatgggagagggagaccaagggtggcaagtactctggcaagaccctcctcgaggccatcgactccatcgagccccccaagcgtcccttcgagaagccgtttcgtcttcccc--------------------------aacaaggtttccgttggtgaaccagcggagggatcattaccgagtttacaactcccaaacccctgtgaaccatacctatcgttgcttcggcggccacgccccggcgccctcgcgcccggacccaggcgcccgccggaggaccccaaaccattgtgtgtttagcggcattatctgagtgacacaaacaaataaatcaaaactttcaacaacggatctcttggttctggcatcgatgaagaacgcagcgaaatgcgataagtaatgtgaattgcagaattcagtgaatcatcgaatctttgaacgcacattgcgcccgccagcattctggcgggcatgcctgttcgagcgtcatttcaaccctcgcgcccatccgggctgcggcgttggggaccggcaccgccctccggggcggcgccgccccccaaatacagtggcggtctcgctgcagcctcccttgcgtagtagcacacctcgcactggagagcggcgcggccacgccgtaaaacccccgacccccttgagtttgacctcggatcaggtaggaatacccgctgaacttaagcatatcaagcatatcaataagcggaggaaaagaaaccaacagggattgccccagtaacggcgagtgaagcggcaacagctcaaatttgaaatctggcccccagggtccgagttgtaatttgtagaggatgcttttggcgaggcgccttccgagttccctggaacgggacgccatagagggtgagagccccgtctggttggatgccaagcctctgtaaagctccttcgacgagtcgagtagtttgggaatgctgctctaaatgggaggtatatgtcttctaaagctaaatattggccagagaccgatagcgcacaagtagagtgatcgaaagatgaaaagcactttgaaaagagggttaaatagtacgtgaaattgttgaaagggaagcgtttgtgaccagacttgggcccggttaatcatccagcgttctcgctggtgcactttgccggcccaggccagcatcagttctcgccgggggataaaggtttcgggaatgtggctccctcgggagtgttatagcccgttgcgtaataccctggtggggactgaggttcgcgctccgcaaggatgctggcgtaatggtcatcagcgacccgtcttgaaacacggaccaaggagtcgtcttcgtatgcgagtgttcgggtgtcaaacccctacgcgtaattaaagtgaacgcaggtgagagcttcggcgcatcatcgaccgatcctgatgttctcggatggatttgagtaagagcatacggggccggacccgaaagaaggtgaactatgcctgtatagggtgaagccagaggaaactctggtggaggctcgcagcggttctgacgtgcaaatcgatcgtcaaatatgggcatggggggcgaaagactaatcgaaccttctagtagctggtttccgccgagtgcactttcagaccggccagtgcgtaagtgacttcagaacttcgacctcgttattagattacgtgcggggctgacactgttttttggacagggcaaccaaattggtgccgccttttggcagaccatctctggcgagcacggcctcgacagcaacggtgtttacaatggcacctctgagctgcagctggagcgtatgagcgtgtacttcaacgaggttcgcttggcaccctcatcttatccaccaggtaataagttggcatatggctaatcactgaaaggcatctggaaacaagtatgttcctcgcgccgttctcgtcgatctcgagccgggtaccatggacgccgtccgcgccggccccttcggccagcttttccgccccgacaactttgttttcgtccaatctgg
>Niesslia_tenuissima_CBS_586_73A___T
cgtgatttcatcaagaacatgattactggtacttcccaggctgactgcgctgttctcatcatcgctgccggtactggtgagttcgaggctggtatctccaaggatggccagactcgtgagcacgccctgctcgcctacaccctcggtgtccgacagcttattgttgccatcaacaagatggacactgccaagtgggccgaggctcgttaccaggagatcatcaaggagacttcctccttcatcaagaaggtcggctacaaccccaagactgttgccttcgttcccatctccggtttcaacggcgacaacatgcttgaggcctccaagaactgcccctggtacaagggatgggagaaggagaccaaggctggcaagtccactggcaagaccctccttgaggccatcgacgccattgagcctcccaagcgtccttccgataagcctctccgtcttcctcttcaggatgtttacaagatcggtggt---------------------------------tcattaccgagtttacaactccctaacccttgtgaaccttaccaatcgttgcctcggcgggccc-----------------------taaacccgcccgccgggggtcaacaaactattgtcttct-agaggaatcttctgagtggcacaagcaaataaattaaaactttcaacaacggatctcttggttctggcatcgatgaagaacgcagcgaaatgcgataagtaatgtgaattgcagaattcagtgaatcatcgaatctttgaacgcacattgcgcccgccagcattctggcgggcatgcctgtccgagcgtcatttcaaccctcaggcccccggcgggcctggcgttggggaccggc--aaccccctcgggggaggccgcccccgaattccatcggcggtcacgctgtgggctcctccgcgcagtagcaaacctcgcctagggacccggcgcgcccacgcggtcaacaagacgaaatcttcaaggttgacctcggatcaggtaggaatacccgctgaacttaagcatatcaagcatatcaataagcggaggaaaaaaacccaacagggattgccccagtaacggcgagtgaagcggcaacagctcaaatttgaaatctggcc-ccaggcccgagtttgtaatttgtagaggatgcttttggcgcggtgccttccgagttccctggaacgggacgccatagagggtgagagccccgtctggtcggacacctagcctctgtaaagctccttcgacgagtcgagtagtttgggaatgctgctctaaatgggaggtatatgtcttctaaagctaaatataggccagagaccgatagcgcacaagtagagtgatcgaaagatgaaaagcactttgaaaagagggttaaacagtacgtgaaattgttgaaagggaagcgcttgtgaccagacttgggcgtggtgaatcatccggcgttctcgccggtgcactttgcctgcccaggccagcatcagttcgccgcgggggataaaggcgccgggaatgtagctcccccgggagtgttatagcccggcgcgcaataccctggggcggactgaggttcgcgctccgcaaggatgctggcgtaatggtcatcagcgacccgtcttgaaacacggaccaaggagtcgtcttcgtatgcgagtgttcgggtgtcaaacccctacgcgtaatgaaagtgaacgcaggtgagagcttcggcgcatcatcgaccgatcctgatgttctcggatggatttgagtaagagcatacggggccggacccgaaagaaggtgaactatgcctgtatagggtgaagccagaggaaactctggtggaggctcgcagcggttctgacgtgcaaatcgatcgtcaaatatgggcatggggggcgaaagactaatcgaaccttctagtagctggtttccgccgagttcacctccagaccggccagtgcgtaagtcaatcatcagctcgcctcgaatcg------attgtgcggggctcacatagatactctcgcagggtaaccaaattggtgctgctttctggcagaccatctctggcgagcatggcctcgacagcaacggtgtcttcaacggcacctctgagcttcagctcgagcgcatgagcgtgtacttcaacgaggtacgtggcgacccacgacgacaacgaccaagctacagggtgggagatgttgatagatgtatagggttccgccaacaagtacgttcctcgcgccgtcctcgtcgatctcgagcccggtaccatggacgccctccgtgctggtccctttggtcagctcttccgccccgacaacttcgtttttggtcaatctgg
>Niesslia_waitemataensis_CBS_324_77
cgtgatttcatcaagaacatgattactggtacctcccaggccgactgcgctgttctcattatcgccgccggtactggtgagttcgaggctggtatctccaaggatggccagacccgtgagcacgccctgctcgcctacaccctcggtgtcaagcagctcatcgtcgccatcaacaagatggacaccacccagtggtccgaggctcgtttcaacgaaatcatcaaggagacttccaacttcatcaagaaggttggatacaaccccaagaccgttgccttcgttcccatctctggcttccacggtgacaacatgctggccccctccgccaacgctccttggtacaagggctgggagaaggagaccaaggccggcaagtcctccggcaagaccctcctcgaggctatcgactccatcgagccccccaagcgtcctctcgacaagcccctccgccttcctctccaggatgtctacaagatcg--------------------------------------tcattaccgagtgtaacacctccaaacccatgtgaaca-taccttctgttgcttcggcaggttcgccccgggcgctctatccccggaaacaggcgcctgccgggggatt-gaaatt-ctgtcttta-tagaggattatctgagtggctcgagcaaaataatcaaaactttcaacaatggatctcttggttctggcatcgatgaagaacgcagcgaaatgcgataagtaatatgaattgcagagttaagtgaatcatcgaatctttgaacgcacattgcgcccgccagtattctggcgggcatgcctgtctgagcgtcatttcaccactcgccatcggctggaaggcggcgttggggatcggctc--ccacctgggagggtgccgtcccctaaatctagtggcggtctcgctgcgacctcctctgcgtagtagtcatcttctcgcaggagagcggcgcggtccagccgtgaaacccccaaccttttaatggttgacctcagatcaggtaggaatacccgctgaacttaagcatatcaagcatatcaataagcggaggaaaagaaaccaacagggattgccccagtaacggcgagtgaagcggcaacagctcaaatttgaaatctggct-ctagggcccgagttgtaatttgaagaggatgtttctggcaaggtgccttctgagttccctggaacgggacgccatagagggtgagagccccgtctagttggtcgccgcgcctctgtgaaactccttcgacgagtcgagtagtttgggaatgctgctcaaaatgggaggtatacgtcttctaaagctaaataccggccagagaccgatagcgcacaagtagagtgatcgaaagatgaaaagcactttgaaaagagggttaaacagtacgtgaaattgttgaaagggaagcgctcatgaccagacttgggc-cggttgatcatccatcgttctcggtggtgcactctgccggtccaggccagcatcagtttgccctgggggataaaggcttcgggaatgtggctccctcgggagtgttatagcccgttgcgtaataccctgcggcagactgaggtccgcgctctgcaaggatgctggcgtaatggtcatcagcgacccgtcttgaaacacggaccaaggagtcgtcttcgtatgcgagtgttcgggtgtcaaacccctacgcgtaatgaaagtgaacgtaggagagagcttcggcgcatctccgaccgatcctgatgttctcggatggatttgagtaagagcatacggggccggacccgaaagaaggtgaactatgcctgtatagggtgaagccagaggaaactctggtggaggctcgcagcggttctgacgtgcaaatcgatcgtcaaatatgggcatggggggcgaaagactaatcgaaccttctagtagctggtttccgccgagtgcaccttcagaccggtcaatgcgtaagttatcaccagcccgatccgtggccgttcaatttcatggagtggtaatgatctctccgaaacagggtaaccagatcggtgctgccttctggcagaccatctctggcgagcacggcctcgacagcaacggtgtctacaatggttcttccgggctgcagctggagcgcatgagcgtgtacttcaatgaggtgcgtaatgggtcgggccgccgatgc----------tgttgcctaacatagat-ttgccctaggcttccggcaacaagtatgtccctcgcgctgtcctcgtcgatctcgagcccggcaccatggatgctgtccgcgctggtcctttcggtcagctcttccgccccgacaacttcgttttcggccaatctgg
>Simplicillium_lanosoniveum_CBS322_72
------------------------------------------------------------------------------------------------tccaaggatggccagactcgtgagcacgccctgctcgcctacaccctcggtgttagacagctcattgtcgccatcaacaagatggacactgccaagtggtccgaggcccgttaccaggaaatcatcaaggagacttccaacttcgtcaagaaggtcggatacaaccccaagaccattcctttcgtccccatctccggtttcaacggtgacaacatgttgtctccttccaccaactgcccctggtacaagggatgggagaaggagggtaaggccggtaaggtcaccggcaagacccttcttgaggccatcgactccgtcgagccccctacccgtcccttccagaagcccctccgtcttcctctccaggatgtctacaagatcggtggt-----------------tgaaccagcggagggatcattatcgagtttatcactcccaaccctatgtgaacctacctttatgttgcttcggcggtctcgcgccgggttgctccctcccgggaccacgcgtccgccggagacca-aaaactcttgattttgcgaaagcatattctgagtggccgaaacaaatgaatcaaaactttcaacaacggatctcttggttctggcatcgatgaagaacgcagcgaaatgcgataagtaatgtgaattgcagaattcagtgaatcatcgaatctttgaacgcacattgcgcccgccagcattctggcgggcatgcctgttcgagcgtcatttcaaccctcgagctcgtgacgagatcggtgttgggacccggcga-ggactcttgtcccctgccggccccgaaattcagtggcgg-cccgttgcggcgacctctgcgtagtaattaacctcgcacctaacagcatcgtggccacgccgtaaaacccccgacttttttaa---------------------------------------------------------------------------------------------------ggcgagtgaagcggcaacagctcaaatttgaaatctggctcctagagcccgagttgtaatttgtagaggatgcttttgatgcggtgccttccgagttccctggaacgggacgccatagagggtgagagccccgtctggtcggatgccaaatctctgtaaagctccttcgacgagtcgagtagtttgggaatgctgctcaaaatgggaggtatatgtcttctaaagctaaatattggccagagaccgatagcgcacaagtagagtgatcgaaagatgaaaagcactttgaaaagagggttaaatagtacgtgaaattgttgaaagggaagcgcctatgaccagacttgggcccggtgaatcatccagcgttctcgctggtgcactttgccggcacaggccagcatcagtttgtcttgggggaaaaaggctttgggaacgtggctccttcgggagtgttatagaccattgcataataccctgggacggactgaggttcgcgctctgcaaggatgctggcgtaatggtcatcagcgacccgtcttgaaacacggaccaaggagtcgtcttcgtatgcgagtgttcgggtgtaaaacccctacgcgtaatgaaagtgaacgcaggtgagagcttcggcgcatcatcgaccgatcctgatgttctcggatggatttgagtaagagcatacggggccggacccgaaagaaggtgaactattcctgtatagggtgaagccagaggaaactctggtggaggctcgcagcggttctgacgtgcgaat------------------------------------------------------------------------------------------------------------------------------------------------------------------------------------------------------------------------------------------------------------------------------------------------------------------------------------------------------------------------------------------------------------------------------------------------------------------------------------------
>Niesslia_parviseta_KRAM_L_73346
------tttatcaagaacatgatcactggtacctcccaggccgattgcgctatcctcatcatcgctgccggtactggtgagttcgaggctggtatctccaaggatggccagactcgcgagcacgccctgctcgcctacacccttggtgtcaagcagctcatcgtcgccatcaacaagatggacaccaccaagtggtccgagtcccgtttccaggagatcatcaaggagaccacctccttcatcaagaaggtcggctacaaccccaagacggttgcctttgtccccatctccggcttcaacggcgacaacatgatcgccgcttccaccaactgcccctggtacaagggctgggagaaggagaccaagcttggcaagtactctggcaagaccctcctcgaggccattgactccatcgagccccccaagcgccccttcgagaagcccctccgtctccctctccaggatgtctacaagatcggcggt-----------------------------------attaccgagtttacaactcccaaacccctgtgaacc-tacctatcgttgcttcggcggccacgccccggcgccctcgtgcccggatccaggcgcccgccggaggcccaaaaaccattgtgtatttcgtggtattatctgagtggcacaagcaaataaatcaaaactttcaacaacggatctcttggttctggcatcgatgaagaacgcagcgaaatgcgataagtaatgtgaattgcagaattcagtgaatcatcgaatctttgaacgcacattgcgcccgccagcattctggcgggcatgcctgttcgagcgtcatttcaaccctcgcgcccatccgggctgcggcgttggggaccggc----cgccctcgtggcgcgccgacccctaaatacagtggcggtcccgctgcagcctcccttgcgtagtagcacacctcgcaccggagcgcagcgcggccacgccgtaaaacccccgacccccatgagtttgacctcggatcaggtaggaatacccgctgaacttaagcatatcaa-----------------------gaaaccaacagggattgccccagtaacggcgagtgaagcggcaacagctcaaatttgaaatctggcccccagggtccgagttgtaatttgtagaggatgcttttggcgcggcgccttccgagttccctggaacgggacgccatagagggtgagagccccgtctggttggatgcctagcctctgtaaagctccttcgacgagtcgagtagtttgggaatgctgctctaaatgggaggtatatgtcttctaaagctaaataccggccagagaccgatagcgcacaagtagagtgatcgaaagatgaaaagcactttgaaaagagggttaaatagtacgtgaaattgttgaaagggaagcgcttgtgaccagacttgggcccggttaatcatccagcgttctcgctggtgcactttgccggcccaggccagcatcagttcgccctgggggataaaggcttcgggaacgtggctccctcgggagtgttatagcccgttgcgtaataccctgcggcggactgaggttcgcgctccgcaaggatgctggcgtaatggtcatcagcgacccgtcttgaaacacggaccaaggagtcgtcttcgtatgcgagtgttcgggtgtcaaacccctacgcgtaatgaaagtgaacgcaggtgagagcttcggcgcatcatcgaccgatcctgatgttctcggatggatttgagtaagagcatacggggccggacccgaaagaaggtgaactatgcctgtatagggtgaagccagaggaaactctggtggaggctcgcagcggttctgacgtgcaaatcgatcgtcaaatatgggca-----------------------------------------------------------------------------------------------------------------------------------------------------------------------------------------------------------------------------------------------------------------------------------------------------------------------------------------------------------------------------------------------------------------------------------------------------------------------
>Niesslia_endophytica_DAOMC_251709_T
cgtgatttcatcaagaacatgatcactggtacttcccaggccgactgcgccattctcatcattgccgccggcactggtgagttcgaggctggtatctccaaggatggccagactcgtgagcacgctctgctcgcctacaccctcggtgtcaagcagctcatcgtcgccatcaacaagatggacaccaccaagtggtccgaggcccgtttccaggagatcatcaaggagaccacctccttcatcaagaaggtcggctacaaccccaagactgttgccttcgtccccatctccggcttcaacggcgacaacatgctggctgcctccaccaactgcccctggtacaagggatgggagcgtgagaccaagggtggcaagttctctggcaagaccctcctcgaggccatcgactccatcgagccccccaagcgtcccttcgagaagccgctccgtcttcccctccaggatgtgtacaagatcggcggtaacaaggtctccgttggtgaaccagcggagggatcattaccgagtttacaactcccaaacccctgtgaaccatacctatcgttgcttcggcggacacgccccggcgccctcgcgcccggaccaaggcgcccgccggaggaccccaaaccattgtgtgtttagcggcattatctgagtgacacaaacaaataaatcaaaactttcaacaacggatctcttggttctggcatcgatgaagaacgcagcgaaatgcgataagtaatgtgaattgcagaattcagtgaatcatcgaatctttgaacgcacattgcgcccgccagcattctggcgggcatgcctgttcgagcgtcatttcaaccctcgcgcccatctgggctgcggcgttggggaccggcaccgcctc----ggcggcgccgccccccaaatagagtggcggtctcgctgcagcctcccttgcgtagtagcacacctcgcactggagagcggcgcggccacgccgtaaaacccccgacccccttgagtttgacctcggatcaggtaggaatacccgctgaacttaagcatatcaa------------------------------------------------------------------------------------------------------------------------------------------------------------------------------------------------------------------------------------------------------------------------------------------------------------------------------------------------------------------------------------------------------------------------------------------------------------------------------------------------------------------------------------------------------------------------------------------------------------------------------------------------------------------------------------------------------------------------------------------------------------------------------------------------------------------------------------------------------------------------------------------------------------------------------------------------------------------------------------------------------------------------------------------------------------------------------------------------------------------------------------------------------------------------------------------------------------------------------------------------------------------------------------------------------------------------------------------------------
>CMML_20_40
-----------------catgattactggtacttcccaggctgattgcgctattctcattatcgctgccggtactggtgagttcgaggctggtatctccaaggatggccagactcgtgagcacgccctgctcgcctacacccttggtgtgcgtcagctcattgtcgccatcaacaagatggacaccaccaagtggtctgaggcccgttaccaggaaatcatcaaggagacttccaacttcatcaagaaggtcggctacaaccccaagaccgttgccttcgtccccatctccggtttccacggagacaacatgcttcaggcctctaccaactgcccctggtacaagggttgggagaaggagaccaaggctggcaagtccactggcaagaccctcctcgaggccatcgactccattgaggcccccaagcgtccctccgacaagcccctccgtcttcccctccaggatgtgtacaagatcggtggtaacaaggtctccgttggtgaaccagcggagggatcattaccgagtttacaactcccaaacccttgtgaaccttacctatcgttgcttcggcgggatcgccccggcgccttcaacgccggaaccaggcacccgccggaggtatccaaactcttg-tttta-tatagtatcttctgagtggcgaaagcaaatgaatcaaaactttcaacaacggatctcttggttctggcatcgatgaagaacgcagcgaaatgcgataagtaatgtgaattgcagaattcagtgaatcatcgaatctttgaacgcacattgcgcccgctagtattctggcgggcatgcctgttcgagcgtcatttcaaccctcaagcccc-----ggcttggcgttggggaccggc--cgcgacctcaccgcgcgccgcccccgaaatctagtggcggtctcgctgcagcttcctctgcgtagtagaacacctcgcagcgggacgcggcgcggccatgccgttaaacccccaacttct-gaatgttgacctcggatcaggtaggaatacccgctgaacttaagcatatcat-----tcaataagcggaggaaaagaaaccaacagggattgcctcagtaacggcgagtgaagcggcaacagctcaaatttgaaatctggcc-ttctggtccgagttgtaatttgtagaggatgcttttggcaaggtgccttccgagttccctggaacgggacgccatagagggtgagagccccgtctggttggatgccgagcctctgtaaagctccttcgacgagtcgagtagtttgggaatgctgctcaaaatgggaggtatatgtcttctaaagctaaatattggccagagaccgatagcgcacaagtagagtgatcgaaagatgaaaagcactttgaaaagagggttaaatagtacgtgaaattgttgaaagggaagcgcttgtgaccagacttgggctcggtgaatcatccagtgttctcactggtgcactttgcctgtccaggccagcatcagttcgtcgcgggggataaaagcttcgggaatgtggctccctcgggagtgttatagcccgttgcataataccctgctttggactgaggttcgcgctccgcaaggatgctggcgtaatggtcatcagcgacccgtcttgaaacacggaccaaggagtcgtcttcgtatgcgagtgttcgggtgtcaaacccctacgcgtaatgaaagtgaacgcaggtgagagcttcggcgcatcatcgaccgatcctgatgttctcggatggatttgagtaagagcatacggggccggacccgaaagaaggtgaactatgcctgtatagggtgaagccagaggaaactctggtggaggctcgcagcggttctgacgtgcaaatcgatcgtcaaatatgggcat-gggggcgaaagactaatcgaaccttctagtaactggt---------gttcaccttcagaccggacagtgcgtaagtaaaatcatcgccaaacaccctgagaaagactgaacgtggggctaacgcatgattcatgatagggtaaccaagttggtgctgctttctggcagaccatctctggcgagcacggccttgacagcaatggtgtctacaatggcacctctgagcttcagctcgagcgcatgagcgtctacttcaacgaggtgagcgatgaggcaatgtgccaatctatacatcacgagataaatcatattaacaacctctaaggcctctggcaacaagtatgttcctcgcgccgtcctcgtcgatctcgagcccggtaccatggacgccgtccgtgctggtcctttcggtcagcttttccgtcccgacaacttcgttttcggtcagtccgg
>CMML_20_41
----atctc----agaacatgattactggtacttcccaggctgattgcgttattctcattatcgctgccggtactggtgagttcgaggctggtatctccaaggatggccagactcgtgagcacgccctgctcgcctacacccttggtgtgcgtcagctcattgtcgccatcaacaagatggacaccaccaagtggtctgaggcccgttaccaggaaatcatcaaggagacttccaacttcatcaagaaggtcggctacaaccccaagaccgttgccttcgtccccatctccggtttccacggagacaacatgcttcaggcctctaccaactgcccctggtacaagggttgggagaaggagaccaaggctggcaagtccactggcaagaccctcctcgaggccatcgactccattgaggcccccaagcgtccctccgacaagcccctccgtcttcccctccaggatgtgtacaagatcggtggtaacaaggtctccgttggtgaaccagcggagggatcattaccgagtttacaactcccaaacccttgtgaaccttacctatcgttgcttcggcgggatcgccccggcgccttcaacgccggaaccaggcacccgccggaggtatccaaactcttg-tttta-tatagtatcttctgagtggcgaaagcaaatgaatcaaaactttcaacaacggatctcttggttctggcatcgatgaagaacgcagcgaaatgcgataagtaatgtgaattgcagaattcagtgaatcatcgaatctttgaacgcacattgcgcccgctagtattctggcgggcatgcctgttcgagcgtcatttcaaccctcaagcccc-----ggcttggcgttggggaccggc--cgcgacctcaccgcgcgccgcccccgaaatctagtggcggtctcgctgcagcttcctctgcgtagtagaacacctcgcagcgggacgcggcgcggccatgccgttaaacccccaacttct-gaatgttgacctcggatcaggtaggaatacccgctgaacttaagcatatcat------caataagcggaggaaaagaaaccaacagggattgcctcagtaacggcgagtgaagcggcaacagctcaaatttgaaatctggcc-ttctggtccgagttgtaatttgtagaggatgcttttggcaaggtgccttccgagttccctggaacgggacgccatagagggtgagagccccgtctggttggatgccgagcctctgtaaagctccttcgacgagtcgagtagtttgggaatgctgctcaaaatgggaggtatatgtcttctaaagctaaatattggccagagaccgatagcgcacaagtagagtgatcgaaagatgaaaagcactttgaaaagagggttaaatagtacgtgaaattgttgaaagggaagcgcttgtgaccagacttgggctcggtgaatcatccagtgttctcactggtgcactttgcctgtccaggccagcatcagttcgtcgcgggggataaaagcttcgggaatgtggctccctcgggagtgttatagcccgttgcataataccctgctttggactgaggttcgcgctccgcaaggatgctggcgtaatggtcatcagcgacccgtcttgaaacacggaccaaggagtcgtcttcgtatgcgagtgttcgggtgtcaaacccctacgcgtaatgaaagtgaacgcaggtgagagcttcggcgcatcatcgaccgatcctgatgttctcggatggatttgagtaagagcatacggggccggacccgaaagaaggtgaactatgcctgtatagggtgaagccagaggaaactctggtggaggctcgcagcggttctgacgtgcaaatcgatcgtcaaatatgggcat-gggggcgaaagactaatcgaaccttctagtagctggtttccgccgagttcaccttcagaccggacagtgcgtaagtaaaatcatcgccaaacaccctgagaaagactgaacgtggggctaacgcatgattcatgatagggtaaccaagttggtgctgctttctggcagaccatctctggcgagcacggccttgacagcaatggtgtctacaatggcacctctgagcttcagctcgagcgcatgagcgtctacttcaacgaggtgagcgatgaggcaatgtgccaatctatacatcacgagataaatcatattaacaacctctaaggcctctggcaacaagtatgttcctcgcgccgtcctcgtcgatctcgagcccggtaccatggacgccgtccgtgctggtcctttcggtcagcttttccgtcccgacaacttcgttttcggtcagtccgg
>CMML_20_42
----------------------------------------------------ttctcattatcgctgccggtactggtgagttcgaggctggtatctccaaggatggccagactcgtgagcacgccttgctcgcctacacccttggtgtgcgtcagctcattgtcgccatcaacaagatggacaccaccaagtggtctgaggcccgttaccaggaaatcatcaaggagacttccaacttcatcaagaaggtcggctacaaccccaagaccgttgccttcgtccccatctccggtttccacggagacaacatgcttcaggcctctaccaactgcccctggtacaagggttgggagaaggagaccaaggctggcaagtccactggcaagaccctcctcgaggccatcgactccattgaggcccccaagcgtccctccgacaagcccctccgtcttcccctccaggatgtgtacaagatcggtggtaacaaggtctccgttggtgaaccagcggagggatcattaccgagtttacaactcccaaacccttgtgaaccttacctatcgttgcttcggcgggatcgccccggcgccttcaacgccggaaccaggcacccgccggaggtatccaaactcttg-tttta-tatagtatcttctgagtggcgaaagcaaatgaatcaaaactttcaacaacggatctcttggttctggcatcgatgaagaacgcagcgaaatgcgataagtaatgtgaattgcagaattcagtgaatcatcgaatctttgaacgcacattgcgcccgctagtattctggcgggcatgcctgttcgagcgtcatttcaaccctcaagcccc-----ggcttggcgttggggaccggc--cgcgacctcaccgcgcgccgcccccgaaatctagtggcggtctcgctgcagcttcctctgcgtagtagaacacctcgcagcgggacgcggcgcggccatgccgttaaacccccaacttct-gaatgttgacctcggatcaggtaggaatacccgctgaacttaagcatatcatgcatatcaataagcggaggaaaagaaaccaacagggattgcctcagtaacggcgagtgaagcggcaacagctcaaatttgaaatctggcc-ttctggtccgagttgtaatttgtagaggatgcttttggcaaggtgccttccgagttccctggaacgggacgccatagagggtgagagccccgtctggttggatgccgagcctctgtaaagctccttcgacgagtcgagtagtttgggaatgctgctcaaaatgggaggtatatgtcttctaaagctaaatattggccagagaccgatagcgcacaagtagagtgatcgaaagatgaaaagcactttgaaaagagggttaaatagtacgtgaaattgttgaaagggaagcgcttgtgaccagacttgggctcggtgaatcatccagtgttctcactggtgcactttgcctgtccaggccagcatcagttcgtcgcgggggataaaagcttcgggaatgtggctccctcgggagtgttatagcccgttgcataataccctgctttggactgaggttcgcgctccgcaaggatgctggcgtaatggtcatcagcgacccgtcttgaaacacggaccaaggagtcgtcttcgtatgcgagtgttcgggtgtcaaacccctacgcgtaatgaaagtgaacgcaggtgagagcttcggcgcatcatcgaccgatcctgatgttctcggatggatttgagtaagagcatacggggccggacccgaaagaaggtgaactatgcctgtatagggtgaagccagaggaaactctggtggaggctcgcagcggttctgacgtgcaaatcgatcgtcaaatatgggcat-gggggcgaaagactaatcgaaccttctagtagctggttc-------gttcaccttcagaccggacagtgcgtaagtaaaatcatcgccaaacaccctgagaaagactgaacgtggggctaacgcatgattcatgatagggtaaccaagttggtgctgctttctggcagaccatctctggcgagcacggccttgacagcaatggtgtctacaatggcacctctgagcttcagctcgagcgcatgagcgtctacttcaacgaggtgagcgatgaggcaatgtgccaatctatacatcacgagataaatcatattaacaacctctaaggcctctggcaacaagtatgttcctcgcgccgtcctcgtcgatctcgagcccggtaccatggacgccgtccgtgctggtcctttcggtcagcttttccgtcccgacaacttcgttttcggtcagtccgg
>Niesslia_dimorphospora_CBS_785_69___T
---------------------------------------------------------------------------------------------------------------------------------------------------------------------------------------------------------------------------------------------------------------------------------------------------------------------------------------------------------------------------------------------------------------------------------------------------------------------------------------------------aacaaggtttccgttggtgaaccagcggagggatcattaccgagtttacaactcccaaacccttgtgaaccttacctatcgttgcttcggcgggaccgccccggcgccttcaacgccggaaccaggcacccgccggaggtatccaaactcttgttttta-tatagtatc-tctgagtggcgaaagcaaatgaatcaaaactttcaacaacggatctcttggttctggcatcgatgaagaacgcagcgaaatgcgataagtaatgtgaattgcagaattcagtgaatcatcgaatctttgaacgcacattgcgcccgctagtattctggcgggcatgcctgttcgagcgtcatttcaaccctcaagcccc-----ggcttggtgttggggaccggc--cgcgacctcaccgcgcgccgcccccgaaatgtagtggcggtctcgctgcagcttcctctgcgtagtagaacacctcgcagcgggacgcggcgcggccatgccgttaaacccccaacttct-gaatgttgacctcggatcaggtaggaatacccgctgaacttaagcatatcaagcatatcaataagcggaggaaaagaaaccacaggggattgcctcagtaacggcgagtgaagcggcaacagctcaaatttgaaatctggcc-ttatggtccgagttgtaatttgtagaggatgcttttggcaaggtgccttccgagttccctggaacgggacgccatagagggtgagagccccgtctggttggatgccgagcctctgtaaagctccttcgacgagtcgagtagtttgggaatgctgctcaaaatgggaggtatatgtcttctaaagctaaatattggccagagaccgatagcgcacaagtagagtgatcgaaagatgaaaagcactttgaaaagagggttaaatagtacgtgaaattgttgaaagggaagcgcttgtgaccagacttgggctcggtgaatcatccagtgttctcactggtgcactttgcctgtccaggccagcatcagttcgtcgcgggggataaaagcttcgggaatgtggctccctcgggagtgttatagcccgttgcataataccctgtggtggactgaggttcgcgctccgcaaggatgctggcgtaatggtcatcagcgacccgtcttgaaacacggaccaaggagtcgtcttcgtatgcgagtgttcgggtgtcaaacccctacgcgtaatgaaagtgaacgcaggtgagagcttcggcgcatcatcgaccgatcctgatgttctcggatggatttgagtaagagcatacggggccggacccgaaagaaggtgaactatgcctgtatagggtgaagccagaggaaactctggtggaggctcgcagcggttctgacgtgcaaatcgatcgtcaaatatgggcatggggggcgaaagactaatcgaaccttctagtagctggtttccgc-gatttcaccttcagaccggccagtgcgtaagtaaaaccatcgccagacacccagagcaagcctgaacgtggggttaacgcatgattcgtgatagggtaaccaagttggtgctgctttctggcagaccatctctggcgagcacggccttgacagcaatggtgtctacaatggcacctccgagcttcagctcgagcgcatgagcgtctacttcaacgaggtgagcaatgaaacaatgtgccgatacatctatcacaggaccaatcatgttaacagcttgaaaggcctctggcaacaagtatgttcctcgcgccgtcctcgtcgatctcgagcccggtaccatggatgccgtccgtgctggtcctttcggtcagctcttccgtcccgacaactttgtttttggccagtccg-
>Niesslia_fuegiana_CBS_368_77
---------------------------------------------------------------------------------------------------------------------------------------------------------------------------------------------------------------------------------------------------------------------------------------------------------------------------------------------------------------------------------------------------------------------------------------------------------------------------------------------------aacaaggtttccgttggtgaaccagcggagggatcattaccgagttttcaactcccaaacccctgtgaaccttaccagtcgttgcttcggcggtcacgccccggcgccctcgtgcccggatcagtgcgcccgccggaggcca-aaaaccattgtgtatt-atacgtattatctgagtggcacaagcaaataaatcaaaactttcaacaacggatctcttggttctggcatcgatgaagaacgcagcgaaatgcgataagtaatgtgaattgcagaattcagtgaatcatcgaatctttgaacgcacattgcgcccgccagtattctggcgggcatgcctgtccgagcgtcatttcaaccctcgcgcccatctgggctgcggtgttggggaccggcctgcccccccgggggcgcgccgccccccaaaatcagtggcggtctcgctgcagcctcccttgcgtagtagcacacctcgcaccggagcgcagcgcggccacgccgtaaaacccccgacccccatgag-ttgacctcggatcaggtaggaatacccgctgaacttaagcatatcaagcatatcaataagcggaggaaaagaaaccaacagggattgccccagtaacggcgagtgaagcggcaacagctcaaatttgaaatctggcccctagggtccgagttgtaatttgtagaggatacttttggcgcggtgccttccgagttccctggaacgggacgccatagagggtgagagccccgtctggttggatgcctagcctctgtaaagttccttcgacgagtcgagtagtttgggaatgctgctctaaatgggaggtatatgtcttctaaagctaaataccggccagagaccgatagcgcacaagtagagtgatcgaaagatgaaaagcactttgaaaagagggttaaatagtacgtgaaattgttgaaagggaagcatttgtgaccagacttgggcccggttaatcatccagtgttctcactggtgcactttgccggcccaggccagcatcagttcgcctcgggggataaaggtttcgggaatgtggctccctcgggagtgttatagcccgttgcgtaataccctgtggcggactgaggttcgcgctccgcaaggatgctggcgtaatggtcatcagtgacccgtcttgaaacacggaccaaggagtcgtcttcgtatgcgagtgttcgggtgtcaaacccctacgcgtaatgaaagtgaacgcaggtgagagcttcggcgcatcatcgaccgatcctgatgttctcggatggatttgagtaagagcatacggggccggacccgaaagaaggtgaactatgcctgtatagggtgaagccagaggaaactctggtggaggctcgcagcggttctgacgtgcaaatcgatcgtcaaatatgggcatggggggcgaaagactaatcgaaccttctagtagctggtttctgccgagtgcaccttca-accggccagtgcgtaagtaacttcagcctcctca-aacggcc----atg---tgtggggccta-acaac---tcgcgtagggcaaccaaatcggagctgctttctggcagaccatctctggcgagcatggcctcgacagcaacggtgtctacaacggcacatctgagctccagctcgagcgtatgaacgtctacttcaacgaggtacgtggcataggcagacgaccgcgc----------ctcggctctgtactaac--gggcataggcctccggcaacaagtacgtgcctcgcgccgtcctcgtcgatctcgagcccggtaccatggacgccgtccgcgtcggtcctttcggccagctcttccgccccgacaactttgtttttggccaatcc--
>Niesslia_phragmiticola_CPC_42923
---------------------------------------------------------------------------------------------------------------------------------------------------------------------------------------------------------------------------------------------------------------------------------------------------------------------------------------------------------------------------------------------------------------------------------------------------------------------------------------------------------------------------------ggatcattaccgagtttacaactccc-aacccctgtgaaccgtacctatcgttgcttcggcggt--cgccccagcgcccccgggcctggagccaggcgcccgccggaggcccaaaccacat----gtattcgtgtctccctctgagt-atacaagcaaataaatcaaaactttcaacaacggatctcttggttctggcatcgatgaagaacgcagcgaaatgcgataagtaatgtgaattgcagaattcagtgaatcatcgaatctttgaacgcacattgcgcccgccagtactctggcgggcatgcctgtccgagcgtcatttcaaccctcgcgcccgtccgggc-gcggcgttggggatcggagtcgcggccccggcccgccccgtcccccaaatccagtggcggccccgccgcagcctcccctgcgtagtagcacacctcgcaccggagagcggcgcggccacgccgtaaaacccccgac-ttcacgagtttgacctcggat---------------------------------------------------------agaaaccaacagggattgccccagtaacggcgagtgaagcggcaacagctcaaatttgaaatctggcccccggggtccgagttgtaatttgtagaggatgcttttggcgcggcgccttccgagttccctggaacgggacgccatagagggtgagagccccgtctggttggatgccaagcctctgtaaagctccttcgacgagtcgagtagtttgggaatgctgctctaaatgggaggtatatgtcttctaaagctaaataccggccagagaccgatagcgcacaagtagagtgatcgaaagatgaaaagcactttgaaaagagggttaaatagtacgtgaaattgttgaaagggaagcgcttgtgaccagacttgggcccggttgatcatccagcgttctcgctggtgcactctgccggcccaggccagcatcagttcgccgtgggggacaaaggcgccgggaacgtggctcccccgggagtgttatagcccggcgcgcaataccctgtggcggactgaggttcgcgctccgcaaggatgctggcgtaatggtcatcagcgacccgtcttgaaacacggaccaaggagtcgtcttcgtatgcgagtgttcgggtgtcaaacccctacgcgtaatgaaagtgaacgcaggtgagagcttcggcgcatcatcgaccgatcctgatgttctcggatggttttgagtaagagcatacggggccggacccgaaagaaggtgaactatgcctgtatagggtgaagccagaggaaactctggtggaggctcgcagcggttctgacgtgcaaatcgatcgtcaaatatgggcatggggggcgaaag-----------------------------------gttcacctccagaccggccagtgcgtaagtaacttcaagcctactcaaacggct----gtgctttgtggggctaacaatac---tcgcgtagggcaaccaaatcggtgctgcattctggcaaaccatctcaggcgagcatggcctcgacggcaacggtgtctacaacggcacctctgagctccagcttgagcgtatgaacgtctacttcaacgaggtacgccccacaacatcytgtcagaat----------tgtgccccgaaactgac--aatcataggcctctggcaacaagtatgtgcctcgcgccgtcctcgtcgatctggagcccggtaccatggatgctgtccgcgtcggtccctttggccagctcttccgccccgacaactt------------------
