# Supplementary material for: ﻿Discovering fungal communities in roots of Zoysiajaponica and characterising novel species and their antifungal activities
Source: IMA Fungus. 2025 Feb 19;16:e138479. doi: 10.3897/imafungus.16.138479 (PMC11881003; doi:10.3897/imafungus.16.138479)
Supplement: Supplementary material 2 — Sequence alignments [file imafungus-16-e138479-s002.zip › Sequence alignments/Concatenated alignment of Poaceascoma.fas]

>Poaceascoma_filiforme_CPC_33467
-aacaaggtttccgtaggtgaacctgcggaaggatcattacaagaaacgaggcta-------------------------cgtgccccgctccttaccttgcctattgcactatttgttgcttcctggtggcggacgcctgtcaccagggacattacaaagccttgcataagtattgaaacactgaagcaaactaaatcgtacaactttcaacaatggatctcttggttctggcatcgatgaagaacgcagcgaaatgcgataagtagtgtgaattgcagaattcagtgaatcatcgaatctttgaacgcacattgcgccccttggtattccatggggcatgcctgttcgagcgtcatctaaaccctcaagccttctggcttggtgttgggtgcctgtccccgccccctgcgcggactcaccccaaatgcattggcagcagcccctcggctcctcgcgcagcacattgcgtagcggagcgtggcgaggcttgcgtccagcaagcaacc--ccaagtttgacctcggatcaggtagggatacccggcggcaacagctcaaatttgaaatctggcctccttgtggtccgagttgtaatttgcagagggtgctttggcgttggcagcggtctaagttccttggaacaggacgtcacagagggtgagaatcccgtacgtggtcgcccgcctccgccgtgtaaagccccttcgacgagtcgagttgtttgggaatgcagctctaaatgggaggtaaatttcttctaaagctaaatactggccagagaccgatagcgcacaagtagagtgatcgaaagatgaaaagcactttggaaagagagtcaaaaagcacgtgaaattgttgaaagggaagcgcttgcagccagacttgcccgtagttgctcacccggacttttgcccggggcactcttctgcgggcaggccagcatcagtttgggcgaccggataacggcctctgtcatgtatcatccctcgggatgaccttataggggaggcgtaatgcggccagcctggactgaggtccgcgcatctgctaggatgctggcgtaatggctgtaagcggcccgtcttgaaacacggaccaaggagtctaacatctatgcgagtgtttgggtgtcaagcccgggcgcgcaatgaaagtgaacggaggtgggaaccctcgggtgcaccatcgaccgatcctgatgttctcggatggatttgagtaagagcatagctgttgggacccgaaagatggtgactatgcttgaatagggtgaagccagaggaaacctggtggaggctcgcagcggttctgacgtgcaaatcgatcgtcaaa-----------------------------------------------------------------------------------------------------------------------------------------------------------------------------------------------------------------------------------------------------------------------------------------------------------------------------------------------------------------------------------------------------------------------------------------------------------------------------------------------------------------------------------------------------------------------------------------------------------------------------------------------------------------------------------------------------------------------------------------------------------------------------------------------------------------------------------------------------------------------------------------------------------------------------------------------------------------------------------------------------------------------------------------------------------------------------------------------------------------------------------------------------------------------------------------------------------------------------------------------------------------------------------------------------------------------------------------------------------------------------------------------------------------------------------------------------------------------------------------------------------------------------------------------------------------------------------------------------------------------------------------------------------------------------------------------------------------------------------------------------------------------------------------------------------------------------------------------------------------------------------------------------------------------------------------------------------------------------------------------------------------------------------------------
>Poaceascoma_lochii_BRIP_71546
taacaaggtttccgtaggtgaacctgcggaaggatcattacaagaatcgaggctgacgctgcctagtgactaggcagtgtccagtcccgctctttaccttgcctactgcaccgtttgttgcttcctggcggcggcgtcccgtcgccaggtgcttttgaaaaccaagtgtaagcattgaaactctgacatacgctaaatcgtacaactttcaacaatggatctcttggttctggcatcgatgaagaacgcagcgaaatgcgataagtagtgtgaattgcagaattcagtgaatcatcgaatctttgaacgcacattgcgccccttggtattccatggggcatgcctgttcgagcgtcatctgaaccctcaagcc-cctggcttggtgttgggtgtctgtccccgctccccgcgcggactcgccctaaatgcattggcagtggcctccacgcttctcgcgcagcacattgcgcagcggagcacggcgaggcgcgcgtccagcaagcaaccccccaagtttgacctcggatcaggtagggatacccggcggcaacagctcaaatttgaaatctggcctccttgtggtccgagttgtaatttgcagagggtgctttggtgttgacagcggtctaagttccttggaacaggacgtcacagagggtgagaatcccgtacgtggtcgcatgtcttcgccgtgtaaagccccttcgacgagtcgagttgtttgggaatgcagctctaaatgggaggtaaatttctcctaaagctaaataccggccagagaccgatagcgcacaagtagagtgatcgaaagatgaaaagcactttggaaagagagtcaaaaagcacgtgaaattgttgaaagggaagcgcttgcagccagacttgcccgtagttgctcacccggacttttgcccggggcactcttctgcgggcaggccagcatcagtttgggcgaccggataatggcctctgtcatgtatcatccttcgggatgaccttataggggaggcgtaatgcggccagcccggactgaggtccgcgcatctgctaggatgctggcgtaatggctgtaagcggcccgtcttgaaacacggaccaaggagtctaacatctatgcgagtgtttgggtgtcaagcccgggcgcgtaatgaaagtgaacggaggtgggaacccttgggtgcaccatcgaccgatcctgatgttctcggatggatttgagtaagagcatagctgttgggacccgaaagatggtgactatgcttgaatagggtgaagccagaggaaacctggtggaggctcgcagcggttctgacgtgcaaatcgatcgtcaaa-----------------------------------------------------------------------------------------------------------------------------------------------------------------------------------------------------------------------------------------------------------------------------------------------------------------------------------------------------------------------------------------------------------------------------------------------------------------------------------------------------------------------------------------------------------------------------------------------------------------------------------------------------------------------------------------------------------------------------------------------------------------------------------------------------------------------------------------------------------------------------------------------------------------------------------------------------------------------------------------------------------------------------------------------------------------------------------------------------------------------------------------------------------------------------------------------------------------------------------------------------------------------------------------------------------------------------------------------------------------------------------------------------------------------------------------------------------------------------------------------------------------------------------------------------------------------------------------------------------------------------------------------------------------------------------------------------------------------------------------------------------------------------------------------------------------------------------------------------------------------------------------------------------------------------------------------------------------------------------------------------------------------------------------------
>Poaceascoma_helicoides_MFLU_11_0172
ataaaaccgttccgtaggtgaacctgcggaaggatcattacaagaatcgaggctgacggtgcctactcgataggctccgtccagtcccgctctctaccttgcctactgcaccgtttgttgcttcctggcggcggcgccccgtcgccagggccttttgaaagccaagtataagcattgaaactctgacatacactaaatcgtacaactttcaacaatggatctcttggttctggcatcgatgaagaacgcagcgaaatgcgataagtagtgtgaattgcagaattcagtgaatcatcgaatctttgaacgcacattgcgccccttggtattccatggggcatgcctgttcgagcgtcatctaaaccctcaagccccatggcttggtgttgggtgtctgtccctgctccccgcgcggactcgccccaaatgcattggcagcggcctccacgcttctcgcgcagcacattg----------------------------------------------------------------------------gcggcaacagctcaaatttgaaatctggcctccttgtggtccgagttgtaatttgcagagggtgctttggtgttgacagcggtctaagttccttggaacaggacgtcacagagggtgagaatcccgtacgtggtcgcacgtcttcaccgtgtaaagccccttcgacgagtcgagttgtttgggaatgcagctctaaatgggaggtaaatttctcctaaagctaaatattggccagagaccgatagcgcacaagtagagtgatcgaaagatgaaaagcactttggaaagagagtcaaaaagcacgtgaaattgttgaaagggaagcgcttgcagccagacttgcccgtagttgctcacccggacttttgcccggggcactcttctgcgggcaggccagcatcagtttgggcgaccggataatggcctctgtcatgtatcatccttcgggatgaccttataggggaggcgtaatgcggccagcctggactgaggtccgcgcatctgctaggatgctggcgtaatggctgtaagcggcccgtcttgaaacacggaccaaggagtctaacatctatgcgagtgtttgggtgtcaagcccgggcgcgtaatgaaagtgaacggaggtgggaacccttgggtgcaccatcgaccgatcctgatgttctcggatggatttgagtaagagcatagctgttgggacccgaaagatggtgactatgcttgaatagggtgaagccagaggaaacctggtggaggctcgcagcggttctgacgtgcaaatcgatcgtcaaa-----------------------------------------------------------------------------------------------------------------------------------------------------------------------------------------------------------------------------------------------------------------------------------------------------------------------------------------------------------------------------------------------------------------------------------------------------------------------------------------------------------------------------------------------------------------------------------------------------------------------------------------------------------------------------------------------------------------------------------------------------------------------------------------------------------------------------------------------------------------------------------------------------------------------------------------------------------------------------------------------------------------------------------------------------------------------------------------------------------------------------------------------------------------------------------------------------------------------------------------------------------------------------------------------------------------------------------------------------------------------------------------------------------------------------------------------------------------------------------------------------------------------------------------------------------------------------------------------------------------------------------------------------------------------------------------------------------------------------------------------------------------------------------------------------------------------------------------------------------------------------------------------------------------------------------------------------------------------------------------------------------------------------------------------
>Poaceascoma_helicoides_MFLUCC_11_0136
ataaaaccgttccgtaggtgaacctgcggaaggatcattacaagaatcgaggctgacggtgcctactcgataggctccgtccagtcccgctctctaccttgcctactgcaccgtttgttgcttcctggcggcggcgccccgtcgccagggccttttgaaagccaagtataagcattgaaactctgacatacactaaatcgtacaactttcaacaatggatctcttggttctggcatcgatgaagaacgcagcgaaatgcgataagtagtgtgaattgcagaattcagtgaatcatcgaatctttgaacgcacattgcgccccttggtattccatggggcatgcctgttcgagcgtcatctaaaccctcaagccccatggcttggtgttgggtgtctgtccctgctccccgcgcggactcgccccaaatgcattggcagcggcctccacgcttctcgcgcagcacattg----------------------------------------------------------------------------gcggcaacagctcaaatttgaaatctggcctccttgtggtccgagttgtaatttgcagagggtgctttggtgttgacagcggtctaagttccttggaacaggacgtcacagagggtgagaatcccgtacgtggtcgcacgtcttcaccgtgtaaagccccttcgacgagtcgagttgtttgggaatgcagctctaaatgggaggtaaatttctcctaaagctaaatattggccagagaccgatagcgcacaagtagagtgatcgaaagatgaaaagcactttggaaagagagtcaaaaagcacgtgaaattgttgaaagggaagcgcttgcagccagacttgcccgtagttgctcacccggacttttgcccggggcactcttctgcgggcaggccagcatcagtttgggcgaccggataatggcctctgtcatgtatcatccttcgggatgaccttataggggaggcgtaatgcggccagcctggactgaggtccgcgcatctgctaggatgctggcgtaatggctgtaagcggcccgtcttgaaacacggaccaaggagtctaacatctatgcgagtgtttgggtgtcaagcccgggcgcgtaatgaaagtgaacggaggtgggaacccttgggtgcaccatcgaccgatcctgatgttctcggatggatttgagtaagagcatagctgttgggacccgaaagatggtgactatgcttgaatagggtgaagccagaggaaacctggtggaggctcgcagcggttctgacgtgcaaatcgatcgtcaaa---------------------------------------------------------------------------ggtaattctagagctaatacatgctaaaaaccccgacttcggaaggggtgtatttattagataaaaaaccaatgcccttcggggctccttggtgattcatgataacttctcagatcgcatggccttgcgccggcgacggttcattcaaatttctgccctatcaactttcgatggtaaggtattggcttaccatggtttcaacgggtaacggggaattagggttcgattccggagagggagcctgagaaacggctaccacatccaaggaaggcagcaggcgcgcaaattacccaatcccaacacggggaggtagtgacaataaatactgatacagggctcttttgggtcttgtaattggaatgagtacaatttaaacctcttaacgaggaacaattggagggcaagtctggtgccagcagccgcggtaattccagctccaatagcgtatattaaagttgttgcagttaaaaagctcgtagttgaacctttggcctggctggcaggtccgcctcaccgcgtgcacttgtccggccgggccttctcttctggagaaccgcatgcccttcactgggtgtgttggggaccaggacttttactttgaaaaaattagagtgttcaaagcaggcctttgctcgaatacgttagcatggaataatagaataggacgtgcggtcctattttgttggtttctaggaccgccgtaatgattaatagggacagtcgggggcatcagtattcaattgtcagaggtgaaattcttggatttattgaagactaactactgcgaaagcatttgccaaggatgttttcattaatcagtgaacgaaagttaggggatcgaagacgatcagataccgtcgtagtcttaaccataaactatgccgactagggatcgggcggtgttactattttgacc----------------------ctgcgccattctcatcatcgccgccggcactggtgagttcgaggccggtatctccaaggatggtcagactcgtgaacacgcgctcctcgcctacactctcggtgtgaagcagctcatcgtcgctatcaacaagatggacaccaccaagtggtccgagtcccgtttccaggaaatcatcaaggagacgaccaacttcatcaagaaggttggctacaaccccaagcacgtccccttcgtccccatctcgggcttcaacggcgacaacatgatcgagccctcctccaactgcccctggtataagggctgggagaaggagataaagaccaaggccaccggcaagacgctcctcgaggccatcgatgccatcgagcccccgagccgtccctccgacaagcctctccgcctgcccctccaggatgtgtacaagattggcggtattggcacggtccctgtcggtcgtgtcgagactggtgtcatcaaggccggcatggtcgtcaccttcgccccggctggtgtgaccactgaagtcaagtccgttgagatgcaccacgagcagctcgccgagggtgtccccggtgacaacgttggcttcaacgtcaagaacgtctcggtcaaggagatccgtcgtggcaacgttgctggtgactccaagaacgacccccccaagggtgccgaatccttcaacgcccaggtcatcgtcctcaaccaccccggtcaggtcggtgccggctacgctcccgtccttgactgccacactgcccacattgcctgcaagttcgccgagcttctcgagaagatcgaccgccgtaccggcaagtctgttgagaacacccccaagttcatcaagtctggtgacgcggccatcgtcaagatgattccctccaagcccatgtgcgttgaggctttcaccgagtacccccctcttggtcgtttcgccgttcgtgatatggtaag
>Poaceascoma_taiwanense_MFLUCC_18_0083
---------------------------cggaggatcattagaag-aacgaggtcgagggcatccattggttggatagtgcccgaccccgctctttaccttgcctactgcactacttgttgcttcctggcgtcggtattccggcgccaggagccctttataaccctgtataagcattgaagtcctgaacgaaactaaatcatacaactttcaacaatggatctcttggttctggcatcgatgaagaacgcagcgaaatgcgataagtagtgtgaattgcagaattcagtgaatcatcgaatctttgaacgcacattgcgccccttggtattccatggggcatgcctgttcgagcgtcatctgaaccctcaagccccttggcttggtgttgggtgtctgtccccgcwccttgcgtggactcaccctaaatgcattggcagcgtcctctcagcttctctcgtagtacattgcgtggcgaggcgtagcgaggc--gcgtccagcaagtcaccctccaagtttgacctcggatcaggtagggatacccggcggcaacagctcaaatttgaaatctggcctccttggggtccgagttgtaatttgcagagggtgctttggtgttgacagcggtctaagttccttggaacaggacgtcacagagggtgagaatcccgtacgtggtcgcccgtcttcgccgtgtaaagccccttcgacgagtcgagttgtttgggaatgcagctctaaatgggaggtaaatttcttctaaagctaaatattggccagagaccgatagcgcacaagtagagtgatcgaaagatgaaaagcactttggaaagagagtcaaaaagcacgtgaaattgttgaaagggaagcgcttgcagccagacttgcccgtagttgctcacccggacttttgcccggggcactcttctgcgggcaggccagcatcagtttgggcgaccggataacggcctctgtcatgtatcttccttcgggatgaccttataggggaggcgtaatgcggccagcctggactgaggtccgcgcatctgctaggatgctggcgtaatggctgtaagcggcccgtcttgaaacacggaccaaggagtctaacatctatgcgagtgtttgggtgtcaagcccgagcgcgtaatgaaagtgaacggaggtgggaaccctcgggcgcaccatcgaccgatcctgatgttctcggatggatttgagtaagagcatagctgttgggacccgaaagatggtgactatgcttgaatagggtgaagccagaggaaacctggtggaggctcgcagcggttctgacgtgcaaatcgatcgtcaaatatacgtgaaactgcgaatggctcattaaatcagttatcgtttatttgatagtaccttactacttggataaccgtggtaattctagagctaatacatgctgaaaaccccgactccggaaggggtgtatttattagataaaaaacaaatgcccttcggggctccttggtgattcatgataacttctcagatcgcatggccttgcgccggcgacggttcattcaaatttctgccctatcaactttcgatggtaaggtattggcttaccatggtttcaacgggtaacggggaattagggttcgattccggagagggagcctgagaaacggctaccacatccaaggaaggcagcaggcgcgcaaattacccaatcccaacacggggaggtagtgacaataaatactgatacagggctcttttgggtcttgtaattggaatgagtacaatttaaacctcttaacgaggaacaattggagggcaagtctggtgccagcagccgcggtaattccagctccaatagcgtatattaaagttgttgcagttaaaaagctcgtagttgaacctttggcctggctggcaggtccgcctcaccgcgtgcacttgtccggccgggccttctcttctggagaaccgcatgcccttcactgggtgtgttggggaccaagacttttactttgaaaaaattagagtgttcaaagcaggcctttgctcgaatacgttagcatggaataatagaataggacgtgcggtcctattttgttggtttctaggaccgccgtaatgattaatagggacagtcgggggcatcagtattcaattgtcagaggtgaaattcttggatttattgaagactaactactgcgaaagcatttgccaagg-tgttttcattaatcagtgaacgaaagttaggggatcgaagacgatcagataccgtcgtagtcttaaccataaactatgccgactagggatcgggcggtgttattattttgactcgctcggcaccttacgag----------------------------------------------------------------------------------------------------------------------------------------------------------------------------------------------------------------------------------------------------------------------------------------------------------------------------------------------------------------------------------------------------------------------------------------------------------------------------------------------------------------------------------------------------------------------------------------------------------------------------------------------------------------------------------------------------------------------------------------------------------------------------------------------------------------------------------------------------------------------------------------------------------------------------------------------------------------------------------------------
>Poaceascoma_taiwanense_PY1
-aacaaggtttccgtaggtgaacctgcggaaggatcattagaagaaacgaggtcgagggcatccattggttggatagtgcccgaccccgctctttaccttgcctactgcactacttgttgcttcctggcgtcggtattccggcgccaggagccctttataaccctgtataagcattgaagtcctgaacgaaactaaatcatacaactttcaacaatggatctcttggttctggcatcgatgaagaacgcagcgaaatgcgataagtagtgtgaattgcagaattcagtgaatcatcgaatctttgaacgcacattgcgccccttggtattccatggggcatgcctgttcgagcgtcatctgaaccctcaagccccttggcttggtgttgggtgtctgtccccgctccttgcgtggactcaccctaaatgcattggcagcgtcctctcagcttctctcgtagtacattgcgtggcgaggcgtagcgaggc--acgtccagcaagtcaccctccaagtttgacctcggatcaggtagggatacccggcggcaacagctcaaatttgaaatctggcctcctcggggcccgagttgtaatttgcagagggtgctttggtgttgacagcggtctaagttccttggaacaggacgtcacagagggtgagaatcccgtacgtggtcgcccgtcttcgccgtgtaaagccccttcgacgagtcgagttgtttgggaatgcagctctaaatgggaggtaaatttcttctaaagctaaatattggccagagaccgatagcgcacaagtagagtgatcgaaagatgaaaagcactttggaaagagagtcaaaaagcacgtgaaattgttgaaagggaagcgcttgcagccagacttgcccgtagttgctcacccggacttttgcccggggcactcttctgcgggcaggccagcatcagtttgggcgaccggataacggcctctgtcatgtatcttccttcgggatgaccttataggggaggcgtaatgcggccagcctggactgaggtccgcgcatctgctaggatgctggcgtaatggctgtaagcggcccgtcttgaaacacggaccaaggagtctaacatctatgcgagtgtttgggtgtcaagcccgagcgcgtaatgaaagtgaacggaggtgggaaccctcgggcgcaccatcgaccgatcctgatgttctcggatggatttgagtaagagcatagctgttgggacccgaaagatggtgactatgcttgaatagggtgaagccagaggaaacctggtggaggctcgcagcggttctgacgtgcaaatcgatcgtcaaa-----------------------------------------------------------------------------------------------------------------------------------------------------------------------------------------------------------------------------------------------------------------------------------------------------------------------------------------------------------------------------------------------------------------------------------------------------------------------------------------------------------------------------------------------------------------------------------------------------------------------------------------------------------------------------------------------------------------------------------------------------------------------------------------------------------------------------------------------------------------------------------------------------------------------------------------------------------------------------------------------------------------------------------------------------ctgcgccattctcatcatcgccgctggtactggtgagttcgaagccggtatctccaaggatggccagactcgtgagcacgctctcctcgcctacaccctcggtgtcaagcagctcatcgtcgccatcaacaagatggacactaccaagtggtccgagtcccgtttccaggaaatcattaaggagacgaccaacttcatcaagaaggttggctacaaccccaagcacgtccccttcgtccccatctccggcttcaacggcgacaacatgatcgagccctccaccaactgcccctggtacaagggctgggagaaggagatcaagaccaaggccaccggcaagaccctccttgaggccatcgacgccatcgagcccccgtcgcgtccctctgacaagcccctccgcctgcccctccaggatgtgtacaagatcggtggtattggcacggtccctgtcggtcgtgtcgagactggtgtcatcaaggccggtatggtcgtcaccttcgccccggctggtgtgaccactgaagtcaagtccgttgagatgcaccacgagcagctcaccgagggtgtccccggtgacaatgtcggcttcaacgtcaagaacgtctccgtcaaggagatccgtcgtggcaacgtcgccggtgactccaagaacgacccccccaagggtgctgagtccttcaacgcccaagtcatcgtcctcaaccaccccggtcaggtcggtgctggttatgcccccgtccttgactgccacactggccacattgcctgcaaattctccgagcttctcgagaagatcgatcgccgcactggcaagtctgttga---------------------------------------------------------------------------------------------------------------------------------
>Poaceascoma_herbaceum_GZCC_19_0046
ataaaaccgttccgtaggtgaacctgcggaaggatcattacaagaatcgagacggacggtgcctactcgataggctccgtccagtcccgctctctaccttgcctactgcaccgtttgttgcttcctggcggcggcgtcccgtcgccagggccttttgaaagccaggtataagcattgaaactctgacatacactaaatcgtacaactttcaacaatggatctcttggttctggcatcgatgaagaacgcagcgaaatgcgataagtagtgtgaattgcagaattcagtgaatcatcgaatctttgaacgcacattgcgccccttggtattccatggggcatgcctgttcgagcgtcatctgaaccctcaagccccatggcttggtgttgggtgtctgtccctgctccccgcgcggactc-----------------------------------------------------------------------------------------------------------------------------gcggcaacagctcaaatttgaaatctggcctccttgcggtccgagttgtaatttgcagagggtgctttggtgttgacagcggtctaagttccttggaacaggacgtcacagagggtgagaatcccgtacgtggtcgcacgtcttcaccgtgtaaagccccttcgacgagtcgagttgtttgggaatgcagctctaaatgggaggtaaatttctcctaaagctaaatattggccagagaccgatagcgcacaagtagagtgatcgaaagatgaaaagcactttggaaagagagtcaaaaagcacgtgaaattgttgaaagggaagcgcttgcagccagacttgcccgtagttgctcacccggacttttgcccggggcactcttctgcgggcaggccagcatcagtttgggcgaccggataatggcctctgtcatgtatcatccttcgggatgaccttataggggaggcgtaatgcggccagcctggactgaggtccgcgcatctgctaggatgctggcgtaatggctgtaagcggcccgtcttgaaacacggaccaaggagtctaacatctatgcgagtgtttgggtgtcaagcccgggcgcgtaatgaaagtgaacggaggtgggaacccttgggtgcaccatcgaccgatcctgatgttctcggatggatttgagtaagagcatagctgttgggacccgaaagatggtgactatgcttgaatagggtgaagccagaggaaacctggtggaggctcgcagcggttctgacgtgcaaatcgatcgtcaaatatacgtgaaactgcgaatggctcattaaatcagttatcgtttatttgatagtaccttactacttggataaccgtggtaattctagagctaatacatgctaaaaaccccaacttcggaaggggtgtatttattagataaaaaaccaatgcccttcggggctccttggtgattcatgataacttctcagatcgcatggccttgcgccggcgacggttcattcaaatttctgccctatcaactttcgatggtaaggtattggcttaccatggtttcaacgggtaacggggaattagggttcgattccggagagggagcctgagaaacggctaccacatccaaggaaggcagcaggcgcgcaaattacccaatcccaacacggggaggtagtgacaataaatactgatacagggctcttttgggtcttgtaattggaatgagtacaatttaaacctcttaacgaggaacaattggagggcaagtctggtgccagcagccgcggtaattccagctccaatagcgtatattaaagttgttgcagttaaaaagctcgtagttgaacctttggcctggctggcaggtccgcctcaccgcgtgcacttgtccggccgggccttctcttctggagaaccgcatgcccttcactgggtgtgttggggaccaggacttttactttgaaaaaattagagtgttcaaagcaggcctttgctcgaatacgttagcatggaataatagaataggacgtgcggtcctattttgttggtttctaggaccgccgtaatgattaatagggacagtcgggggcatcagtattcaattgtcagaggtgaaattcttggatttattgaagactaactactgcgaaagcatttgccaaggatgttttcattaatcagtgaacgaaagttaggggatcgaagacgatcagataccgtcgtagtcttaaccataaactatgccgactagggatcgggcggtgttactattttgacccgctcggcaccttacgagaaatctgcgccattctcatcatcgccgccggcactggtgagttcgaggccggtatctccaaggatggccagacccgtgagcacgcgctcctcgcctacactctcggcgtgaagcagctcatcgtcgccatcaacaagatggacaccaccaagtggtccgagtcccgtttccaggaaatcatcaaggagacgaccaacttcatcaagaaggtcggctacaaccccaagcacgtccccttcgtccccatctcgggcttcaacggcgacaacatgatcgagccctcctccaactgcccctggtacaagggctgggagaaggagatcaagaccaaggccaccggcaagacgctcctcgaggccatcgatgccattgagcccccgagccgtccctccgacaagcccctccgcctgcctctccaggatgtgtacaagattggtggtattggcacggtccctgtcggtcgtgttgagactggtgtcatcaaggccggtatggtcgtcaccttcgccccggctggtgtgaccactgaagtcaagtccgttgagatgcaccacgagcagctcaccgagggtgtccccggtgacaacgttggcttcaacgtcaagaacgtctcggtcaaggagatccgtcgtggcaacgtcgctggtgattccaagaacgacccccccaagggtgctgaatctttcaatgctcaggtcatcgtcctcaaccaccccggtcaggtcggtgccggttacgctcccgtccttgactgccacactgcccacattgcctgcaagttcgccgagcttctcgagaagatcgaccgccgtaccggcaagtccgttgagaacacccccaagttcatcaagtctggtgatgcggccatcgtcaagatgattccctccaagcccatgtgcgttgaggctttcaccgagtacccccctcttggtcgtttcgctgtccgtgatatggtaag
>Halobyssothecium_obiones_MFLUCC_15_0381_
-------------------------------------------------------------------------ggggtgcttagccttgactatgaccttgactatgcgcacctttgttgcttcct--cggcgggttcccgccgcaaggagcccct-taacctctttgctggaatcaa---actgaaacaaaccaaaatttacaactttcaacaatggatctcttggttctggcatcgatgaagaacgcagcgaaatgcgataagtagtgtgaattgcagaattcagtgaatcatcgaatctttgaacgcacattgcgcccctcggtattccgtggggcatgcctgttcgagcgtcattgaccccctcaagctc---tgcttggtgttgggcgcctgtcc-cgccccgcgcgcggactcgcctcgaagacattggcggcggtctgccagcttcccgcgcagcacattgcgcctcgaggctccggcggacccgcgtccagcaagtccacccc---agttgacctcggatc---------------gcggcaacagctcaaatttgaaatctggcctccctggtggccgagttgtaatttgcagagggtgctttggcgtcggcagcggtctaagttccttggaacaggacgtcacagagggtgagaatcccgtacgtggtcgcctgccttcgccgtgtaaagccccttcgacgagtcgagttgtttgggaatgcagctctaaatgggaggtaaatttcttctaaagctaaataccggccagagaccgatagcgcacaagtagagtgatcgaaagatgaaaagcactttggaaagagagtcaaacagcacgtgaaattgttgaaagggaagcgcttgccgccagacttgcccgcagttgctcatcggaacttctgctccgagcactcttctgcgggcaggccagcatcagtttgggcgaccggataaaggcctctgtcatgtatcttccttcgggatgaccttataggggaggcgcaatgcggccagcccggactgaggtccgcgcatctgctaggatgctggcgtaatggctg-aagcggcccgtcttgaaacacggaccaaggagtctaacatctatgcgagtgtttgggtgtcaagcccgggcgcgcaatgaaagtgaacggaggtgggaacccttgggtgcaccatcgaccgatcctgatgtcttcggatggatttgagtaagagcatagctgttgggacccgaaagatggtgactatgcttgaatagggtgaagccagaggaaacctggtggaggctcgcagcggttctgacgtgcaaatcgatcgtcaaatatacgtgaaactgcga--tgctca-taaatcag-tatcgtttatttgatagtaccttactacttggataaccgt-gtaattctagagctaatacatgctgaaaa-cccgacttcgggaggggtgtatttattagataaaaaaccaatgcccttcggggctccttggtgattcatgataacttctcagatcgcatggccttgcgccggcgacggttcattcaaatttctgccctatcaactttcgatggtaaggtattggcttaccatggtttcaacgggtaacggggaattagggttcgattccggagagggagcctgagaaacggctaccacatccaaggaaggcagcaggcgcgcaaattacccaatcccgacacggggaggtagtgacaataaatactaatacagggctcttttgggtcttgtaattggaatgagtacaatttaaacctcttaacgaggaacaattggagggcaagtctggtgccagcagccgcggtaattccagctccaatagcgtatattaaagttgttgcagttaaaaagctcgtagttgaacctttggcctggccggcaggtccgcctcaccgcgtgcacttgtccggccgggccttcttttctggagaaccgcatgcccttcactgggtgtgttggggaccaggacttttactttgaaaaaattagagtgttcaaagcaggcctttgctcgaatacgttagcatggaataatagaataggacgtgcggtcctattttgttggtttctaggaccgccgtaatgattaatagggacagtcgggggcatcagtattcaattgtcagaggtgaaattcttggatttattgaagactaactactgcgaaagcatttgccaaggatgttttcattaatcagtgaacgaaagttaggggatcgaagacgatcagataccgtcgtagtcttaaccataaactatgccgactagggatcgggcggtgttattattttgactcgctcggcaccttacgagaaatttgcgccattctcatcattgccgctggcactggtgagttcgaggccggtatctccaaggatgcccagactcgtgagcacgctctcctcgcctacacgctgggtgtgaagcagctcatcgtcgccatcaacaagatggacacgaccaagtggtccgagtcccgttaccaggagatcatcaaggagacctccaacttcatcaagaaggttggctacaacccgaagcacgttcctttcgtccccatctccggcttcaacggcgacaacatgatcgaggcctccaccaactgcccctggtacaagggctgggagaaggagatcaaatccaaggccactggcaagacgctccttgaggccattgactccatcgagcccccgacccgtccctccgacaagcccctccgcctgcccctgcaggatgtctacaagatcggcggcattggcacggttcccgtcggtcgtgtcgagactggtgtcatcaaggccggtatggtcgtcaccttcgctcccgctggtgtgaccactgaagtcaagtccgtcgagatgcaccacgagcagctttctgagggtgttccgggtgacaatgtcggcttcaacgtcaagaacgtctccgtcaaggagatccgtcgtggcaacgttgctggtgactccaagacggatccccccaagggcgccgagtccttcaacgcccaggtcatcgtccttaaccaccctggtcaggtcggtgccggttacgcacccgtcctcgattgccacaccgcccacattgcttgcaagttctccgagctcctcgagaagatcgaccgccgtactggcaagtcggttgagaacagccccaagttcatcaagtctggtgacgccgccatcgtcaagatgattccctccaagcccatgtgg-----------------------------------------------------------
>Lentithecium_pseudoclioninum_KT_1111
--------------------------cggaaggatcattacctggccttgggccgctcgcgggggctagaccgggggtgcttagccttgactcttaccttgactatgcgtacctttgttgtttcct--cggcgggtccctgccgctaggaaccctcataacccttttgctagcatcaaccttctgaaacaaatcaaaatttacaactttcaacaatggatctcttggttctggcatcgatgaagaacgcagcgaaatgcgataagtagtgtgaattgcagaattcagtgaatcatcgaatctttgaacgcacattgcgcccctcggtattccgtggggcatgcctgttcgagcgtcatttaccccctcaagctc---tgcttggtgttgggcgtctgtcc-cgcctcgtgcgcggactcgccccaaaggtattggcagcggtctgccagcttctcgcgcagcacattgcgcctcgaggcattggcggatcagcgtccatcaaagcccactccaagtttgacctcggatcaggtagggatacccggcggcaacagctcaaatttgaaatctggcctccttgtggtccgagttgtaatttgcagagggtgctttggcgtcggcagcggtctaagttccttggaacaggacatcacagagggtgagaatcccgtacgtggtcgcctgccttcgccgtgtaaagccccttcgacgagtcgagttgtttgggaatgcagctctaaatgggaggtaaatttcttctaaagctaaatactggccagagaccgatagcgcacaagtagagtgatcgaaagatgaaaagcactttggaaagagagtcaaacagcacgtgaaattgttgaaagggaagcgcttgccgccagacttgcccgtagttgctcatcggaacctttgctccgagcactcttctgcgggcaggccagcatcagtttgggcgaccggataaaggcctctgtcatgtatcttccttcgggatgaccttataggggaggcgtaatgcggccagcccggactgaggtccgcgcatctgctaggatgctggcgtaatggctgtaagcggcccgtcttgaaacacggaccaaggagtctaacatctatgcgagtgtttgggtgtcaagcccgggcgcgtaatgaaagtgaacggaggtgggaaccctcgggtgcaccatcgaccgatcctgatgtcttcggatggatttgagtaagagcatagctgttgggacccgaaagatggtgactatgcttgaatagggtgaagccagaggaaacctggtggaggctcgcagcggttctgacgtgcaaatcgatcgtcaaa---------aactgcgaatggctcattaaatcagttatcgtttatttgatagtaccttactacttggataaccgtggtaattctagagctaatacatgctgaaaaccccgacttcggaaggggtgtatttattagataaaaaaccaatgccctccggggctccttggtgattcataataacttctcagatcgcatggccttgcgccggcgacggttcattcaaatttctgccctatcaactttcgatggtaaggtattggcttaccatggtttcaacgggtaacggggaattagggttcgattccggagagggagcctgagaaacggctaccacatccaaggaaggcagcaggcgcgcaaattacccaatcccgacacggggaggtagtgacaataaatactgatacagggctcttttgggtcttgtaattggaatgagtacaatttaaacctcttaacgaggaacaattggagggcaagtctggtgccagcagccgcggtaattccagctccaatagcgtatattaaagttgttgcagttaaaaagctcgtagttgaacctttggcctggctggcaggtccgcctcaccgcgtgcacttgtccggccgggccttctcttctggagaaccgcatgcccttcactgggtgtgttggggaccaggacttttactttgaaaaaattagagtgttcaaagcaggcctttgctcgaatacgttagcatggaataatagaataggacgtgcggtcctattttgttggtttctaggaccgccgtaatgattaatagggacagtcgggggcatcagtattcaattgtcagaggtgaaattcttggatttattgaagactaactactgcgaaagcatttgccaaggatgttttcattaatcagtgaacgaaagttaggggatcgaagacgatcagataccgtcgtagtcttaaccataaactatgccgactagggatcgggcggtgttattattttgactcgctcggcaccttacgagaaat------------------------------------------------------------------------------------------------------------------------------------------------------------------------------------------------------------------------------------------------------------------------------------------------------------------------------------------------------------------------------------------------------------------------------------------------------------------------------------------------------------------------------------------------------------------------------------------------------------------------------------------------------------------------------------------------------------------------------------------------------------------------------------------------------------------------------------------------------------------------------------------------------------------------------------------------------------------------------------------
>Montagnula_chromolaenicola_MFLUCC_17_1469
taacaaggtttccgtaggtgaacctgcggaaggatcattaaacaa------------------------ctaggccgtaacaagccttgaacccttctctacgcgcacctttaccttctcctt-----cggcgggtgcccgccgtcggaaccaac--aaacccttttgcatctagcatacctccgaacaaaacacaatgttacaactttcaacaatggatctcttggctctggcatcgatgaagaacgcagcgaaatgcgataagtagtgtgaattgcagaattcagtgaatcatcgaatctttgaacgcacattgcgccccttggtattccatggggcatgcctgttcgagcgtcatctacaccctcaagctc---tgcttggtgttgggcgtctgtccccgcctcgcgcgcggactcgccccaaatccattggcagcgtcccctcgccctctcgcgcagcacaatgcgcgacgagg---gagcggcttttgggatcgcgacccaccccccgtctttgacctcggatcaggtagggatacccggcggcaacagctcaaatttgaaatctggcccccctggggtccgagttgtaatttgcagagggcgctttggcatcggcggcggtctaagttccttggaacaggacatcgcagagggtgagaatcccgtacgtgggcgcctgcctttgccgtgtaaagccccttcgacgagtcgagttgtttgggaatgcagctctaaatgggaggtaaatttcttctaaagctaaataccggccagagaccgatagcgcacaagtagagtgatcgaaagatgaaaagtactttggaaagagagtcaaatagcacgtgaaattgttgaaagggaagcgcttgcagccagacgtgcgcgcggttgctcaccccggctctcgcctggggcactcttccgcgcgcaggccagcatcagttcgggcggtcggataaaggcctctgtcaagtaccttcccccgggaaggccttataggggaggcgcaatgcgaccagcccggactgaggtccgcgcatctgctaggatgctggcgtaatggctgtaagcggcccgtcttgaaacacggaccaaggagtctaacatctatgcgagtgtttgggtgtcaagcccgggcgcgcaatgaaagtgaacggaggtgggatcccctgggtgcaccatcgaccgatcctgatgtcttcggatggatttgagtaagagcatagctgttgggacccgaaagatggtgactatgcttgaatagggtgaagccagaggaaacctggtggaggctcgcagcggttctgacgtgcaaatcgatcgtcaaatatacgtgaaactgcgaatggctcattaaatcagttatcgtttatttgatagtaccttactacttggataaccgtggtaattctagagctaatacatgctaaaaaccccaacttcgggaggggtgtatttattagataaaaaaccaatgcccttcggggctccttggtgattcatgataacttctcagatcgcatagccttgagctggcgacggttcattcaaatttctgccctatcaactttcgatggtaaggtagtggcttaccatggttgcaacgggtaacggggaattagggttcgattccggagagggagcctgagaaacggctaccacatccaaggaaggcagcaggcgcgcaaattacccaattccgatacggagaggtagtgacaataaatactgatacagggctcttttgggtcttgtaattggaatgagtacaatttaaacctcttaacgaggaacaattggagggcaagtctggtgccagcagccgcggtaattccagctccaatagcgtatattaaagttgttgcagttaaaaagctcgtagttgaacctttggcctggctggcaggtccgcctcaccgcgtgcacttgtccggccgggccttttcttctggagaaccgcatgcccttcactgggtgtgttggggaccaggacttttactttgaaaaaattagagtgttcaaagcaggcctttgctcgaatacgttagcatggaataatagaataggacgtgcggtcctattttgttggtttctaggaccgccgtaatgattaatagggacagtcgggggcatcagtattcaattgtcagaggtgaaattcttggatttattgaagactaactactgcgaaagcatttgccaaggatgttttcattaatcagtgaacgaaagttaggggatcgaagacgatcagataccgtcgtagtcttaaccataaactatgccgactagggatcgggcggtgtttctaatgtgacccgctcggcaccttacgagaaat-------------------gccgccggtactggtgagttcgaggctggtatctccaaggatggtcagacccgtgagcacgcccttctcgcctacaccctcggtgtgaagcagctcatcgtcgccatcaacaagatggacaccaccaagtggtccgaggagcgttaccaggagatcatcaaggagacctcttccttcatcaagaaggtcggctacaaccccaagcacgttcccttcgtgcccatctccggcttcaacggtgacaacatgatcgagccctccaccaactgcccctggtacaagggctgggagaaggagaccaaggccaaggctactggcaagaccctccttgaggccatcgacgccatcgatacccccgtccgtccctctgacaagcccctccgtcttccccttcaggatgtgtacaagatcggtggtattggcacggtccccgtcggtcgtgtcgagaccggtgtcatcaagcccggtatggtcgtcaccttcgctcccgctggtgtgaccactgaggtcaagtccgtcgagatgcaccacgagcagcttaccgagggtgtcccgggtgacaacgtcggcttcaacgtcaagaacgtctccgtcaaggagatccgtcgtggcaacgttgctggtgactccaagaacgacccccccaagggtgccgagtccttcaacgcccaggttatcgtccttaaccaccccggccaggtcggtgctggttacgctcccgtccttgactgccacactgcccacattgcttgcaagttcgccgagcttctcgagaagatcgaccgccgtaccggcaagtctgttgagagcagccccaagttcgtcaagtctggtgacgccgctatcgtcaagatgattccctccaagcccatgtgcgttgag-----------------------------------------------------
>Corynespora_torulosa_CBS_136419
-----------ccgtaggtgaacctgcggaaggatcattatcgtag-------------------------gggcctcgcccccttcgagatagcaccctttgtctatgagcacctctcgtttcct--cggcaggcgcctgccaacgaggacctatacaaaccttttgcaagaagtacacgtctgaaacacaaacaaatttacaactttcaacaacggatctcttggttctggcatcgatgaagaacgcagcgaaatgcgataagtagtgtgaattgcagaattcagtgaatcatcgaatctttgaacgcacattgcgccctttggtattccttagggcatgcctgttcgagcgtcatttcaaccctcaagcct---agcttggtgttgggcgtttgtcccgcctccgcgcctggactcgcctcaaaaacattggcggccggttcccagccacgagcgcagcacagcgagcgctgaagtggctgcgggtcggcgcaccagaagcccccccccaaattttgacctcgatcaggtag---------gcggcaacagctcaaatttgaaatctggctctctaggggtccgcgttgtaatttgcagagggtgctttggcgttggcagcggtctaagttccttggaacaggacgtcacagagggtgagaatcccgtacgtggtcgccagccttcgccgtgtaaagccccttcgacgagtcgagttgtttgggaatgcagctctaaatgggaggtaaatttcttctaaagctaaatactggccagagaccgatagcgcacaagtagagtgatcgaaagatgaaaagcactttggaaagagagtcaaaaagcacgtgaaattgttgaaagggaagcgcttgcagccagacttgcctgtagttgctcagccgggctccggcccggtgcactcttctgcgggcaggccagcatcagttcgggcggccggataaagacctctgtcacgtacctccctccggggagaacttataggggaggtgaaatgcggccagtccggactgaggtccgcgcatctgctaggatgctggcgtaatggctgtaagcggcccgtcttgaaacacggaccaaggagtctaacatctatgcgagtgtttgg--gttcaacccgagcgcgtaa--gagatgaacggagt--ggaaccctcgggggcacc-tcgaccgacctg--------------------------------------------------------------------------------------------------------------------------------------------------------------------------------------------------------------------------------------------------------------------------------------------------------------------------------------------------------------------------------------------------------------------------------------------------------------------------------------------------------------------------------------------------------------------------------------------------------------------------------------------------------------------------------------------------------------------------------------------------------------------------------------------------------------------------------------------------------------------------------------------------------------------------------------------------------------------------------------------------------------------------------------------------------------------------------------------------------------------------------------------------------------------------------------------ctgcgccatcctcatcatcgccgctggtactggtgagttcgaggctggtatctccaaggatggccagacccgtgagcacgctctgctcgcctacacccttggtgtcaagcagctcatcgtcgccatcaacaagatggacaccaccaagtggtccgaggaccgttaccaggagatcatcaaggagacctccaacttcatcaagaaggtcggctacaaccccaagcacgttcccttcgtccccatctccggcttcaacggtgacaacatgatcgagccctccagcaactgcccctggtacaagggctgggagaaggagaccaaggccaaggccaccggtaagaccctcctcgaggccatcgacgccatcgaccctcccagccgtccctccgacaagcccctccgccttcccctccaggatgtgtacaagattggcggtattggcacggtgcccgtcggtcgtgtcgagactggtgtgatcaaggccggtatggtcgtcaccttcgcccccgccaacgtcaccactgaggtcaagtccgtcgagatgcaccacgagcagcttaccgagggtgtccccggtgacaacgtcggcttcaacgtcaagaacgtctccgtcaaggagatccgccgtggcaacgttgccggtgactccaagaacgacccccccaagggtgccgagtccttcaacgcccaggtcatcgtcctcaaccaccccggccaggtcggtgctggttacgcccctgtcttggattgccacaccgcccacattgcctgcaagttctctgagctcctcgagaagatcgatcgccgtaccggcaagtctgttgaggcttctcccaagttcatcaagtctggtgatgctgccatcgtcaagatgattccctccaagcccatgtgcgttgaggctttcaccgagtacccccctcttggtcgtttcgccgtccgtgac--------
>CMML_20_44
-------------------------------------ttacaagaaacgcggctggtcgtgcctgacggtcgggttctgtccggccccgctccttaccttgcctactgtaccgtttgttgctccctggcggtccg-cgcggccgccagggaccttctcaaaccttgtataagcattgagtacctgacacgcactaaatcatacaactttcaacaatggatctcttggttctggcatcgatgaagaacgcagcgaaatgcgataagtagtgtgaattgcagaattcagtgaatcatcgaatctttgaacgcacattgcgccccttggtattccatggggcatgcctgttcgagcgtcatctgaaccctcaagccccctggcttggtgttgggcgtttgtccgcgctcctcgcgcagactcgccccaaatgcattggcagcggcc-cccggctccgagcgcagcacattgcgcagtggagcgtggcgtggcgcgcttccagaagcgaaccccccaagtttgacctcggatcaggtagggatacccggcggcaacagctcaaatttgaaatctggcctcctgggggtccgagttgtaatttgcagagggtgctttggcgtgggcggcggtctaagttccttggaacaggacgtcacagagggtgagaatcccgtacgtggtcgcccgtcctcgccgtgtaaagccccttcgacgagtcgagttgtttgggaatgcagctctaaatgggaggtaaatttctcctaaagctaaataccggccagagaccgatagcgcacaagtagagtgatcgaaagatgaaaagcactttggaaagagagtcaaaaagcacgtgaaattgttgaaagggaagcgcttgcagccagacttgcccgtagttgctcacccggacttttgcccggggcactcttctgcgggcaggccagcatcagtttgggcgaccggataacggcctctgtcatgtatcatccttcgggatgaccttataggggaggcgtaatgcggccagcctggactgaggtccgcgcatctgctaggatgctggcgtaatggctgtaagcggcccgtcttgaaacacggaccaaggagtctaacatctatgcgagtgtttgggtgtcaagcccgggcgcgtaatgaaagtgaacggaggtgggaacccttgggcgcaccatcgaccgatcctgatgttctcggatggatttgagtaagagcatggctgttgggacccgaaagatggtgactatgcttgaatagggtgaagccagaggaaacctggtggaggctcgcagcggttctgacgtgcaaatcgatcgtcaaatatacgtgaaactgcgaatggctcattaaatcagttatcgtttatttgatagtaccttactacttggataaccgtggtaattctagagctaatacatgctaaaaaccccgacttcggaaggggtgtatttattagataaaaaaccaatgcccttcggggctccttggtgattcatgataacttctcagatcgcatggccttgcgccggcgacggttcattcaaatttctgccctatcaactttcgatggtaaggtattggcttaccatggtttcaacgggtaacggggaattagggttcgattccggagagggagcctgagaaacggctaccacatccaaggaaggcagcaggcgcgcaaattacccaatcccaacacggggaggtagtgacaataaatactgatacagggctcttttgggtcttgtaattggaatgagtacaatttaaacctcttaacgaggaacaattggagggcaagtctggtgccagcagccgcggtaattccagctccaatagcgtatattaaagttgttgcagttaaaaagctcgtagttgaacctttggcctggctggcaggtccgcctcaccgcgtgcacttgtccggccgggccttcttttctggagaaccgcatgcccttcactgggtgtgttggggaccaggacttttactttgaaaaaattagagtgttcaaagcaggcctttgctcgaatacgttagcatggaataatagaataggacgtgcggtcctattttgttggtttctaggaccgccgtaatgattaatagggacagtcgggggcatcagtattcaattgtcagaggtgaaattcttggatttattgaagactaactactgcgaaagcatttgccaaggatgttttcattaatcagtgaacgaaagttaggggatcgaagacgatcagataccgtcgtagtcttaaccataaactatgccgactagggatcgggcggtgttactattttgacccgctcggcaccttacgagaaatctgcgccattctcatcattgccgctggtactggtgagttcgaggccggtatctccaaggatggccagacccgtgagcacgctctcctcgcctacacgctgggtgtgaagcagctcatcgtcgccatcaacaagatggacaccaccaagtggtccgagtcccgtttccaggaaatcatcaaggagacgaccaacttcatcaagaaggttggctacaaccccaagcacgtcccctttgtccccatctccggcttcaacggtgacaacatgattgagccctccagcaactgcccctggtacaagggctgggagaaggagatcaagacaaaggccactggcaagaccctcctcgaggctattgacgccatcgagcccccgacccgtccctctgacaagcccctccgtctgcccctccaggatgtgtacaagattggcggtattggcacggtccccgtcggtcgtgttgagactggtgtcatcaaggctggtatggtcgtcacctttgccccggctggtgtgaccactgaagtcaagtccgtcgagatgcaccacgagcagctcgccgagggtgtcccaggtgacaacgttggcttcaacgtcaagaatgtctccgtcaaggagattcgtcgtggtaacgtcgccggtgactccaagaacgacccgcccaagggtgccgagtccttcaacgcccaggtcattgtcctcaaccaccctggccaggtcggtgccggttacgctcccgtgctcgactgccacaccgcccacattgcctgcaagttctctgagctcctcgagaagattgaccgccgtaccggcaagtcggttgagaacagccccaagttcatcaagtctggcgatgctgccattgtcaagatgattccctccaagcccatgtgcgttgaggctttcaccgagtacccccctcttggtcgtttcgccgtccgtgacatggtaag
>CMML_20_45
taacaaggtttccgtaggtgaacctgcggaaggatcattacaagaaacgcggctggtcgtgcctgacggtcgggttctgtccggccccgctccttaccttgcctactgtaccgtttgttgctccctggcggtccg-cgcggccgccagggaccttctcaaaccttgtataagcattgagtacctgacacgcactaaatcatacaactttcaacaatggatctcttggttctggcatcgatgaagaacgcagcgaaatgcgataagtagtgtgaattgcagaattcagtgaatcatcgaatctttgaacgcacattgcgccccttggtattccatggggcatgcctgttcgagcgtcatctgaaccctcaagccccctggcttggtgttgggcgtttgtccgcgctcctcgcgcagactcgccccaaatgcattggcagcggcc-cccggctccgagcgcagcacattgcgcagtggagcgtggcgtggcgcgcttccagaagcgaaccccccaagtttgacctcggatcaggtagggatacccggcggcaacagctcaaatttgaaatctggcctcctgggggtccgagttgtaatttgcagagggtgctttggcgtgggcggcggtctaagttccttggaacaggacgtcacagagggtgagaatcccgtacgtggtcgcccgtcctcgccgtgtaaagccccttcgacgagtcgagttgtttgggaatgcagctctaaatgggaggtaaatttctcctaaagctaaataccggccagagaccgatagcgcacaagtagagtgatcgaaagatgaaaagcactttggaaagagagtcaaaaagcacgtgaaattgttgaaagggaagcgcttgcagccagacttgcccgtagttgctcacccggacttttgcccggggcactcttctgcgggcaggccagcatcagtttgggcgaccggataacggcctctgtcatgtatcatccttcgggatgaccttataggggaggcgtaatgcggccagcctggactgaggtccgcgcatctgctaggatgctggcgtaatggctgtaagcggcccgtcttgaaacacggaccaaggagtctaacatctatgcgagtgtttgggtgtcaagcccgggcgcgtaatgaaagtgaacggaggtgggaacccttgggcgcaccatcgaccgatcctgatgttctcggatggatttgagtaagagcatggctgttgggacccgaaagatggtgactatgcttgaatagggtgaagccagaggaaacctggtggaggctcgcagcggttctgacgtgcaaatcgatcgtcaaatatacgtgaaactgcgaatggctcattaaatcagttatcgtttatttgatagtaccttactacttggataaccgtggtaattctagagctaatacatgctaaaaaccccgacttcggaaggggtgtatttattagataaaaaaccaatgcccttcggggctccttggtgattcatgataacttctcagatcgcatggccttgcgccggcgacggttcattcaaatttctgccctatcaactttcgatggtaaggtattggcttaccatggtttcaacgggtaacggggaattagggttcgattccggagagggagcctgagaaacggctaccacatccaaggaaggcagcaggcgcgcaaattacccaatcccaacacggggaggtagtgacaataaatactgatacagggctcttttgggtcttgtaattggaatgagtacaatttaaacctcttaacgaggaacaattggagggcaagtctggtgccagcagccgcggtaattccagctccaatagcgtatattaaagttgttgcagttaaaaagctcgtagttgaacctttggcctggctggcaggtccgcctcaccgcgtgcacttgtccggccgggccttcttttctggagaaccgcatgcccttcactgggtgtgttggggaccaggacttttactttgaaaaaattagagtgttcaaagcaggcctttgctcgaatacgttagcatggaataatagaataggacgtgcggtcctattttgttggtttctaggaccgccgtaatgattaatagggacagtcgggggcatcagtattcaattgtcagaggtgaaattcttggatttattgaagactaactactgcgaaagcatttgccaaggatgttttcattaatcagtgaacgaaagttaggggatcgaagacgatcagataccgtcgtagtcttaaccataaactatgccgactagggatcgggcggtgttactattttgacccgctcggcaccttacgagaaat----------------attgccgctggtactggtgagttcgaggccggtatctccaaggatggccagacccgtgagcacgctctcctcgcctacacgctgggtgtgaagcagctcatcgtcgccatcaacaagatggacaccaccaagtggtccgagtcccgtttccaggaaatcatcaaggagacgaccaacttcatcaagaaggttggctacaaccccaagcacgtcccctttgtccccatctccggcttcaacggtgacaacatgattgagccctccagcaactgcccctggtacaagggctgggagaaggagatcaagacaaaggccactggcaagaccctcctcgaggctattgacgccatcgagcccccgacccgtccctctgacaagcccctccgtctgcccctccaggatgtgtacaagattggcggtattggcacggtccccgtcggtcgtgttgagactggtgtcatcaaggctggtatggtcgtcacctttgccccggctggtgtgaccactgaagtcaagtccgtcgagatgcaccacgagcagctcgccgagggtgtcccaggtgacaacgttggcttcaacgtcaagaatgtctccgtcaaggagattcgtcgtggtaacgtcgccggtgactccaagaacgacccgcccaagggtgccgagtccttcaacgcccaggtcattgtcctcaaccaccctggccaggtcggtgccggttacgctcccgtgctcgactgccacaccgcccacattgcctgcaagttctctgagctcctcgagaagattgaccgccgtaccggcaagtcggttgagaacagccccaagttcatcaagtctggcgatgctgccattgtcaagatgattccctccaagcccatgtgcgttgaggctttcaccgagtacccccctcttggtcgtttcgccgtccgtgacatggtaag
>CMML_20_46
taacaaggtttccgtaggtgaacctgcggaaggatcattacaagaaacgcggctggtcgtgcctgacggtcgggttctgtccggccccgctccttaccttgcctactgtaccgtttgttgctccctggcggtccg-cgcggccgccagggaccttctcaaaccttgtataagcattgagtacctgacacgcactaaatcatacaactttcaacaatggatctcttggttctggcatcgatgaagaacgcagcgaaatgcgataagtagtgtgaattgcagaattcagtgaatcatcgaatctttgaacgcacattgcgccccttggtattccatggggcatgcctgttcgagcgtcatctgaaccctcaagccccctggcttggtgttgggcgtttgtccgcgctcctcgcgcagactcgccccaaatgcattggcagcggcc-cccggctccgagcgcagcacattgcgcagtggagcgtggcgtggcgcgcttccagaagcgaaccccccaagtttgacctcggatcag----------------------------------------------------------------------------------------------------------------------------------------------------------------------------------------------------------------aatgggaggtaaatttctcctaaagctaaataccggccagagaccgatagcgcacaagtagagtgatcgaaagatgaaaagcactttggaaagagagtcaaaaagcacgtgaaattgttgaaagggaagcgcttgcagccagacttgcccgtagttgctcacccggacttttgcccggggcactcttctgcgggcaggccagcatcagtttgggcgaccggataacggcctctgtcatgtatcatccttcgggatgaccttataggggaggcgtaatgcggccagcctggactgaggtccgcgcatctgctaggatgctggcgtaatggctgtaagcggcccgtcttgaaacacggaccaaggagtctaacatctatgcgagtgtttgggtgtcaagcccgggcgcgtaatgaaagtgaacggaggtgggaacccttgggcgcaccatcgaccgatcctgatgttctcggatggatttgagtaagagcatggctgttgggacccgaaagatggtgactatgcttgaatagggtgaagccagaggaaacctggtggaggctcgcagcggttctgacgtgcaaatcgatcgtcaaatatacgtgaaactgcgaatggctcattaaatcagttatcgtttatttgatagtaccttactacttggataaccgtggtaattctagagctaatacatgctaaaaaccccgacttcggaaggggtgtatttattagataaaaaaccaatgcccttcggggctccttggtgattcatgataacttctcagatcgcatggccttgcgccggcgacggttcattcaaatttctgccctatcaactttcgatggtaaggtattggcttaccatggtttcaacgggtaacggggaattagggttcgattccggagagggagcctgagaaacggctaccacatccaaggaaggcagcaggcgcgcaaattacccaatcccaacacggggaggtagtgacaataaatactgatacagggctcttttgggtcttgtaattggaatgagtacaatttaaacctcttaacgaggaacaattggagggcaagtctggtgccagcagccgcggtaattccagctccaatagcgtatattaaagttgttgcagttaaaaagctcgtagttgaacctttggcctggctggcaggtccgcctcaccgcgtgcacttgtccggccgggccttcttttctggagaaccgcatgcccttcactgggtgtgttggggaccaggacttttactttgaaaaaattagagtgttcaaagcaggcctttgctcgaatacgttagcatggaataatagaataggacgtgcggtcctattttgttggtttctaggaccgccgtaatgattaatagggacagtcgggggcatcagtattcaattgtcagaggtgaaattcttggatttattgaagactaactactgcgaaagcatttgccaaggatgttttcattaatcagtgaacgaaagttaggggatcgaagacgatcagataccgtcgtagtcttaaccataaactatgccgactagggatcgggcggtgttactattttgacccgctcggcaccttacgagaaat-------------------------------------ttcgaggccggtatctccaaggatggccagacccgtgagcacgctctcctcgcctacacgctgggtgtgaagcagctcatcgtcgccatcaacaagatggacaccaccaagtggtccgagtcccgtttccaggaaatcatcaaggagacgaccaacttcatcaagaaggttggctacaaccccaagcacgtcccctttgtccccatctccggcttcaacggtgacaacatgattgagccctccagcaactgcccctggtacaagggctgggagaaggagatcaagacaaaggccactggcaagaccctcctcgaggctattgacgccatcgagcccccgacccgtccctctgacaagcccctccgtctgcccctccaggatgtgtacaagattggcggtattggcacggtccccgtcggtcgtgttgagactggtgtcatcaaggctggtatggtcgtcacctttgccccggctggtgtgaccactgaagtcaagtccgtcgagatgcaccacgagcagctcgccgagggtgtcccaggtgacaacgttggcttcaacgtcaagaatgtctccgtcaaggagattcgtcgtggtaacgtcgccggtgactccaagaacgacccgcccaagggtgccgagtccttcaacgcccaggtcattgtcctcaaccaccctggccaggtcggtgccggttacgctcccgtgctcgactgccacaccgcccacattgcctgcaagttctctgagctcctcgagaagattgaccgccgtac------------------------------------------------------------------------------------------------------------------------------------------------
>CMML_20_47
taacaaggtttccgtaggtgaacctgcggaaggatcattacaagaatggaggctggcgctgcccactgcatgggtcgcgtccagtcccgctctctaccttgcctactgcaccgtttgttgcttcctggcggtggcatcccgccgccaggttctttcaaaagccaagtataagcattgaaaccctgacttgcactaaatcgtacaactttcaacaatggatctcttggttctggcatcgatgaagaacgcagcgaaatgcgataagtagtgtgaattgcagaattcagtgaatcatcgaatctttgaacgcacattgcgccccttggtattccatggggcatgcctgttcgagcgtcatctgaaccctcaagccccctggcttggtgttgggtgtctgtccccgcccccggtgcggactcgccctaaatgcattggcagcggccttgtagcttctcgcgcagcacattgcgcagcgtggca-ggcgaggcgcgcatccagcaagcaactccccaag-ttgacctcggt-----------------gcggcaacagctcaaatttgaaatctggcctccttggggtccgagttgtaatttgcagagggtgctttggtgttggcagcggtctaagttccttggaacaggacgtcacagagggtgagaatcccgtacgtggtcgcatgtctgcaccgtgtaaagccccttcgacgagtcgagttgtttgggaatgcagctctaaatgggaggtaaatttctcctaaagctaaatactggccagagaccgatagcgcacaagtagagtgatcgaaagatgaaaagcactttggaaagagagtcaaaaagcacgtgaaattgttgaaagggaagcgcttgcagccagacttgcccgtagttgctcacccggacttttgcccggggcactcttctgcgggcaggccagcatcagtttgggcgaccggataatggcctctgtcatgtatcatccttcgggatgaccttataggggaggcgtaatgcggccagcccggactgaggtccgcgcatctgctaggatgctggcgtaatggctgtaagcggcccgtcttgaaacacggaccaaggagtctaacatctatgcgagtgtttgggtgtcaagcccgggcgcgtaatgaaagtgaacggaggtgggaacccctgggtgcaccatcgaccgatcctgatgttctcggatggatttgagtaagagcatagctgttgggacccgaaagatggtgactatgcttgaatagggtgaagccagaggaaacctggtggaggctcgcagcggttctgacgtgcaaatcgatcgtcaaatatacgtgaaactgcgaatggctcattaaatcagttatcgtttatttgatagtaccttactacttggataaccgtggtaattctagagctaatacatgctaaaaaccccgactccgggaggggtgtatttattagataaaaaaccaatgcccttcggggctccttggtgattcatgataacttctcagatcgcatggccttgcgccggcgacggttcattcaaatttctgccctatcaactttcgatggtaaggtattggcttaccatggtttcaacgggtaacggggaattagggttcgattccggagagggagcctgagaaacggctaccacatccaaggaaggcagcaggcgcgcaaattacccaatcccaacacggggaggtagtgacaataaatactgatacagggctcttttgggtcttgtaattggaatgagtacaatttaaacctcttaacgaggaacaattggagggcaagtctggtgccagcagccgcggtaattccagctccaatagcgtatattaaagttgttgcagttaaaaagctcgtagttgaacctttggcctggctggcaggtccgcctcaccgcgtgcacttgtccggccgggccttctcttctggagaaccgcatgcccttcactgggtgtgttggggaccaggacttttactttgaaaaaattagagtgttcaaagcaggcctttgctcgaatacgttagcatggaataatagaataggacgtgcggtcctattttgttggtttctaggaccgccgtaatgattaatagggacagtcgggggcatcagtattcaattgtcagaggtgaaattcttggatttattgaagactaactactgcgaaagcatttgccaaggatgttttcattaatcagtgaacgaaagttaggggatcgaagacgatcagataccgtcgtagtcttaaccataaactatgccgactagggatcgggcggtgttactattttgacccgctcggcaccttacgagaaat------------------------------tggtgagttcgaggctggtatctccaaggatggccagacccgtgagcacgcgctcctcgcctacaccctcggtgtgaagcagctcatcgtcgccatcaacaagatggacaccaccaagtggtccgagtcccgtttccaggaaattatcaaggagacgaccaacttcatcaagaaggtcggctacaaccccaagcacgtccccttcgtccccatctcgggcttcaacggtgacaacatgatcgagccctccaccaactgcccctggtacaagggctgggagaaggagatcaagaccaaggccaccggcaagaccctccttgaggccattgacgccatcgagcccccgacccgtccctccgacaagcccctccgcctgcccctccaggatgtgtacaagattggtggtattggcacggtccctgtcggtcgtgtcgagactggtgtcatcaaggctggtatggtcgtcactttcgcaccggctggtgtgaccacggaagtcaagtctgttgagatgcaccacgagcagctcgccgagggtgtccccggtgacaacgtcggcttcaacgtcaagaacgtctcggtcaaggaaatccgccgtggcaacgtcgctggtgactccaagaacgacccccccaagggtgccgagtccttcaacgcccaggtcatcgtcctcaaccaccctggccaggtcggtgccggttacgcccccgtccttgactgccacactgcccacatcgcctgcaagttcgccgagcttctcgagaagattgaccgccgtaccggcaagtccgttgagaacagccccaagttcatcaagtccggtgatgctgccatcgtcaagatgattccttccaagcccatgtgcgttgaggctttcaccgagtacccccctcttggtcgtttcgccgtccgtgacatggtaat
>CMML_20_91
taacaaggtttccgtaggtgaacctgcggaaggatcattacaagaatggaggctggcgctgcccactgcatgggtcgcgtccagtcccgctctctaccttgcctactgcaccgtttgttgcttcctggcggtggcatcccgccgccaggttctttcaaaagccaagtataagcattgaaaccctgacttgcactaaatcgtacaactttcaacaatggatctcttggttctggcatcgatgaagaacgcagcgaaatgcgataagtagtgtgaattgcagaattcagtgaatcatcgaatctttgaacgcacattgcgccccttggtattccatggggcatgcctgttcgagcgtcatctgaaccctcaagccccctggcttggtgttgggtgtctgtccccgcccccggtgcggactcgccctaaatgcattggcagcggccttgtagcttctcgcgcagcacattgcgcagcgtggca-ggcgaggcgcgcatccagcaagcaactccccaag-ttgacctcggt-----------------gcggcaacagctcaaatttgaaatctggcctccttggggtccgagttgtaatttgcagagggtgctttggtgttggcagcggtctaagttccttggaacaggacgtcacagagggtgagaatcccgtacgtggtcgcatgtctgcaccgtgtaaagccccttcgacgagtcgagttgtttgggaatgcagctctaaatgggaggtaaatttctcctaaagctaaatactggccagagaccgatagcgcacaagtagagtgatcgaaagatgaaaagcactttggaaagagagtcaaaaagcacgtgaaattgttgaaagggaagcgcttgcagccagacttgcccgtagttgctcacccggacttttgcccggggcactcttctgcgggcaggccagcatcagtttgggcgaccggataatggcctctgtcatgtatcatccttcgggatgaccttataggggaggcgtaatgcggccagcccggactgaggtccgcgcatctgctaggatgctggcgtaatggctgtaagcggcccgtcttgaaacacggaccaaggagtctaacatctatgcgagtgtttgggtgtcaagcccgggcgcgtaatgaaagtgaacggaggtgggaacccctgggtgcaccatcgaccgatcctgatgttctcggatggatttgagtaagagcatagctgttgggacccgaaagatggtgactatgcttgaatagggtgaagccagaggaaacctggtggaggctcgcagcggttctgacgtgcaaatcgatcgtcaaatatacgtgaaactgcgaatggctcattaaatcagttatcgtttatttgatagtaccttactacttggataaccgtggtaattctagagctaatacatgctaaaaaccccgactccgggaggggtgtatttattagataaaaaaccaatgcccttcggggctccttggtgattcatgataacttctcagatcgcatggccttgcgccggcgacggttcattcaaatttctgccctatcaactttcgatggtaaggtattggcttaccatggtttcaacgggtaacggggaattagggttcgattccggagagggagcctgagaaacggctaccacatccaaggaaggcagcaggcgcgcaaattacccaatcccaacacggggaggtagtgacaataaatactgatacagggctcttttgggtcttgtaattggaatgagtacaatttaaacctcttaacgaggaacaattggagggcaagtctggtgccagcagccgcggtaattccagctccaatagcgtatattaaagttgttgcagttaaaaagctcgtagttgaacctttggcctggctggcaggtccgcctcaccgcgtgcacttgtccggccgggccttctcttctggagaaccgcatgcccttcactgggtgtgttggggaccaggacttttactttgaaaaaattagagtgttcaaagcaggcctttgctcgaatacgttagcatggaataatagaataggacgtgcggtcctattttgttggtttctaggaccgccgtaatgattaatagggacagtcgggggcatcagtattcaattgtcagaggtgaaattcttggatttattgaagactaactactgcgaaagcatttgccaaggatgttttcattaatcagtgaacgaaagttaggggatcgaagacgatcagataccgtcgtagtcttaaccataaactatgccgactagggatcgggcggtgttactattttgacccgctcggcaccttacgagaaat------------------------------tggtgagttcgaggctggtatctccaaggatggccagacccgtgagcacgcgctcctcgcctacaccctcggtgtgaagcagctcatcgtcgccatcaacaagatggacaccaccaagtggtccgagtcccgtttccaggaaattatcaaggagacgaccaacttcatcaagaaggtcggctacaaccccaagcacgtccccttcgtccccatctcgggcttcaacggtgacaacatgatcgagccctccaccaactgcccctggtacaagggctgggagaaggagatcaagaccaaggccaccggcaagaccctccttgaggccattgacgccatcgagcccccgacccgtccctccgacaagcccctccgcctgcccctccaggatgtgtacaagattggtggtattggcacggtccctgtcggtcgtgtcgagactggtgtcatcaaggctggtatggtcgtcactttcgcaccggctggtgtgaccacggaagtcaagtctgttgagatgcaccacgagcagctcgccgagggtgtccccggtgacaacgtcggcttcaacgtcaagaacgtctcggtcaaggaaatccgccgtggcaacgtcgctggtgactccaagaacgacccccccaagggtgccgagtccttcaacgcccaggtcatcgtcctcaaccaccctggccaggtcggtgccggttacgcccccgtccttgactgccacactgcccacatcgcctgcaagttcgccgagcttctcgagaagattgaccgccgtaccggcaagtccgttgagaacagccccaagttcatcaagtccggtgatgctgccatcgtcaagatgattccttccaagcccatgtgcgttgaggctttcaccgagtacccccctcttggtcgtttcgccgtccgtgacatggtaat
>CMML_20_48
taacaaggtttccgtaggtgaacctgcggaaggatcattacaagaaacgaggccgcgtgcgctcg----------cccgcccggccccgctccttaccttgcctactgcaccgtttgttgcttcctggcggcggacgcccgccgccagggacgttatacaactgtatagaagtattgaagctctgaaaaacacgaaatcgtacaactttcaacaatggatctcttggttctggcatcgatgaagaacgcagcgaaatgcgataagtagtgtgaattgcagaattcagtgaatcatcgaatctttgaacgcacattgcgccccttggcattccatggggcatgcctgttcgagcgtcatctaaaccctcaagccctccggcttggtgttgggtgcttgtccccgctccccgcgcggactcaccccaaatgcattggcagccgcctctcggcttcttgcgcagcacagtgcgcagcgaggcgaggtgaggcgtgcatccagcaagcaaccacccaagtttgacctcggatcaggtagggatacccggcggcaacagctcaaatttgaaatctggcctccttgtggtccgagttgtaatttgcagagggtgctttggcgttggcagcggtctaagttccttggaacaggacgtcacagagggtgagaatcccgtacgtggtcgcccgcctccgccgtgtaaagccccttcgacgagtcgagttgtttgggaatgcagctctaaatgggaggtaaatttcttctaaagctaaataccggccagagaccgatagcgcacaagtagagtgatcgaaagatgaaaagcactttggaaagagagtcaaaaagcacgtgaaattgttgaaagggaagcgcttgcagccagacttgcccgtagttgctcacccggacttttgcccggggcactcttctgcgggcaggccagcatcagtttgggcgaccggataacggcctctgtcacgtaccatccctcgggatggccttataggggaggcgtaatgcggccagcctggactgaggtccgcgcatctgctaggatgctggcgtaatggctgtaagcggcccgtcttgaaacacggaccaaggagtctaacatctatgcgagtgtttgggtgtcaagcccgggcgcgtaatgaaagtgaacggaggtgggaaccctcgggtgcaccatcgaccgatcctgatgttctcggatggatttgagtaagagcatagctgttgggacccgaaagatggtgactatgcttgaatagggtgaagccagaggaaacctggtggaggctcgcagcggttctgacgtgcaaatcgatcgtcaaatatacgtgaaactgcgaatggctcattaaatcagttatcgtttatttgatagtaccttactacttggataaccgtggtaattctagagctaatacatgctaaaaaccccgacttcggaaggggtgtatttattagataaaaaaccaatgcccttcggggctccttggtgattcatgataacttctcagatcgcatggccttgcgccggcgacggttcattcaaatttctgccctatcaactttcgatggtaaggtattggcttaccatggtttcaacgggtaacggggaattagggttcgattccggagagggagcctgagaaacggctaccacatccaaggaaggcagcaggcgcgcaaattacccaatcccaacacggggaggtagtgacaataaatactgatacagggctcttttgggtcttgtaattggaatgagtacaatttaaacctcttaacgaggaacaattggagggcaagtctggtgccagcagccgcggtaattccagctccaatagcgtatattaaagttgttgcagttaaaaagctcgtagttgaacctttggcctggctggcaggtccgcctcaccgcgtgcacttgtccggccgggccttctcttctggagaaccgcatgcccttcactgggtgtgttggggaccaggacttttactttgaaaaaattagagtgttcaaagcaggcctttgctcgaatacgttagcatggaataatagaataggacgtgcggtcctattttgttggtttctaggaccgccgtaatgattaatagggacagtcgggggcatcagtattcaattgtcagaggtgaaattcttggatttattgaagactaactactgcgaaagcatttgccaaggatgttttcattaatcagtgaacgaaagttaggggatcgaagacgatcagataccgtcgtagtcttaaccataaactatgccgactagggatcgggcggtgttactattttgactcgctcggcaccttacgagaaat----------------------------------------------------------------------cgtgagcacgctctcctcgcctacaccctcggtgtgaagcagctcatcgtcgccatcaacaagatggacaccacgaagtggtccgagtcccgtttccaggaaatcatcaaggagacgaccaatttcatcaagaaggttggctacaaccccaagcacgtccctttcgtccccatctccggcttcaacggtgacaacatgatcgagccctcccccaactgcccctggtacaagggctgggagaaggagatcaagaccaaggccaccggcaagaccctcctcgaggccattgatgccatcgagcccccaagccgtccttccgacaagcccctccgtctgcccctccaggatgtgtacaagattggcggtattggcacggtgcccgtcggtcgtgtcgagaccggtgtcatcaaggccggtatggtcgtcactttcgccccggctggtgtgaccactgaagtcaagtccgttgagatgcaccacgagcagctcgccgagggcgtccccggtgacaacgtcggcttcaacgtcaagaacgtctccgtcaaggagatccgtcgtggcaacgtcgctggtgattccaagaacgacccacccaagggtgccgagtccttcaacgcccaggtcattgtcctcaaccaccccggtcaggtcggtgccggttacgctcccgtcctcgactgccacaccgcccacattgcctgcaagttcgccgagctcctcgagaagatcgaccgccgtaccggcaagtccgttgagaacagccccaagttcatcaagtctggtgatgctgctatcgtcaagatgattccgtccaagcccatgtgcgttgaggcctttaccgagtacccc-----------------------------------
>CMML_20_49
-------------------------------------ttac-aagaacgaggccgcgtgcgctcg----------cccgcccggccccgctccttaccttgcctactgcaccgtttgttgcttcctggcggcggacgcccgccgccagggacgttatacaactgtatagaagtattgaagctctgaaaaacacgaaatcgtacaactttcaacaatggatctcttggttctggcatcgatgaagaacgcagcgaaatgcgataagtagtgtgaattgcagaattcagtgaatcatcgaatctttgaacgcacattgcgccccttggcattccatggggcatgcctgttcgagcgtcatctaaaccctcaagccctccggcttggtgttgggtgcttgtccccgctccccgcgcggactcaccccaaatgcattggcagccgcctctcggcttcttgcgcagcacagtgcgcagcgaggcgaggtgaggcgtgcatccagcaagcaaccacccaagtttgacctcggatcaggtagggatacccggcggcaacagctcaaatttgaaatctggcctccttgtggtccgagttgtaatttgcagagggtgctttggcgttggcagcggtctaagttccttggaacaggacgtcacagagggtgagaatcccgtacgtggtcgcccgcctccgccgtgtaaagccccttcgacgagtcgagttgtttgggaatgcagctctaaatgggaggtaaatttcttctaaagctaaataccggccagagaccgatagcgcacaagtagagtgatcgaaagatgaaaagcactttggaaagagagtcaaaaagcacgtgaaattgttgaaagggaagcgcttgcagccagacttgcccgtagttgctcacccggacttttgcccggggcactcttctgcgggcaggccagcatcagtttgggcgaccggataacggcctctgtcacgtaccatccctcgggatggccttataggggaggcgtaatgcggccagcctggactgaggtccgcgcatctgctaggatgctggcgtaatggctgtaagcggcccgtcttgaaacacggaccaaggagtctaacatctatgcgagtgtttgggtgtcaagcccgggcgcgtaatgaaagtgaacggaggtgggaaccctcgggtgcaccatcgaccgatcctgatgttctcggatggatttgagtaagagcatagctgttgggacccgaaagatggtgactatgcttgaatagggtgaagccagaggaaacctggtggaggctcgcagcggttctgacgtgcaaatcgatcgtcaaatatacgtgaaactgcgaatggctcattaaatcagttatcgtttatttgatagtaccttactacttggataaccgtggtaattctagagctaatacatgctaaaaaccccgacttcggaaggggtgtatttattagataaaaaaccaatgcccttcggggctccttggtgattcatgataacttctcagatcgcatggccttgcgccggcgacggttcattcaaatttctgccctatcaactttcgatggtaaggtattggcttaccatggtttcaacgggtaacggggaattagggttcgattccggagagggagcctgagaaacggctaccacatccaaggaaggcagcaggcgcgcaaattacccaatcccaacacggggaggtagtgacaataaatactgatacagggctcttttgggtcttgtaattggaatgagtacaatttaaacctcttaacgaggaacaattggagggcaagtctggtgccagcagccgcggtaattccagctccaatagcgtatattaaagttgttgcagttaaaaagctcgtagttgaacctttggcctggctggcaggtccgcctcaccgcgtgcacttgtccggccgggccttctcttctggagaaccgcatgcccttcactgggtgtgttggggaccaggacttttactttgaaaaaattagagtgttcaaagcaggcctttgctcgaatacgttagcatggaataatagaataggacgtgcggtcctattttgttggtttctaggaccgccgtaatgattaatagggacagtcgggggcatcagtattcaattgtcagaggtgaaattcttggatttattgaagactaactactgcgaaagcatttgccaaggatgttttcattaatcagtgaacgaaagttaggggatcgaagacgatcagataccgtcgtagtcttaaccataaactatgccgactagggatcgggcggtgttactattttgactcgctcggcaccttacgagaaat------------------------------tggtgaattcgaggccggtatctccaaggatggccagaaccgtgagcacgctctcctcgcctacaccctcggtgtgaagcagctcatcgtcgccatcaacaagatggacaccacgaagtggtccgagtcccgtttccaggaaatcatcaaggagacgaccaatttcatcaagaaggttggctacaaccccaagcacgtccctttcgtccccatctccggcttcaacggtgacaacatgatcgagccctcccccaactgcccctggtacaagggctgggagaaggagatcaagaccaaggccaccggcaagaccctcctcgaggccattgatgccatcgagcccccaagccgtccttccgacaagcccctccgtctgcccctccaggatgtgtacaagattggcggtattggcacggtgcccgtcggtcgtgtcgagaccggtgtcatcaaggccggtatggtcgtcaccttcgccccggctggtgtgaccactgaagtcaagtccgttgagatgcaccacgagcagctcgccgagggcgtccccggtgacaacgtcggcttcaacgtcaagaacgtctccgtcaaggagatccgtcgtggcaacgtcgctggtgattccaagaacgacccacccaagggtgccgagtccttcaacgcccaggtcattgtcctcaaccaccccggtcaggtcggtgccggttacgctcccgtcctcgactgccacaccgcccacattgcctgcaagttcgccgagctcctcgagaagatcgaccgccgtaccggcaagtccgttgagaacagccccaagttcatcaagtctggtgatgctgctatcgtcaagatgattccgtccaagcccatgtgcgttgaggcctttaccgagtacccccctcttggtcgtttcgccgtccga-----------
>CMML_20_50
taacaaggtttccgtaggtgaacctgcggaaggatcattacaagaaacgaggctgcgtgcgctca----------tccgcccagccccgctccttaccttgcctactgcaccgtttgttgcttcctggcggcagacgcctgccgccagggacattacataaccttgtatgagcattgaagacctgaaatacgcgaaatcgtacaactttcaacaatggatctcttggttctggcatcgatgaagaacgcagcgaaatgcgataagtagtgtgaattgcagaattcagtgaatcatcgaatctttgaacgcacattgcgccccttggtattccatggggcatgcctgttcgagcgtcatctgaaccctcaagcctcccggcttggtgttgggtgcctgtccctgcccctcgcgcggactcaccccaaatgcattggcagccgccccccggcttcttgcgcagcacattgcgtagcaaggcgaagcgaggcgcgcgtccagcaagcaaccgccccagtttgacctcggatcacgtagggatacccggcggcaacagctcaaatttgaaatctggcctccttggggtccgagttgtaatttgcagagggtgctttggcgttggcagcggtctaagttccttggaacaggacgtcacagagggtgagaatcccgtatgtggtcgcccgcctccgccgtgtaaagccccttcgacgagtcgagttgtttgggaatgcagctctaaatgggaggtaaatttcttctaaagctaaatactggccagagaccgatagcgcacaagtagagtgatcgaaagatgaaaagcactttggaaagagagtcaaaaagcacgtgaaattgttgaaagggaagcgcttgcagccagacttgctcgtagttgctcacccggacttttgcccggggcactcttctgcgggcaggccagcatcagtttgggcgaccggataacggcctctgtcatgtaccatccttcgggatggccttataggggaggcgtaatgcggccagcccggactgaggtccgcgcatctgctaggatgctggcgtaatggctgtaagcggcccgtcttgaaacacggaccaaggagtctaacatctatgcgagtgtttgggtgtcaagcccgggcgcgcaatgaaagtgaacggaggtgggaaccctcgggtgcaccatcgaccgatcctgatgttctcggatggatttgagtaagagcatagctgttgggacccgaaagatggtgactatgcttgaatagggtgaagccagaggaaacctggtggaggctcgcagcggttctgacgtgcaaatcgatcgtcaaatatacgtgaaactgcgaatggctcattaaatcagttatcgtttatttgatagtaccttactacttggataaccgtggtaattctagagctaatacatgctaaaaaccccgacttcggaaggggtgtatttattagataaaaaaccaatgcccttcggggctccttggtgattcatgataacttctcagatcgcatggccttgcgccggcgacggttcattcaaatttctgccctatcaactttcgatggtaaggtattggcttaccatggtttcaacgggtaacggggaattagggttcgattccggagagggagcctgagaaacggctaccacatccaaggaaggcagcaggcgcgcaaattacccaatcccaacacggggaggtagtgacaataaatactgatacagggctcttttgggtcttgtaattggaatgagtacaatttaaacctcttaacgaggaacaattggagggcaagtctggtgccagcagccgcggtaattccagctccaatagcgtatattaaagttgttgcagttaaaaagctcgtagttgaacctttggcctggctggcaggtccgcctcaccgcgtgcacttgtccggccgggccttctcttctggagaaccgcatgcccttcactgggtgtgttggggaccaggacttttactttgaaaaaattagagtgttcaaagcaggcctttgctcgaatacgttagcatggaataatagaataggacgtgcggtcctattttgttggtttctaggaccgccgtaatgattaatagggacagtcgggggcatcagtattcaattgtcagaggtgaaattcttggatttattgaagactaactactgcgaaagcatttgccaaggatgttttcattaatcagtgaacgaaagttaggggatcgaagacgatcagataccgtcgtagtcttaaccataaactatgccgactagggatcgggcggtgttactattttgactcgctcggcaccttacgagaaat------------------------------------------------------------------------------------------------------------------------------------------------------------------------------------------------------------------------------------------------------------------------------------------------------------------------------------------------------------------------------------------------------------------------------------------------------------------------------------------------------------------------------------------------------------------------------------------------------------------------------------------------------------------------------------------------------------------------------------------------------------------------------------------------------------------------------------------------------------------------------------------------------------------------------------------------------------------------------------------
>CMML_20_51
taacaaggtttccgtaggtgaacctgcggaaggatcattacaagaaacgaggctgcgtgcgctca----------tccgcccagccccgctccttaccttgcctactgcaccgtttgttgcttcctggcggcagacgcctgccgccagggacattacataaccttgtatgagcattgaagacctgaaatacgcgaaatcgtacaactttcaacaatggatctcttggttctggcatcgatgaagaacgcagcgaaatgcgataagtagtgtgaattgcagaattcagtgaatcatcgaatctttgaacgcacattgcgccccttggtattccatggggcatgcctgttcgagcgtcatctgaaccctcaagcctcccggcttggtgttgggtgcctgtccctgcccctcgcgcggactcaccccaaatgcattggcagccgccccccggcttcttgcgcagcacattgcgtagcaaggcgaagcgaggcgcgcgtccagcaagcaaccgcccaagtttgacctcggatcaggtagggatacccggcggcaacagctcaaatttgaaatctggcctccttggggtccgagttgtaatttgcagagggtgctttggcgttggcagcggtctaagttccttggaacaggacgtcacagagggtgagaatcccgtatgtggtcgcccgcctccgccgtgtaaagccccttcgacgagtcgagttgtttgggaatgcagctctaaatgggaggtaaatttcttctaaagctaaatactggccagagaccgatagcgcacaagtagagtgatcgaaagatgaaaagcactttggaaagagagtcaaaaagcacgtgaaattgttgaaagggaagcgcttgcagccagacttgctcgtagttgctcacccggacttttgcccggggcactcttctgcgggcaggccagcatcagtttgggcgaccggataacggcctctgtcatgtaccatccttcgggatggccttataggggaggcgtaatgcggccagcccggactgaggtccgcgcatctgctaggatgctggcgtaatggctgtaagcggcccgtcttgaaacacggaccaaggagtctaacatctatgcgagtgtttgggtgtcaagcccgggcgcgcaatgaaagtgaacggaggtgggaaccctcgggtgcaccatcgaccgatcctgacgttctcggatggatttgagtaagagcatagctgttgggacccgaaagatggtgactatgcttgaatagggtgaagccagaggaaacctggtggaggctcgcagcggttctgacgtgcaaatcgatcgtcaaatatacgtgaaactgcgaatggctcattaaatcagttatcgtttatttgatagtaccttactacttggataaccgtggtaattctagagctaatacatgctaaaaaccccgacttcggaaggggtgtatttattagataaaaaaccaatgcccttcggggctccttggtgattcatgataacttctcagatcgcatggccttgcgccggcgacggttcattcaaatttctgccctatcaactttcgatggtaaggtattggcttaccatggtttcaacgggtaacggggaattagggttcgattccggagagggagcctgagaaacggctaccacatccaaggaaggcagcaggcgcgcaaattacccaatcccaacacggggaggtagtgacaataaatactgatacagggctcttttgggtcttgtaattggaatgagtacaatttaaacctcttaacgaggaacaattggagggcaagtctggtgccagcagccgcggtaattccagctccaatagcgtatattaaagttgttgcagttaaaaagctcgtagttgaacctttggcctggctggcaggtccgcctcaccgcgtgcacttgtccggccgggccttctcttctggagaaccgcatgcccttcactgggtgtgttggggaccaggacttttactttgaaaaaattagagtgttcaaagcaggcctttgctcgaatacgttagcatggaataatagaataggacgtgcggtcctattttgttggtttctaggaccgccgtaatgattaatagggacagtcgggggcatcagtattcaattgtcagaggtgaaattcttggatttattgaagactaactactgcgaaagcatttgccaaggatgttttcattaatcagtgaacgaaagttaggggatcgaagacgatcagataccgtcgtagtcttaaccataaactatgccgactagggatcgggcggtgttactattttgactcgctcggcaccttacgagaaat-------------------------------ggtgagttcgaggccggtatctccaaggatggtcagacccgtgagcacgctctcctcgcctacaccctcggtgtgaagcagctcatcgtcgccatcaacaagatggacaccaccaagtggtccgagtcccgtttccaggaaatcatcaaggagacgaccaacttcatcaagaaggttggctacaatcccaagcacgtccccttcgtccccatctccggcttcaacggtgacaacatgatcgagccctcctccaactgcccctggtacaagggctgggagaaggagatcaagaccaaggccaccggcaagactctcctcgaggccattgacgccatcgagcccccaagccgtccttctgacaagcccctccgtctgccccttcaggatgtgtacaagattggcggtattggcacggtgcccgtcggtcgtgtcgagactggtgtcatcaaggccggtatggtcgtcaccttcgccccggctggtgtgaccactgaagtcaagtccgttgagatgcaccacgagcagctcgccgagggtgtccccggtgacaacgtcggcttcaatgtcaagaacgtctccgtcaaggagattcgtcgtggcaacgtcgccggtgactccaagaacgaccctcccaagggtgccgagtccttcaacgcccaggtcattgtcctcaaccaccccggtcaggtcggcgctggttacgctcccgtcctcgactgccacaccgcccacattgcttgcaagttcgccgagcttcttgagaagattgaccgccgtaccggcaagtccgttgagaacagccccaagttcatcaagtctggtgatgctgccatcgtcaagatgattccgtccaagcccatgtgcgttgaggcctttaccgagtatccccctcttggtcgtttcgccgtcc-------------
>Poaceascoma_halophilum_MFLUCC_15_0949
----------------------------------------------------------------------------------------------------------------------------------------------------------------------------------------------------------------------------------------------------------------------------------------------------------------------------------------------------------------------------------------------------------------------------------------------------------------------------------------------------------------------------------------------------------------gcggcaacagctcaaatttgaaatctggcctcctcggggtccgagttgtaatttgcagagggtgctttggcgttggcagcggtctaagttccttggaacaggacgtcacagagggtgagaatcccgtacgtggtcgcccgcctccgccgtgtaaagccccttcgacgagtcgagttgtttgggaatgcagctctaaatgggaggtaaatttcttctaaagctaaatactggccagagaccgatagcgcacaagtagagtgatcgaaagatgaaaagcactttggaaagagagtcaaaaagcacgtgaaattgttgaaagggaagcgcttgcagccagacttgcccgtagttgctcacccggacttttgcccggggcactcttctgcgggcaggccagcatcagtttgggcgaccggataacggcctctgtcatgtaccatccctcgggatggccttataggggaggcgtaatgcggccagcccggactgaggtccgcgcatctgctaggatgctggcgtaatggctgtaagcggcccgtcttgaaacacggaccaaggagtctaacatctatgcgagtgtttgggtgtcaagcccgggcgcgcaatgaaagtgaacggaggtgggaaccctcgggcgcaccatcgaccgatcctgatgttctcggatggatttgagtaagagcatagctgttgggacccgaaagatggtgactatgcttgaatagggtgaagccagaggaaacctggtggaggctcgcagcggttctgacgtgcaaatcgatcgtcaaatatacgtgaaactgcgaatggctcattaaatcagttatcgtttatttgatagtaccttactacttggataaccgtggtaattctagagctaatacatgctaaaaaccccgacttcggaaggggtgtatttattagataaaaaaccaatgcccttcggggctccttggtgattcatgataacttctcagatcgcatggccttgcgccggcgacggttcattcaaatttctgccctatcaactttcgatggtaaggtattggcttaccatggtttcaacgggtaacggggaattagggttcgattccggagagggagcctgagaaacggctaccacatccaaggaaggcagcaggcgcgcaaattacccaatcccaacacggggaggtagtgacaataaatactgatacagggctcttttgggtcttgtaattggaatgagtacaatttaaacctcttaacgaggaacaattggagggcaagtctggtgccagcagccgcggtaattccagctccaatagcgtatattaaagttgttgcagttaaaaagctcgtagttgaacctttggcctggctggcaggtccgcctcaccgcgtgcacttgtccggccgggccttctcttctggagaaccgcatgcccttcactgggtgtgttggggaccaggacttttactttgaaaaaattagagtgttcaaagcaggcctttgctcgaatacgttagcatggaataatagaataggacgtgcggtcctattttgttggtttctaggaccgccgtaatgattaatagggacagtcgggggcatcagtattcaattgtcagaggtgaaattcttggatttattgaagactaactactgcgaaagcatttgccaaggatgttttcattaatcagtgaacgaaagttaggggatcgaagacgatcagataccgtcgtagtcttaaccataaactatgccgactagggatcgggcggtgttactattttgactcgctcggcaccttacgagaaat------------------------------------------------------------------------------------------------------------------------------------------------------------------------------------------------------------------------------------------------------------------------------------------------------------------------------------------------------------------------------------------------------------------------------------------------------------------------------------------------------------------------------------------------------------------------------------------------------------------------------------------------------------------------------------------------------------------------------------------------------------------------------------------------------------------------------------------------------------------------------------------------------------------------------------------------------------------------------------------
>Poaceascoma_aquaticum_MFLUCC_14_0048
----------------------------------------------------------------------------------------------------------------------------------------------------------------------------------------------------------------------------------------------------------------------------------------------------------------------------------------------------------------------------------------------------------------------------------------------------------------------------------------------------------------------------------------------------------------gcggcaacagctcaaatttgaaatctggcctccttgtggtccgagttgtaatttgcagagggtgctttggcgttggcggcggtctaagttccttggaacaggacgtcacagagggtgagaatcccgtacgtggtcgcccgtcttcgccgtgtaaagccccttcgacgagtcgagttgtttgggaatgcagctctaaatgggaggtaaatttcttctaaagctaaatactggccagagaccgatagcgcacaagtagagtgatcgaaagatgaaaagcactttggaaagagagtcaaaaagcacgtgaaattgttgaaagggaagcgcttgcagccagacttgcccgtagttgctcacccggacttttgcccggggcactcttctgcgggcaggccagcatcagtttgggcgaccggataacggcctctgtcacgtatcatccttcgggatgaccttataggggaggcgtaatgcggccagcctggactgaggtccgcgcatctgctaggatgctggcgtaatggctgtaagcggcccgtcttgaaacacggaccaaggagtctaacatctatgcgagtgtttgggtgtcaagcccgggcgcgcaatgaaagtgaacggaggtgggaaccctcgggtgcaccatcgaccgatcctgatgttctcggatggatttgagtaagagcatagctgttgggacccgaaagatggtgactatgcttgaatagggtgaagccagaggaaacctggtggaggctcgcagcggttctgacgtgcaaatcgatcgtcaaatatacgtgaaactgcgaatggctcattaaatcagttatcgtttatttgatagtaccttactacttggataaccgtggtaattctagagctaatacatgctaaaaaccccgacttcggaaggggtgtatttattagataaaaaaccaatgcccttcggggctccttggtgattcatgataacttctcagatcgcatggccttgcgccggcgacggttcattcaaatttctgccctatcaactttcgatggtaaggtattggcttaccatggtttcaacgggtaacggggaattagggttcgattccggagagggagcctgagaaacggctaccacatccaaggaaggcagcaggcgcgcaaattacccaatcccaacacggggaggtagtgacaataaatactgatacagggctcttttgggtcttgtaattggaatgagtacaatttaaacctcttaacgaggaacaattggagggcaagtctggtgccagcagccgcggtaattccagctccaatagcgtatattaaagttgttgcagttaaaaagctcgtagttgaacctttggcctggctggcaggtccgcctcaccgcgtgcacttgtccggccgggccttctcttctggagaaccgcatgcccttcactgggtgtgttggggaccaggacttttactttgaaaaaattagagtgttcaaagcaggcctttgctcgaatacgttagcatggaataatagaataggacgtgcggtcctattttgttggtttctaggaccgccgtaatgattaatagggacagtcgggggcatcagtattcaattgtcagaggtgaaattcttggatttattgaagactaactactgcgaaagcatttgccaaggatgttttcattaatcagtgaacgaaagttaggggatcgaagacgatcagataccgtcgtagtcttaaccataaactatgccgactagggatcgggcggtgttactattttgactcgctcggcaccttacgagaaat------------------------------------------------------------------------------------------------------------------------------------------------------------------------------------------------------------------------------------------------------------------------------------------------------------------------------------------------------------------------------------------------------------------------------------------------------------------------------------------------------------------------------------------------------------------------------------------------------------------------------------------------------------------------------------------------------------------------------------------------------------------------------------------------------------------------------------------------------------------------------------------------------------------------------------------------------------------------------------------
