# Supplementary material for: ﻿Discovering fungal communities in roots of Zoysiajaponica and characterising novel species and their antifungal activities
Source: IMA Fungus. 2025 Feb 19;16:e138479. doi: 10.3897/imafungus.16.138479 (PMC11881003; doi:10.3897/imafungus.16.138479)
Supplement: Supplementary material 2 — Sequence alignments [file imafungus-16-e138479-s002.zip › Sequence alignments/Concatenated alignment of Pseudorhypophila.fas]

>Zopfiella_attenuata_CBS_266_77
------------------------------------------------atcattacagagttgc-aaactcccttaaaccatcgcgaacg-tacccgtacat-gttgcttcggcggccggctccagggcggagtcttctagcccggcgaccgccggagtgcctccaaactattatct-tcgtgggcctctctgagtaa---tactataataagtaaaaactttcaacaacggatctcttggttctggcatcgatgaagaacgcagcgaaatgcgataagtaatgtgaattgcagaattcagtgaatcatcgaatctttgaacgcacattgcgcccgccagtattctggcgggcatgcctgttcgagcgtcatttcaaccatcaagccct--gcttgtgttggggtcctgcggctgtccgcaggcccttaaaaccagtggcgggctcgcc-tacactccgagcgcagtaata-catctcgttctggtcgtgtggtgggttccagccgttaaacacccccctttcgtaaggttgacc-------------------------------------------------------------------------------------------------------------------------------------------------------------------------------------------------------------------------------------------------------------------------------------------------------------------------------------------------------------------------------------------------------------------------------------------------------------------------------------------------------------------------------------------------------------------------------------------------------------------------------------aaagaaaccaacagggattgccctagtaacggcgagtgaagcggcaacagctcaaatttgaaatctggcttcggcccgagttgtaatttgtagaggaagcttttggcgaggtaccttctgagtccactggaacgtggcgccatagagggtgagagccccgtatagttggataccttgcctctgtaaagctccttcgacgagtcgagtagtttgggaatgctgctctaaatgggaggtaaatttcttctaaagctaaataccggccagagaccgatagcgcacaagtagagtgatcgaaagatgaaaagcactttgaaaagagggttaaacagcacgtgaaattgttgaaagggaagcgcttgtgatcagacttgcgccgggcggatcatccggtgttctcaccggtgcactccgcccggctcaggccagcatcggttctcgtggggggataaaggctcggggaacgtggctcctccgggagtgttatagccccgggcgcaacgccctcgcggggaccgaggttcgcgcatctgcaaggatgctggcgtaatggtcaccagcgacccgtcttgaaacacggaccaaggagtcaaggttttgcgcgagtgtttgggtgttaaacccgcacgcgtaatgaaagtgaacgtaggtgagagcttcggcgcatcatcgaccgatcctgatgtattcggatggatttgagtaggagcgttaagccttggacccgaaagatggtgaactatgcttggatagggtgaagccagaggaaactctggtggaggctcgcagcggttctgacgtgcaaatcgatcgtcata--------------------------------------------------------------------------------------------------------------------------------------------------------------gccctcaagtactctttggcgacgggcaactggggtgaccagaagaaggctgcaagctccactgccggtgtctctcaggtgttgaaccgttacactttcgccagtacactatcccatttgaggcgcaccaacaccccgattggtcgtgatggcaagattgcaaagcctcgtcagctccacaacactcattggggcctggtctgcccagcagagacgccagaaggacaagcttgcggtcttgtcaagaacctttcgctcatgtgctatgtcagtgtgggcacaccggccgatccgatcgtcgagttcatggttgcgagaaatatggaagttttggaggagtacgaaccgctacgatatcccaacgccaccaaggtctttgtcaatggcacatgggtaggtgtccaccaagacgccaaacatctcgtgagcttggtacaggacctccgcaggaagaacattatctccttcgaggtttcgctggtccgagatatccgtgatagagagttcaaaattttctctgatgccggtcgagtcatgaggcccctcctagcaatcgagcaagaggacgagaacgatcacaatgtcgccaagggaggccttattttgacccagaaacacatcaagaagttgcaccgggacgcggaactgggcaagtatcaccccgagttttggggttggaacggtctccagcgctgcggtgcagtcgaatacctcgacgcagaggaagaagaaacatgcatgatatgcatgacgcctgacgacttgatcgatttc----------------------------------------------------------------------------------------------------------------------------------------------------------------------------------------------------------------------------------------------------------------------------------------------------------------------------------------------------------------------------------------------------------------------------------------------------------------------------------------------------------------------------------------------------------------------------------------------------------------------------------------------------------------------------------------------------------------------------------------------------------------------------------------------------
>Pseudorhypophila_marina_CBS_155_77
---------------------------------------------------attaaagagttgcaaaactcccacaaaccatcgcgaacgttacccagacgtcgttgcttcggcgggctcgcccgccgg-ggggacgctac-----------------------cagactcttgcagttcttcggcctctctgagtatgattttttaaataagtcaaaactttcaacaacggatctcttggttctggcatcgatgaagaacgcagcgaaatgcgataagtaatgtgaattgcagaattcagtgaatcatcgaatctttgaacgcacattgcgcccgccagtattctggcgggcatgcctgttcgagcgtcatttcaaccttcaagccct--gcttgtgttggggtcctgcggctgcccgcaggccctgaaaaccagtggcgggctcgctagtcacaccgagcgcagtagca-catctcgctcagggcgtgcggcgggttcttgccgttaaacacccccctttccacaggttgacctcggatcaggtaggaatacccgctgaacttaagcatatcaataagcggaggaaaagaaaccaacagggattgccctagtaacggcgagtgaagcggcaacagctcaaatttgaaatctggcttcggcccgagttgtaatttgtagaggaagcttttggcgcggcacctactgagtcccctggaacggggcgccagagagggtgagagccccgtatagtgggatgcctagcctctgtaaagctccttcgacgagtcgagtagtttgggaatgctgctcaaaatgggaggtaaatttcttctaaagctaaatattggccagagaccgatagcgcacaagtagagtgatcgaaagatgaaaagcactttgaaaagagggttaaacagcacgtgaaattgttgaaagggaagcgcttgtgaccagacttgcgcccggttgatcatccggtgttctcaccggtgcactcctccgggctcaggccagcatcggttctcgcggggggacaaaggcccagggaacgtagctcttccgggagtgttatagccctgggcgcaatgccctcgcggggaccgaggttcgcgcatctgcaaggatggcatatcaataagcggaggaaaagaaaccaacagggattgccctagtaacggcgagtgaagcggcaacagctcaaatttgaaatctggcttcggcccgagttgtaatttgtmgaggaagcttttggcgcggcacctactgagtcccctggaacggggcgccagagagggtgagagccccgtatagtgggatgcctagcctctgtaaagctccttcgacgagtcgagtagtttgggaatgctgctcaaaatgggaggtaaatttcttctaaagctaaatattggccagagaccgatagcgcacaagtagagtgatcgaaagatgaaaagcactttgaaaagagggttaaacagcacgtgaaattgttgaaagggaagcgcttgtgaccagacttgcgcccggttgatcatccggtgttctcaccggtgcactcytccgggctcaggccagyatcggttctcgcggggggacaaaggcccagggaacgtagctcttcygggagtgttatagccctgggcgcaatgccctcgcggggaccgaggttcgcgyatctgcwaggatgctggcgtaatggtcatcagcgacccgtcttgaaacacggaccaaggagtcaaggttttgcgcgagtgtttgggtgtcaaacccgcacgcgtaatgaaagtgaacgtaggtgakagcttcggygcatcatckacckatcctgatgtattysgatggatttgagtaggagcgttaagccttggacccgaaagatggtgaactatgcttggatagggtgaagccagaggaaactctggtskagkctcgcagcggttctgacgtgyaaatygatcgtcwaatcttgakttgggggcgaaagactattcgaaccatctagtagctggttacck-----------------------------------------------------------------------------------------------------------------------------------------------------------------------------------------------------------------tccaccttgtcgcatttgagacgtaccaacacccctattggtcgtgacggtaagctggcgaaaccgcgtcaactccacaacactcattggggtctggtttgtccggccgaaacgcccgaaggacaggcttgcggcctcgtcaagaatctttcactcatgtgctatgtcagcgtgggaaccgtggcagaccctattgtggacttcatgaccgcgcgtggcatggaggttcttgaagagtacgaacctcttcgttacccgaacgccacaaaggttttcgtcaacggcgcatgggttggtgtccatcatgaccccaagaatctcgtgtcgttggtgcaggccctgcgtcgcaagaatacgatcagtttcgagatttccctcgtcagagagattcgtgatcgagagttcaagatcttttctgatgctggtcgtgtgatgaggcccctgttcgttgttgagacggaagacaacggtatgcatggcgtggaaaagggaaatctggtgcttaccaaacaacacattaggaacctggagagggacaaggagctgggcaagtaccacccagattactggggctgggagggtctcaaggcctcgggcgccattgaatatctcgacgccgaggaggaggagacaacgatgatctgcatgactccggaagatctcgagaactaccgtcttacgaagattgctggtcatgtaccggaggacacctcgggtggcgccaacagccgtatcaagaccagattgaacccaacgacccacgcctatacccactgcgaaattcacccaagtatgctgttgggaatttgcgccagtatcattcccttccccgatcacaaccagcggtgtcgcctgatctaccccactctgccacgtcgtcgtgaacggcggatcacgttgacgactatgggagacatttgctaaccagttctttctacaggttcacctccagaccggccaatgcgtaagtcgattgccgaatcttttgatatggcagggttggctcacaaaatctcctcagggtaaccaaatcggtgctgctttctggtatgtcaactcgtgtctccgatatcaaaatacttgagggaactctttaaactaaccgtcttctacaggcaaactatctctggcgagcacggtctcgacagcaatggcgtgtacgtgatctcccccacgatgtcttggctcggccattttactcaccgcccgataggtacaacggaacctccgagctccagctcgagcgcatgaacgtctacttcaacgaggtcagtaaaaggaatacgacagaaagttgggttgggtatcagtcgactgatgtgtgtgctttgcaggcttccggcaacaagtatgttcctcgtgccgtcctcgtcgatttggagcccggtaccatggacgccgtccgtgccggtcccttcggccagctcttccgccccgacaactt
>Zopfiella_pleuropora_CBS_518_70
------------tcgtaacaaggtctccgttggtgaaccagcggagggatcattacagagttgcaaaactcccttaaaccatcgcgaacg-tacccgtacat-gttgcttcggcggccggctccagggcggagtcttctagcccggcgaccgccggagtgcctccaaactattatct-tcgtgggcctctctgagtaa---tactataataagtaaaaactttcaacaacggatctcttggttctggcatcgatgaagaacgcagcgaaatgcgataagtaatgtgaattgcagaattcagtgattcatcgaatctttgaacgcacattgcgcccgccagtattctggcgggcatgcctgttcgagcgtcatttcaaccatcaagccct--gcttgtgttggggtcctgcggctgtccgcaggcccttaaaaccagtggcgggctcgcc-tacactccgagcgcagtaata-catctcgttctggtcgtgtggtgggttccagccgttaaacacccccctttcgtaaggttgacctcggatcaggtaggaatacccgctgaacttaagcatatcaataagcggagga---------------------------------------------------------------------------------------------------------------------------------------------------------------------------------------------------------------------------------------------------------------------------------------------------------------------------------------------------------------------------------------------------------------------------------------------------------------------------------------------------------------------------------------------------------------------------------aaagaaaccaacagggattgccctagtaacggcgagtgaagcggcaacagctcaaatttgaaatctggcttcggcccgagttgtaatttgtagaggaagcttttggcgaggtaccttctgagtccactggaacgtggcgccatagagggtgagagccccgtatagttggataccttgcctctgtaaagctccttcgacgagtcgagtagtttgggaatgctgctcaaaatgggaggtaaatttcttctaaagctaaatactggccagagaccgatagcgcacaagtagagtgatcgaaagatgaaaagcactttgaaaagagggttaaacagcacgtgaaattgttgaaagggaagcgcttgtgatcagacttgcgccgggcggatcatccggtgttctcaccggtgcactccgcccggctcaggccagcatcggttctcgtggggggataaaggctcggggaacgtggctcctccgggagtgttatagccccgggcgcaacgccctcgcggggaccgaggttcgcgcatctgcaaggatgctggcgtaatggtcaccagcgacccgtcttgaaacacggaccaaggagtcaaggttttgcgcgagtgtttgggtgttaaacccgcacgcgtaatgaaagtgaacgtaggtgagagcttcggcgcatcatcgaccgatcctgatgtattcggatggatttgagtaggagcgttaagccttggacccgaaagatggtgaactatgcttggatagggtgaagccagaggaaactctggtggaggctcgcagcggttctgacgtgcaaatcgatcgtcaaatctgagcatgggggcgaaagactaatcgaaccatctagtagctggttaccg-----------------------------------------------------------------------------------------------------------gcgctcaagtactctttggcgacgggcaactggggtgaccagaagaaggctgcaagctccactgccggtgtctctcaggtgttgaaccgttacacttttgccagtacactatcccatttgaggcgcaccaacaccccgattggccgtgatggcaagattgcaaagcctcgtcagctccacaacactcattggggcctggtctgtccagcagagacgccagaaggacaagcttgcggtcttgtcaagaacctttcgctcatgtgctatgtcagtgtgggcacaccggcccatccgatcgtcgagttcatggttgcgagaaatatggaagttttggaggagtacgaaccgctacgataccccaacgccaccaaggtctttgtcaatggtacatgggtaggcgtccaccaagaccccaaacatcttgtgagcttggtacaggacctccgcaggaagaacattatctcctttgaggtttcgctggttcgagatatccgtgatagagagttcaaaattttctcggatgctggtcgagtcatgaggccccttctagcaatcgagcaagaggacgagaacgaccacgatgtcgccaagggaggccttattttgacccagaaacacatcaagaagttgcaccgggacgcggaactgggcaagtatcaccccgagttttggggttggaacggtctccagcgctgcggtgcggtcgaataccttgacgcggaggaagaagaaacatccatgatctgcatgacgcctgacgacttgatcgatttc----------------------------------------------------------------------------------------------------------------------------------------------------------------------------------------------------------------------------------------------------------------------------------------------------------------------------------------------------------------------------------------------------------------------------------------------------------------------------------------------------------------------------------------------------------------------------------------------------------------------------------------------------------------------------------------------------------------------------------------------------------------------------------------------------
>Pseudorhypophila_pilifera_CBS_413_73
tggaagtaaaaatcgtaacaaggtctccgttggtgaaccagcggagggatcattaaagagttgcaaaactcccacaaaccatcgcgaacgttacccagacgtcgttgcttcggcgggctcgcccgccgg-ggggacgctac-----------------------cagactcttgcagttattcggcctctctgagtacga-tttttaaataagtcaaaactttcaacaacggatctcttggttctggcatcgatgaagaacgcagcgaaatgcgataagtaatgtgaattgcagaattcagtgaatcatcgaatctttgaacgcacattgcgcccgccagtattctggcgggcatgcctgttcgagcgtcatttcaaccttcaagccct--gcttgtgttggggtcctgcggctgcccgcaggccctgaaaaccagtggcgggctcgctagtcacaccgagcgcagtagca-catctcgctcagggcgtgcggcgggttcttgccgttaaacacccccccttccacaggttgacctcggatcaggtaggaatacccgctgaacttaagcatatcaataagcggaggaa------------------------------------------------------------------------------------------------------------------------------------------------------------------------------------------------------------------------------------------------------------------------------------------------------------------------------------------------------------------------------------------------------------------------------------------------------------------------------------------------------------------------------------------------------------gcatatcaataagcggaggaaaagaaaccaacagggattgccctagtaacggcgagtgaagcggcaacagctcaaatttgaaatctggcttcggcccgagttgtaatttgtagaggaagcttttggcgcggcacctactgagtcccctggaacggggcgccagagagggtgagagccccgtatagtgggatgcctagcctctgtaaagctccttcgacgagtcgagtagtttgggaatgctgctcaaaatgggaggtaaatttcttctaaagctaaatattggccagagaccgatagcgcacaagtagagtgatcgaaagatgaaaagcactttgaaaagagggttaaacagcacgtgaaattgttgaaagggaagcgcttgtgaccagacttgcgcccggttgatcatccggtgttctcaccggtgcactcctccgggctcaggccagcatcggttctcgcggggggataaaggcccagggaacgtagctcttccgggagtgttatagccctgggtgcaatgccctcgcggggaccgaggttcgcgcatctgcaaggatgctggcgtaatggtcatcagcgacccgtcttgaaacacggaccaaggagtcaaggttttgcgcgagtgtttgggtgtcaaacccgcacgcgtaatgaaagtgaacgtaggtgagagcttcggcgcatcatcgaccgatcctgatgtattcggatggatttgagtaggagcgttaagccttggacccgaaagatggtgaactatgcttggatagggtgaagccagaggaaactctggtggaggctcgcagcggttctgacgtgcaaatcgatcgtcaaatctgagcatgggggcgaaagactaatcgaaccatctagtagctggttaccg-----------------------------------------------------------------------------------------------------------------------------------------------------------------------------------------------------------ttcgcctccaccttgtcgcatttaagacgtaccaacacccctattggtcgtgacggtaaactggcgaaaccgcgccaactccacaacactcattggggtctggtttgtccagccgagacgcccgaaggacaggcttgcggtctcgtcaagaatctttcactcatgtgctatgtcagcgtgggaaccgtggcagaccctattgtggacttcatgaccgcgcgtggcatggaggttcttgaagagtacgaacctcttcgttatcccaacgctacgaaagttttcgtcaacggcgcatgggtcggcgtccatcatgatcccaagaatctcgtgtcgttagtgcaggcccttcgtcgtaagaatacgatcagtttcgagatttccctcgtcagagagatccgtgatcgagagttcaagatcttttctgatgctggtcgtgtgatgaggcccctgttcgttgtcgagaccgaagacaacggtatgcatggcgtagaaaagggaaatctggtgcttaccaaacaacacattaggaacctggagagggacaaggaactgggcaagtaccacccagactactggggctgggagggtctcaaggcctcgggagccattgaatatcttgacgccgaggaggaggagacaacgatgatctgcatgactccggaagatctcgaaaactaccgtcttacgaagattgctggtcatataccggaggacacgtcgggtggcgctaatagccgtatcaagaccagattgaaccctacgacccatgcctatacccattgcgaaattcacccaagtatgctgttgggaatttgcgccagtatcattcccttccccgatcacaaccagcggtgttgcctgatctaccccactctgcgacgtcgtcgtgaacggcggatcacgtcgacgactatgggagacatttgctaaccagttctttctacaggttcacctccagaccggccaatgcgtaagtcgattgccgaatcttctgatatggcagggttggctcacaaaatcttctcagggtaaccaaatcggtgctgctttctggtatgtcgactcgtgtctccgatatcaaaatacttggaggaactcctcaagctaaccgtcttccacaggcaaactatctctggcgagcacggtctcgacagcaatggcgtgtacgtgatctcccccacgatgtcttggctcggccattttactcaccgcccgataggtacaacggaacttccgagctccagctcgagcgcatgaacgtctacttcaacgaggtcagtaatagggatacgactgaaagttggattagggatcagtcgactgatgtgtgtgctttgcaggcttccggcaacaagtatgttcctcgtgccgtcctcgtcgatttggagcccggtaccatggatgccgtccgtgccggtcccttcggccagctcttccgccccgacaactt
>Pseudorhypophila_marina_CBS_698_96
---------------------------------------------------attaaagagttgcaaaactcccacaaaccatcgcgaacgttacccagacgtcgttgcttcggcgggctcgcccgccgg-ggggacgctac-----------------------cagactcttgcagttcttcggcctctctgagtatgattttttaaataagtcaaaactttcaacaacggatctcttggttctggcatcgatgaagaacgcagcgaaatgcgataagtaatgtgaattgcagaattcagtgaatcatcgaatctttgaacgcacattgcgcccgccagtattctggcgggcatgcctgttcgagcgtcatttcaaccttcaagccct--gcttgtgttggggtcctgcggctgcccgcaggccctgaaaaccagtggcgggctcgctagtcacaccgagcgcagtagca-catctcgctcagggcgtgcggcgggttcttgccgttaaacacccccctttccacaggttgacctcggatcaggtaggaatacccgctgaacttaagcatatcaataagcggaggaaaagaaaccaacagggattgccctagtaacggcgagtgaagcggcaacagctcaaatttgaaatctggcttcggcccgagttgtaatttgtagaggaagcttttggcgcggcacctactgagtcccctggaacggggcgccagagagggtgagagccccgtatagtgggatgcctagcctctgtaaagctccttcgacgagtcgagtagtttgggaatgctgctcaaaatgggaggtaaatttcttctaaagctaaatattggccagagaccgatagcgcacaagtagagtgatcgaaagatgaaaagcactttgaaaagagggttaaacagcacgtgaaattgttgaaagggaagcgcttgtgaccagacttgcgcccggttgatcatccggtgttctcaccggtgcactcctccgggctcaggccagcatcggttctcgcggggggacaaaggcccagggaacgtagctcttccgggagtgttatagccctgggcgcaatgccctcgcggggaccgaggttcgcgcatctgcaaggatggcatatcaataagcggaggaaaagaaaccaacagggattgccctagtaacggcgagtgaagcggcaacagctcaaatttgaaatctggcttcggcccgagttgtaatttgtagaggaagcttttggcgcggcacctactgagtcccctggaacggggcgccagagagggtgagagccccgtatagtgggatgcctagcctctgtaaagctccttcgacgagtcgagtagtttgggaatgctgctcaaaatgggaggtaaatttcttctaaagctaaatattggccagagaccgatagcgcacaagtagagtgatcgaaagatgaaaagcactttgaaaagagggttaaacagcacgtgaaattgttgaaagggaagcgcttgtgaccagacttgcgcccggttgatcatccggtgttctcaccggtgcactcctccgggctcaggccagcatcggttctcgcggggggacaaaggcccagggaacgtagctcttccgggagtgttatagccctgggcgcaatgccctcgcggggaccgaggttcgcgcatctgcaaggatgctggcgtaatggtcatcagcgacccgtcttgaaacacggaccaaggagtcaaggttttgcgcgagtgtttgggtgtcaaacccgcacgcgtaatgaaagtgaacgtaggtgagagcttcggcgcatcatcgaccgatcctgatgtattcggatggatttgagtaggagcgttaagccttggacccgaaagatggtgaactatgcttggatagggtgaagccagaggaaactctggtggaggctcgcagcggttctgacgtgcaaatcgatcgtcaaatctgagcatgggggcgaaagactaatcgaaccatctagtagctggttaccg-----------------------------------------------------------------------------------------------------------------------------------------------------------------------------------------------------------------------------------agacgtaccaacacccctattggtcgtgacggtaagctggcgaaaccgcgtcaactccacaacactcattggggtctggtttgtccggccgaaacgcccgaaggacaggcttgcggcctcgtcaagaatctttcactcatgtgctatgtcagcgtgggaaccgtggcagaccctattgtggacttcatgaccgcgcgtggcatggaggttcttgaagagtacgaacctcttcgttacccgaacgccacaaaggttttcgtcaacggcgcatgggttggtgtccatcatgaccccaagaatctcgtgtcgttggtgcaggccctgcgtcgcaagaatacgatcagtttcgagatttccctcgtcagagagattcgtgatcgagagttcaagatcttttctgatgctggtcgtgtgatgaggcccctattcgttgttgagacggaagacaacggtatgcatggcgtggaaaagggaaatctggtgcttaccaaacaacacattaggaacctggagagggacaaggagctgggcaagtaccacccagattactggggctgggagggtctcaaggcctcgggcgccattgaatatctcgacgccgaggaggaggagacaacgatgatctgcatgactccggaagatctcgagaactaccgtcttacgaagattgctggtcatgtaccggaggacacctcgggtggcgccaacagccgtatcaagaccagattgaacccaacgacccacgcctatacccactgcgaaattcacccaagtatgctgttgggaatttgcgccagtatcattcccttccccgatcacaaccag-------------------------------------------------------------------------------------------------------------------------------------------------------------------------------------------------------------------------------------------------------------------------------------------------------------------------------------------------------------------------------------------------------------------------------------------------------------------------------------------------------------------------------------------------------------------------------------------------------------------------
>Zopfiella_tabulata_CBS_230_78
---------------------------------------------------attacagagttgcaaaactccc-taaaccatcgcgaacgttacccctac--cgttgcttcggcgggcggctccgcccc-ggagccgcagcccgggcgcccgccggcggcactacaaactcttttttattacaggcctctctgagtaatt-tatacaaataagttaaaactttcaacaacggatctcttggttctggcatcgatgaagaacgcagcgaaatgcgataagtaatgtgaattgcagaattcagtgaatcatcgaatctttgaacgcacattgcgcccgccagtattctggcgggcatgcctgttcgagcgtcatttcaaccatcaagcccccggcttgtgttggggccctgcggctg-ccgcaggcccttaaaaacagtggcgggctcgct-gtcacaccgagcgtagtaata-catctcgctttggacgtgcagcgggttcttgccgtgaaacaccccccttctc-aaggttgacctcggatcaggtaggaatacccgctgaacttaagcatatcaataagcggaggaaaagaaaccaacagggattgccccagtaacggcgagtgaagcggcaacagctcaaatttgaaatctggcttcggcccgagttgtaatttgtagaggaagcttttggtgcggcacctactgagtcccctggaacggggcgccatagagggtgagagccccgtatagtaggacgcctagcctgtgtaaagctccttcgacgagtcgagtagtttgggaatgctgctctaaatgggaggtaaatttcttctaaagctaaatattggccagagaccgatagcgcacaagtagagtgatcgaaagatgaaaagcactttgaaaagagggttaaacagcacgtgaaattgttgaaagggaagcgcttgtgaccagacttgcgccgggcggatcatccggtgttctcaccggtgcactccgcccggctcaggccagcatcggttctcgtggggggataaaggctctgggaacgtggctcctccgggagtgttatagcccagggtgcaatgccctcgtggggaccgaggttcgcgcatctgcaaggatg-----------------------------aacagggattgccccagtaacggcgagtgaagcggcaacagctcaaatttgaaatctggcttcggcccgagttgtaatttgtagaggaagcttttggtgcggcacctactgagtcccctggaacggggcgccatagagggtgagagccccgtatagtaggacgcctagcctgtgtaaagctccttcgacgagtcgagtagtttgggaatgctgctctaaatgggaggtaaatttcttctaaagctaaatattggccagagaccgatagcgcacaagtagagtgatcgaaagatgaaaagcactttgaaaagagggttaaacagcacgtgaaattgttgaaagggaagcgcttgtgaccagacttgcgccgggcggatcatccggtgttctcaccggtgcactccgcccggctcaggccagcatcggttctcgtggggggataaaggctctgggaacgtggctcctccgggagtgttatagcccagggtgcaatgccctcgtggggaccgaggttcgcgcatctgcaaggatgctggcgtaatggtcatcagcgacccgtcttgaaacacggaccaaggagtcaaggttttgcgcgagtgtttgggtgtaaaacccgcacgcgtaatgaaagtgaacgtaggtgagagcttcggcgcatcatcgaccgatcctgatgtattcggatggatttgagtaggagcgttaagccttggacccgaaagatggtgaactatgcttggatagggtgaagccagaggaaactctggtggaggctcgcagcggttctgacgtgcaaatcgatcgtcaaatctgagcatgggggcgaaagactaatcgaaccatc------------------------------------------------------------------------------------------------------------------------------------------------------------------------------------------------------------------------------------------------------cgtacaagcacgcctgttggacgtgacggcaagcttgccaagccccgccagctacacaatacacattggggtctcgtctgcccggcagagacacctgaaggacaggcctgtggcctcgtgaagaacctgtcgctcatgtgcttcgtcagcgtgggcaccgccgctgagcccattatagagttcatgattgctcgaaatatggaggtgcttgaagagtacgaacccctgcggtatcccaacgccaccaaggtcttcgtcaacggcacgtgggttggcgtccaccaagaccccaagactctggtcggcttggtgcagcgactccggcggaagaatatcatctcctatgaggtgtccctggttagagatatccgcgatagagagttcaagatcttttccgacgcgggccgcgttatgaggccacttttcgtggtcgagacggatgacaacagcgacagcggtgccgagaagggccagctgatattgaagaaggaccacattcgccggttggaaaacgacaagatgctgaacaaatgggatcccgactactggggttggcaaggattgcggtcctcgggcgctatcgagtatctcgatgccgaggaagaggagtcggccatgatctgcatgacgcccgaagatctcgacacgtaccgtcttagcaggatgggcta---cgagatggacagcggtggcggcaaccccaatgcgcgcatcaagaccaagctgaatccaactacgcacatgtacacgcattgcgagattcacccgagcatgctgctcggtatctgcgccagcatcatccccttccccgaccacaaccagcgcaaacgcctgatctaccccactccgctacatcgttgtcatcgtggcgtgagaacgaggaagaagaggaagcattgctaacggtctcctgctataggttcacctccagaccggccagtgtgtaagtggcatacgcgggcagccgacgccgtagaactgacagtcgttcgttccacagggcaaccaaatcggtgctgctttct--------------------------------------------------------------------ggcagaccatctctggcgagcacggtctcgacagcaatggcgtgtacgtgtccttccccaa----tgctccatcctccccgtcgctgaccgcaaggcaggtacaacggcacttccgagctccagctcgagcgcatgaacgtctacttcaacgaggtgagtctcctgaatacaccccccaatccccatctgccccgaataataaccgtttctctgtcacaggcttccggcaacaagtatgtgcctcgcgctgtcctggtcgatttggagcccggcaccatggacgccgtccgagccggtccctttggccagctcttccgccccgacaactt
>Zopfiella_erostrata_CBS_255_71
tggaagtaaaagtcgtaacaaggtctccgttggtgaaccagcggagggatcattacagagttgcaaaactccc--aaccctttgtgaatc-aact---agacagttgcctcggcgggaggcccttcagg--------------ggctgcccgccggaggaccactaaactcttgta--tttttggcctctctgagtaa---ttctaaaatgaatcaaaactttcaacaacggatctcttggttctggcatcgatgaagaacgcagcgaaatgcgatacgtaatgtgaattgcagaattcagtgaatcatcgaatctttgaacgcacattgcgcccgccagcactctggcgggcatgcctgttcgagcgtcatttcaaccatcaagccccaggcttgtgttggagccctgcggctg-ccgcagcctcctaaaagcagtggcgggctcgct-atcacaccgagtgcagtagattctcttcgctcaggacgtgtggcgggttccggccgtgaaaccccctactctt-taaggttgacctcggatcaggtaggaatacccgctgaacttaagcatatcaataagcggaggaa----------------------------------------------------------------------------------------------------------------------------------------------------------------------------------------------------------------------------------------------------------------------------------------------------------------------------------------------------------------------------------------------------------------------------------------------------------------------------------------------------------------------------------------------------------------------------------------caacagggattgccctagtaacggcgagtgaagcggcaacagctcaaatttgaaatctggctccggcccgagttgtaatttgcagaggaagcttctggtgatgcactgtctaagtcccctggaacggggcgccacagtgggtgagagccccatttgac-agaggcagatcctgtgtgaagctccttcgacgagtcgagtagtttgggaatgctgctcaaaatgggaggtaaattccttctaaagctaaatattggccagagaccgatagcgcacaagtagagtgatcgaaagatgaaaagcactttgaaaagagggttaaacagcacgtgaaattgttgaaagggaagcgcttgtgaccagacttgcgctgggctgatcatccggtgttctcaccggtgcactcggcccagctcaggccagcatcggttttggtggggggataaaggcgctgggaacgtagctccttcgggagtgttatagcccagcgtgcaatgcccccgctgggaccgaggttcgcgcatctgcaaggatgctggcgtaatggtcatcagcgacccgtcttgaaacacggaccaaggagtcaaggttttgcgcgagtgtttgggtgtcaaacccgcacgcgtaatgaaagtgaacgtaggtgagagcttcggcgcatcatcgaccgatcctgatgtattcggatggatttgagtaggagcgttaagccttggacccgaaagatggtgaactatgcttggatagggtgaagccagaggaaactctggtggaggctcgcagcggttctgacgtgcaaatcgatcgtcaaatctgagcatgggggcgaaagactaatcga---------------------------------------------------------------------------------------------------------------------------------------------------------------------------------------------------------------------------------------------------------------------------------------------------------------------------------------------------------------------------------------------------------------------------------------------------------------------------------------------------------------------------------------------------------------------------------------------------------------------------------------------------------------------------------------------------------------------------------------------------------------------------------------------------------------------------------------------------------------------------------------------------------------------------------------------------------------------------------------------------------------------------------------------------------------------------------------------------------------------------------------------------------------------------------------------------------------------------------------------------------------------------------------------------tggtaaccaaatcggtgctgctttctggtacgtttgtttgaaccaggggcaacaccaagacagagga---ctcggggactgact-tcatcaacaggcagaccatctctggcgagcacggtctcgacagcaatggcgtgtacgtaaacc--acttcgatatcgatcggcaggaccccggctcaccgcc-aataggtacaacggcacttccgagcttcagctcgagcgcatgaacgtctacttcaatgaggtgagttgttcggaccgtgctattcatcagcaaacatttatattgatc----agctgcttgtctaggcctccggcaacaagtatgttcctcgcgctgtcctcgtcgatttggagcccggcaccatggacgccgtccgtgccggccccttcggccagcttttccgccccgacaactt
>Zopfiella_latipes_IFO_9826
tggaagtaaaagtcgtaacaaggtctccgttggtgaaccagcggagggatcattaaagagttgcaaaactcccacaaaccatcgcgaacgttacccagacgtcgttgcttcggcgggctcgcccgccgg-ggggacgctac-----------------------cagactcttgcagttatacggcctctctgagtatga-tttttcaataagtcaaaactttcaacaacggatctcttggttctggcatcgatgaagaacgcagcgaaatgcgataagtaatgtgaattgcagaattcagtgaatcatcgaatctttgaacgcacattgcgcccgccagtattctggcgggcatgcctgttcgagcgtcatttcaaccttcaagccct--gcttgtgttggggtcctgcggctgcccgcaggccctgaaaaccagtggcgggctcgctagtcacaccgagcgcagtagca-catctcgctcagggcgtgcggcgggttcttgccgttaaacacccccctttccacaggttgacctcggatcaggtaggaatacccgctgaacttaagcatatcaataagcggaggaa------------------------------------------------------------------------------------------------------------------------------------------------------------------------------------------------------------------------------------------------------------------------------------------------------------------------------------------------------------------------------------------------------------------------------------------------------------------------------------------------------------------------------------------------------------------------------------------acagggattgccctagtaacggcgagtgaagcggcaacagctcaaatttgaaatctggcttcggcccgagttgtaatttgtagaggaagcttttggcgcggcacctactgagtcccctggaacggggcgccagagagggtgagagccccgtatagtgggatgcctagcctctgtaaagctccttcgacgagtcgagtagtttgggaatgctgctcaaaatgggaggtaaatttcttctaaagctaaatattggccagagaccgatagcgcacaagtagagtgatcgaaagatgaaaagcactttgaaaagagggttaaacagcacgtgaaattgttgaaagggaagcgcttgtgaccagacttgcgcccggttgatcatccggtgttctcaccggtgcactcctccgggctcaggccagcatcggttctcgcggggggataaaggcccagggaacgtagctcctccgggagtgttatagccctgggtgcaatgccctcgcggggaccgaggttcgcgcatctgcaaggatgctggcgtaatggtcatcagcgacccgtcttgaaacacggaccaaggagtcaaggttttgcgcgagtgtttgggtgtcaaacccgcacgcgtaatgaaagtgaacgtaggtgagagcttcggcgcatcatcgaccgatcctgatgtattcggatggatttgagtaggagcgttaagccttggacccgaaagatggtgaactatgcttggatagggtgaagccagaggaaactctggtggaggctcgcagcggttctgacgtgcaaatcgatcgtcaaatctgagcatgggggcgaaagactaatcgaccat-----------------------------------------------------------------------------------------------------------------------------------------------------------------------------------------------------------------------------------------------------------------------------------------------------------------------------------------------------------------------------------------------------------------------------------------------------------------------------------------------------------------------------------------------------------------------------------------------------------------------------------------------------------------------------------------------------------------------------------------------------------------------------------------------------------------------------------------------------------------------------------------------------------------------------------------------------------------------------------------------------------------------------------------------------------------------------------------------------------------------------------------------------------------------------------------------------------------------------------------------------------------------------------------------tggtaaccaaatcggtgctgctttctggtatgtcgactcgtgtctccgatatcaaagtactagaaggaactcctcaagctaactgtcttccacaggcaaaccatctccggcgagcatggtctcgacagcaatggcgtgtacgtgatctcccccgcgatgtcttggcccggccactttactcaccgcccgataggtacaacggaacctccgagctccagctcgagcgcatgaacgtctacttcaacgaggttagtaagagggataccgcagaaagttagatcggggatcagtcgactgacgtgtgtgttttacaggcttccggcaacaagtatgttcctcgtgccgtcctcgtcgatttggagcccggtaccatggacgccgtccgtgccggtcccttcggccagctcttccgtcccgacaactt
>Zopfiella_tardifaciens_CBS_670_82
------------------------------------------------atcattacagagttgcaaaactccc--aaccctttgtgaacg-cacc---tagcagttgcttcggcggaaggccctccagg--------------gggcggcccgccgaaggcctacaaactcttgtt--tttttggcatctctgagtagc--ttataaaataagttaaaactttcaacaacggatctcttggttctggcatcgatgaagaacgcagcgaaatgcgataagtaatgtgaattgcagaattcagtgaatcatcgaatctttgaacgcacattgcgcccgccagtattctggcgggcatgcctgttcgagcgtcatttcaaccatcaagccccaggcttgtgttggagccctgcggccgcccgcagcctcccaaaatcagtggcgggcttgca-aacaccccgagcgcagtagtttctcttctctctgg-cgtgtagcaggttccggccgtgaaacccccccatattctaaggttgacc-----------------------------------------------------------------------------------------------------------------------------------------------------------------------------------------------------------------------------------------------------------------------------------------------------------------------------------------------------------------------------------------------------------------------------------------------------------------------------------------------------------------------------------------------------------------------------------------------------------------gcatatcaataagcggaggaaaagaaaccaacagggattgccctagtaacggcgagtgaagcggcaacagctcaaatttgaaatctggctccggcccgagttgtaatttgcagaggaagcttctggtgatatactgtctaagtcccctggaacggggcgccacagtgggtgagagccccatatgac-agctgtagatcctgtgtgaagctccttcgacgagtcgagtagtttgggaatgctgctcaaaatgggaggtaaattccttctaaagctaaatattggccagagaccgatagcgcacaagtagagtgatcgaaagatgaaaagcactttgaaaagagagttaaacagcacgtgaaattgttgaaagggaagcgcttgtgaccagacttgcgctgggctgatcatccggtgttctcaccggtgcactcggcccagctcaggccagcatcggttttggtggggggataaaggcgctgggaacgtagctcccccgggagtgttatagcccagcgtgcaatacccccgctgggaccgaggttcgcgcatctgcaaggatgctggcgtaatggtcatcagcgacccgtcttgaaacacggaccaaggagtcaaggttttgcgcgagtgtttgggtgtcaaacccgcacgcgtaatgaaagtgaacgtaggtgagagcttcggcgcatcatcgaccgatcctgatgtattcggatggatttgagtaggagcgttaagccttggacccgaaagatggtgaactatgcttggatagggtgaagccagaggaaactctggtggaggctcgcagcggttctgacgtgcaaatcgatcgtcaaatctgagcatgggggcgaaagactaatcga---------------------------------------------------------------------------------------------------------------------------------------------------------------------------------------------------------------------------------------------------catttgcggcgaaccaacacgcctatcggtcgcgacggcaagcttgccaaaccccgacagctgcacaatacgcactggggcctcgtgtgccctgccgagactccagaaggccaggcttgcggcctcgtcaagaacctctccctgatgtgctatattagcgtgggcactaatgctgaacccatcgtcgacttcatggttgctagaaacatggaagtcctggaagagtatgagcccctccgctatcccaacgccaccaaggtcttcgtcaacggaacctgggtcggcgtgcaccaagacccgaagcacttggtcaccctagtccagaatctcaggcggtccaacgtcatctcctttgaagtttccttggtgcgggatatccgagaccgagagttcaagatcttctctgatgctggccgcgtcatgagaccgctttttgttgtcgagcaggaggacgagaacaagcacaaggtccaaaagggccagctagtcctaactagggaacacatcaaccggctggatcgggacaaggacctcacgcaactcgacgaggacttctttggctggaacggcctcctgagggaaggctgtgtcgagtacctggacgccgaggaagaggagacggccatgatctgcatgacccccgaagacctcgaccactaccggtctaccaagttgggcat---taaaccaaaaaagaaaacagacgaggacaaccagcgcatcaaaacgaaggcgaacccgaccacccacatgtatactcattgcgagattcatcctagtatgttgctcggcatctgcgcgagcatcatccccttcccagatcacaaccagcgtgaacgcctgatctaccccactctgctgcgtggctgccggtatcgcacgacatcaacgagctcgatgaacacttgctgactaattttctcaataggttcacctccagactggccaatgcgtaagtcgaattcgaggttcggatgggcgatgggcgtggtattgacgagctccgcagggtaaccaaatcggtgctgctttctggtacgttcacctcgaaaatatccttgacgcaggtagaacaggacatcgagactgacttcatcaaacaggcagactatctctggcgagcacggtctcgacagcaatggcgtgtacgtaaataa-cattcgatcgcgatcggcaggaccccggctcaccgccatacaggtataatggcacttcggagctccagctcgagcgcatgaatgtctacttcaacgaggtgagttacctgaatacactgttcatccaagctgcttcccggctgaccttcttgcgtgttatctaggcctccggcaacaagtatgttcctcgcgccgtcctcgtcgatttggagcccggcaccatggacgctgtccgtgccggtccctttggccagctcttccgccccgacaactt
>Zopfiella_macrospora_CBS_286_86
------------------------------------------------atcattacagagttgcaaaactccc-taaaccattgtgaacc-taccactaaacagttgcttcggcgggtggcttgaggccggcggctcctgccgcgaagcccgccggaggtata-caaactcttgtttattactggcctctctgagtaacg-tacttaaataagtcaaaactttcaacaacggatctcttggttctggcatcgatgaagaacgcagcgaaatgcgataagtaatgtgaattgcagaattcagtgaatcatcgaatctttgaacgcacattgcgcccgccagtattctggcgggcatgcctgttcgagcgtcatttcaaccatcaagcccccggcttgtgttggggacctgcggctg-ccgcaggccctgaaagacagtggcggtctcgct-gtagcaccgagcgtagtaactaaacctcgctctgggcgctctgcgggctccggccgtaaaacccccttcttttacaaggttgacc-----------------------------------------------------------------------------------------------------------------------------------------------------------------------------------------------------------------------------------------------------------------------------------------------------------------------------------------------------------------------------------------------------------------------------------------------------------------------------------------------------------------------------------------------------------------------------------------------------------------gcatatcaataagcggaggaaaagaaaccaacagggattgccccagtaacggcgagtgaagcggcaacagctcaaatttgaaatctggcttcggcccgagttgtaatttgtagaggaagcttttggcaaggcaccgactgagtcccctggaacggggcgccatagagggtgagagccccgtatagttggacgctgagcctctgtaaagctccttcgacgagtcgagtagtttgggaatgctgctcaaaatgggaggtaaatttcttctaaagctaaatattggccagagaccgatagcgcacaagtagagtgatcgaaagatgaaaagcactttgaaaagagggttaaatagcacgtgaaattgttgaaagggaagcgcttgtgaccagacttgcgtctggccgatcatccggggttctccccggtgcactcggccaggctcaggccagcatcggttctcttggggggacaaaggtcccgggaacgtagctctccggggagtgttatagcccggggcgtaatgccctcgaggggaccgaggaccgcgcttcggcaaggatgctggcgttacggtcatcagcgacccgtcttgaaacacggaccaaggagtcaaggttttgcgcgagtgtttgggtgtaaaacccgcacgcgtaatgaaagtaaacgtaggtgagagcttcggcgcatcatcgaccggcccagatgttctcggaagggcctgagtaggagcgttaagccttggacccgaaagatggtgaactatgcttggatagggtgaagccagaggaaactctggtggaggctcgcagcggttctgacgtgcaaatcgatcgtcaaatctgagcatgggggcgaaagactaatcgaaccatctagtagctggttaccggtggtgcggcgcagacccaggatctgatgtcgtacatgaagcggtgcatcgataccaacaagcacttctcgcttgctctcggtatcaaggcgaatactctcactaatgctctcaagtactcattggcaacgggcaactggggagaccagaagaaggccatgagctctacagctggtgtgtcacaggtgttgaatagatacacatttgcttcgacactttcccatttgcgtcgtaccaacacccccattggccgcgatggcaagatcgccaagccacggcagctgcacaacacacattggggcttggtgtgcccagctgaaacccccgaaggtcaagcttgcggtttggtcaagaatttgtctctcatgtgctatgtgagcgtgggaacctcggccgatcccgttatagagttcatgatcgctcgaaatatggaagttctcgaagagtacgaaccgctgcgatcccccaacgccaccaagattttcgtcaacggcacttgggttggtgttcaccacgactccaagcagctggtcacgctggtccaagacttgcgccggaagaacgttatcaacttcgaagtttccctggtgcgagacattcgagaccgcgagttcaagatcttctccgacgctggccgtgtgatgagacccctctttaccgtagagcaggaagtcgacggtaaccatggcgtccaacaaggcgagcttattctcaacaaggagcacatcagcaggctccagcaggacaaggatctcggtaaataccatgaagactattggggatggcagggactcctcaggtcgggtgctatcgaataccttgatgccgaggaggaggagacagccatgatcgccatgacacctgaggacttggacttcttccgtctccgaaaaatgggctt---cgaatgtgatgatggatccggtcaaggcaacaacagaatcagaacccgacccaacattgcgacgcacggctatactcactgtgagattcaccccagcatgttgttgggaatttgcgccagcatcattccattcccagaccacaaccag-------------------------------------------------------------------------------------------------------------------------------------------------------------------------------------------------------------------------------------------------------------------------------------------------------------------------------------------------------------------------------------------------------------------------------------------------------------------------------------------------------------------------------------------------------------------------------------------------------------------------
>Triangularia_longicaudata_CBS_252_57
------------------------------------------------atcattaaagagttgcaaaactcccttaaaccatcgtgaacc-tacctctgaacagttgcttcggcgggccggctcccccc-gcgggtgccgcc-aaaggcctgccgaaggtacc-taaactatcgtt--ttacaggcctctctgagtaacg-tactt-aataagtcaaaactttcaacaacggatctcttggttctggcatcgatgaagaacgcagcgaaatgcgataagtaatgtgaattgcagaattcagtgaatcatcgaatctttgaacgcacattgcgcccgccagtattctggcgggcatgcctgtccgagcgtcatttcaaccatcaagcccccggcttgtgttggggacctgcgtctg-acgcaggccctgaaaaccagtggcgggctcgctgtccacaccgagcgtagtaact-aacctcgctatgg-agtggcgcgggcgcctgccgtaaaac-ccccaattttacaaggttgacctcggatcag--------------------------------------------------------------------------------------------------------------------------------------------------------------------------------------------------------------------------------------------------------------------------------------------------------------------------------------------------------------------------------------------------------------------------------------------------------------------------------------------------------------------------------------------------------------------------------------------------------gcatatcaataagcggaggaaaagaaaccaacagggattgcctcagtaacggcgagtgaagcggcaacagctcaaatttgaaatctggcctcggcccgagttgtaatttgtagaggaagctttgggtgcggcaccgaccgagtcccctggaacggggcgccatagagggtgagagccccgtatggttggacgcctatcctgtgtaaagctccttcgacgagtcgagtagtttgggaatgctgctcaaaatgggaggtaaatttcttctaaagctaaatattggccagagaccgatagcgcacaagtagagtgatcgaaagatgaaaagcactttgaaaagagggttaaatagcacgtgaaattgttgaaagggaagcgcttgtgaccagacttgcgcctcgtcgatcatccggggttctccccggtgcactcggcggggctcaggccagcatcggttttcgcggggggacaaaggtcccgggaacgtagctcctccgggagtgttatagcccggggcgtaatgccctcgcggggaccgaggaccgcgcttcggcaaggatgctggcgtaatggtcatcagcgacccgtcttgaaacacggaccaaggagtcaaggttttgcgcgagtgtttgggtgtaaaacccgcacgcgtaatgaaagtgaacgtaggtgagagcttcggcgcatcatcgaccgatcctgatgtattcggatggatttgagtaggagcgttaagccttggacccgaaagatggtgaactatgcttggatagggtgaagccagaggaaactctggtggaggctcgcagcggttctgacgtgcaaatcgatcgtcaaatctgagcatgggggcgaaagactaatcgaaccatctagtagctggttaccggtcgttcgtcgcagactcaagacctgatgtcgtacatgaagcgctgcctggacaccaacaagcacttccagatcgccctcggcatcaaggccaacacgctgaccaatgctctcaagtattcgttggctaccggaaactggggcgaccagaagaaggccatgagctcaacggcgggtgtgtcgcaggtcttgaaccgctacacctttgcttccacactctcccatttgagacgcaccaatacgcccatcggtcgtgacggaaagcttgccaaacccagacagctccacaacacgcactggggcttggtttgcccggccgaaacacccgaggggcaggcttgcggtctggtcaagaatttgtctctgatgtgctacgtcagtgtgggcacgcctgctgatcccatcgtcgacttcatgacggctcgaggaatggatgtcctggaggaatacgagccgcttcgtgcgcccaacgctaccaaggtattcgtcaatggtacctgggtcggtgtgcacaacgatcccaagcagattgtcacactggtgcaagacctgcggagaaaaaacgttatcagtttcgaagtgtcgctggtccgtgacattcgcgagcgtgagttcaagatcttctcggacgccggccgcgtcatgagaccactttttaccgtggagcaagaagagaagggcaaccacggggtggaaaagggtcaacttattctcaacaaggagcacgtggccaggctccaagccgacaaggaattgggcaaatatcacccggactactggggatggcaaggccttctcaagtcaggagctattgaatacctggacgccgaggaggaggaaaccacgatgatttgcatgacgccccaggatctggacgatttccgcctggccaagctggggat---ccaggtcgagtcgacgtctggcattggcaacaacagaattcgcacacaggtcaacaagacgacgcacatgtacacgcattgcgagatccacccggcgatgctgttgggcatctgtgccagtatcattcccttccccgatcacaaccag-------------------------------------------------------------------------------------------------------------------------------------------------------------------------------------------------------------------------------------------------------------------------------------------------------------------------------------------------------------------------------------------------------------------------------------------------------------------------------------------------------------------------------------------------------------------------------------------------------------------------
>Triangularia_tetraspora_IFO_32904
tggaagtaaaagtcgtaacaaggtctccgttggtgaaccagcggagggatcattaaagagttgcaaaactcccctaaaccgtcgcgaacc-tacctctgaacagttgcttcggcaggccggcaaccccccgggggtgccgcc-aaaggcctgccgaaggtacc-caaaccattgttt-ttgcaggcctctctgagtaacg-tactt-aataagtcaaaactttcaacaacggatctcttggttctggcatcgatgaagaacgcagcgaaatgcgataagtaatgtgaattgcagaattcagtgaatcatcgaatctttgaacgcacattgcgcccgccagtattctggcgggcatgcctgtccgagcgtcatttcaaccatcaagccccgggcttgtgttggggacctgcgtccg-acgcaggccctgaaagccagtggcgggctcgctgtccacaccgagcgtagtagct-aacctcgctgcgg-agtggcgcgggcgcctgccgtaaaaccccccagtctcacaaggttgacctcggatcaggtaggaatacccgctgaacttaagcatatcaataagcggagga-----------------------------------------------------------------------------------------------------------------------------------------------------------------------------------------------------------------------------------------------------------------------------------------------------------------------------------------------------------------------------------------------------------------------------------------------------------------------------------------------------------------------------------------------------------------------------------------caacagggattgcctcagtaacggcgagtgaagcggcaacagctcaaatttgaaatctggcctcggcccgagttgtaatttgtagaggaagcttttggtgcggcaccgaccgagtcccctggaacggggcgccatagagggtgagagccccgtatggttggacgcctatcctctgtaaagctccttcgacgagtcgagtagtttgggaatgctgctcaaaatgggaggtaaatttcttctaaagctaaatactggccagagaccgatagcgcacaagtagagtgatcgaaagatgaaaagcactttgaaaagagggttaaacagcacgtgaaattgttgaaagggaagcgcctgtgaccagacttgcgcctcgtcgatcatccggggttctccccggtgcgctcggcggggctcaggccagcatcggttctcgcggggggacaaaggctccgggaacgtagctcctccgggagtgttatagcccggggcgcaatgcccccgcggggaccgaggaccgcgcttcggcaaggatgctggcgtaatggtcaccagcgacccgtcttgaaacacggaccaaggagtcaaggttttgcgcgagtgtttgggtgtaaaacccgcacgcgtaatgaaagtgaacgtaggtgagagcttcggcgcatcatcgaccgatcctgatgtattcggatggatttgagtaggagcgttaagccttggacccgaaagatggtgaactatgcttggatagggtgaagccagaggaaactctggtggaggctcgcagcggttctgacgtgcaaatcgatcgtcaaatctgagcatgggggcgaaagactaatcgaaccat----------------------------------------------------------------------------------------------------------------------------------------------------------------------------------------------------------------------------------------------------------------------------------------------------------------------------------------------------------------------------------------------------------------------------------------------------------------------------------------------------------------------------------------------------------------------------------------------------------------------------------------------------------------------------------------------------------------------------------------------------------------------------------------------------------------------------------------------------------------------------------------------------------------------------------------------------------------------------------------------------------------------------------------------------------------------------------------------------------------------------------------------------------------------------------------------------------------------------------------------------------------------------------------------tggtaaccaaatcggtgctgctttctggtatgtcccaccaacctcgcgacttggactcgatagcatgagtgatcaatattgaca-tcttctccaggcagattatctctggcgagcacggtctcgacagcaatggcgtgtatgtgttgt--ggtctaacgtctatcatccaactcaccgctcaccgctccataggtacaatggcacttccgagctccagcttgagcgcatgaacgtctacttcaacgaggtaagcaactgaaatcatactttggctggccagacgaatatgatggctgacattctgcttctccaggcttccggcaacaagtatgttccccgcgccgtcctcgtcgatctcgagcccggtaccatggacgccgtccgtgccggtccctttggccagctcttccgccccgacaactt
>Triangularia_tetraspora_CBS_245_71
------------------------------------------------atcattaaagagttgcaaaactcccctaaaccgtcgcgaacc-tacctctgaacagttgcttcggcaggccggcaaccccccgggggtgccgcc-aaaggcctgccgaaggtacc-caaaccattgttt-ttgcaggcctctctgagtaacg-tacttaaataagtcaaaactttcaacaacggatctcttggttctggcatcgatgaagaacgcagcgaaatgcgataagtaatgtgaattgcagaattcagtgaatcatcgaatctttgaacgcacattgcgcccgccagtattctggcgggcatgcctgtccgagcgtcatttcaaccatcaagccccgggcttgtgttggggacctgcgtccg-acgcaggccctgaaagccagtggcgggctcgctgtccacaccgagcgtagtagct-aacctcgctgcgg-agtggcgcgggcgcctgccgtaaaaccccccagtctcacaaggttgacc-----------------------------------------------------------------------------------------------------------------------------------------------------------------------------------------------------------------------------------------------------------------------------------------------------------------------------------------------------------------------------------------------------------------------------------------------------------------------------------------------------------------------------------------------------------------------------------------------------------------gcatatcaataagcggaggaaaagaaaccaacagggattgcctcagtaacggcgagtgaagcggcaacagctcaaatttgaaatctggcctcggcccgagttgtaatttgtagaggaagcttttggtgcggcaccgaccgagtcccctggaacggggcgccatagagggtgagagccccgtatggttggacgcctatcctctgtaaagctccttcgacgagtcgagtagtttgggaatgctgctcaaaatgggaggtaaatttcttctaaagctaaatactggccagagaccgatagcgcacaagtagagtgatcgaaagatgaaaagcactttgaaaagagggttaaacagcacgtgaaattgttgaaagggaagcgcctgtgaccagacttgcgcctcgtcgatcatccggggttctccccggtgcgctcggcggggctcaggccagcatcggttctcgcggggggacaaaggctccgggaacgtagctcctccgggagtgttatagcccggggcgcaatgcccccgcggggaccgaggaccgcgcttcggcaaggatgctggcgtaatggtcaccagcgacccgtcttgaaacacggaccaaggagtcaaggttttgcgcgagtgtttgggtgtaaaacccgcacgcgtaatgaaagtgaacgtaggtgagagcttcggcgcatcatcgaccgatcctgatgtattcggatggatttgagtaggagcgttaagccttggacccgaaagatggtgaactatgcttggatagggtgaagccagaggaaactctggtggaggctcgcagcggatctgacgtgcaaatcgatcgtcaaatctgagcatgggggcgaaagactaatcgaaccatctagtagctggttaccggtcgttcgtcgcagacacaggatctcatgtcatacatgaagcgctgcctcgacacaaacaagcacttcaccctggccctcggtattaaggccaacaccctgacaaacgcgctcaagtactcgttggctactggaaactggggtgatcagaagaaggccatgagttcaacggccggtgtgtcgcaggtgttgaaccgctacacttttgcttccaccctctcccatttgaggcgtaccaacacgcccatcggccgtgatggtaagcttgccaagcccagacagcttcacaacacccactggggcttggtttgcccggccgaaacgcccgagggacaggcttgcggtctggtcaagaatttgtcgcttatgtgctacgtgagtgtgggcactcccgccgacccgatcgtggactttatgacggcccgaggaatggatgtcttggaggagtacgagccgcttcgcgcacctaacgcgaccaaggtatttgtcaacggtacctgggtcggtgtacacaacgatcccaagcagcttgtcacattggtgcaagacctgcgacgaaagaacgtcatcagtttcgaagtgtcgctggtccgcgacattcgcgagcgtgagttcaagattttctctgacgccggtcgcgtcatgagaccacttttcaccgtggagcaagaagagaagggcaaccacggggtggaaaaaggccaactcattctcaacaaggagcacatcgccaggctccaaggggacaaggagctgggcaagtatcaccccgattactggggatggcaaggccttctcaagtcaggagctattgaatacctggacgccgaggaggaggaaaccaccatgatttgcatgaccccgcaggatctggacgatttccgtctgtccaagctaggatt---ccaggtcgagtcgacttctggtgtgggcaataacagaatccgaaccaagatcaacaagacgacgcacatgtacacgcattgcgaaatccatcctgctatgcttctcggcatctgcgccagtatcattcctttccccgatcacaaccag-------------------------------------------------------------------------------------------------------------------------------------------------------------------------------------------------------------------------------------------------------------------------------------------------------------------------------------------------------------------------------------------------------------------------------------------------------------------------------------------------------------------------------------------------------------------------------------------------------------------------
>Lundqvistomyces_karachiensis_CBS_657_74
---------------------------------------------------------------------------------------------------------------------------------------------------------------------------------------------------------------------------------------------------------------------------------------------------------------------------------------------------------------------------------------------------------------------------------------------------------------------------------------------------------------------------------------------aaggttgacctcggatcaggtaggaatacccgctgaacttaagcatatcaataagcggaggaaaagaaaccaacagggattgccctagtaacggcgagtgaagcggcaacagctcaaatttgaaatctggcttcggcccgagttgtaatttgtagaggaagcttctggcgcggtgccgtccgagtcccctggaacggggcgccatagagggtgagagccccgtatggacggatgctaagcctgtgtgaagctccttcgacgagtcgagtagtttgggaatgctgctcaaaatgggaggtaaattccttctaaagctaaatattggccagagaccgatagcgcacaagtagagtgatcgaaagatgaaaagcactttgaaaagagggttaaacagcacgtgaaattgttgaaagggaagcgcttgtgaccagacttgcgccaggttgatcatccggtgttctcaccggtgcactctgcctggcacaggccagcatcagttttggcggggggataaagggcgcttgaacgtagctcctccgggagtgttatagcgtgcgtcgtaataccctcgccgggactgaggaccgcgcatctgcaaggatggcatatcaataagcggaggaaaagaaaccaacagggattgccctagtaacggcgagtgaagcggcaacagctcaaatttgaaatctggcttcggcccgagttgtaatttgtagaggaagcttctggcgcggtgccgtccgagtcccctggaacggggcgccatagagggtgagagccccgtatggacggatgctaagcctgtgtgaagctccttcgacgagtcgagtagtttgggaatgctgctcaaaatgggaggtaaattccttctaaagctaaatattggccagagaccgatagcgcacaagtagagtgatcgaaagatgaaaagcactttgaaaagagggttaaacagcacgtgaaattgttgaaagggaagcgcttgtgaccagacttgcgccaggttgatcatccggtgttctcaccggtgcactctgcctggcacaggccagcatcagttttggcggggggataaagggcgcttgaacgtagctcctccgggagtgttatagcgtgcgtcgtaataccctcgccgggactgaggaccgcgcatctgcaaggatgctggcgtaatggtcaccagcgacccgtcttgaaacacggaccaaggagtcaaggttttgcgcgagtgtttgggtgttaaacccgcacgcgtaatgaaagtgaacgtaggtgagagcttcggcgcatcatcgaccgatcctgatgtattcggatggatttgagtaagagcgttaagccttggacccgaaagatggtgaactatgcttggatagggtgaagccagaggaaactctggtggaggctcgcagcggttctgacgtgcaaatcgatcgtcaaatctgagcatgggggcgaaagactaatcgaaccatctagtagctggttaccg-----------------------------------atgaagcgatgtatcgacggcaacaagcatttccagcttgcgcttggcatcaagcctggcacattgaccaacggtctcaagtactcgttggccacaggcaactggggtgaccagaagaaggcgatgagctcaacagcaggtgtctcgcaggtgttgaaccgttacactttcgcgtcgaccctctcgcatttgcgtcgcaccaatactcccatcggccgcgatggcaagctcgctaagcctcgacaacttcacaacacccattggggtctggtctgccctgcagaaacgccagagggtcaagcttgcggcctggtcaagaacctctctttgatgtgctacatcagcgttggcacgaatgctgatcctattatcgactttatgatagccagaaacatggaagtcctcgaggagtacgagccgcttcgatatcccaacgcaaccaaggtcttcgtcaacggaacctgggttggtgttgtccaggacccgaagaatctcgttggccttgtccagaaccttagaaggtcaaatatcatttccttcgaggtctcactggttcgcgatataagagatcgagagttcaagattttctcggatgccggtcgtgtaatgcgaccgttgttcgtagtggagcaagaagatgataacccgcaaaaggtctcgagagggcagctggtgttgagaaaggagcacattgagcgattggagcgcgacagagagattggaagattcgaccccaattactacgggtgggatggccttcttcgagacggatgcgtcgagtacctcgacgccgaggaagaagaaaccaccatgatctgcatgtcgcctgaagatctcgaccatttccgaatgacgaaattgggcatcactcacgaagtggaagaccctagtgcgggcaacaagcgcatccctaccaagctcaacccgaccactcatgcgtacacgcattgcgagat-------------------------------------------------------------cgggagcgtccgacctaccccactacgccgcgtgggtgccagcagcataccccaactgtgcgtgttgccgacatttgctgactgttcccccgaataggttcacctccagaccggccagtgcgtaagtaacatatgaggattgaatatgtgtgagggttggtgttgactgaatccgcagggtaaccaaatcggtgctgctttctggtacgttg----ctggacccgaactcggtgacattctaaaagaggcatgtgctaacgttcatcaacaggcaaaccatctctggcgagcacggtctcgacagcaatggcgtgtacgtaaactgcgatcggacagacgggaaaagcgctcttgctcaccgccatataggtacaacggcacttctgagctccagctcgagcgcatgaacgtctacttcaacgaggtatgcacccctgattttgctcaatgataaacagctttgatgctgat-----tattattttctcaggcttccggcaacaagtatgtccctcgcgctgtcctcgtcgacttggagcccggcacaatggacgctgtccgcgccggtcctttcggccagctcttccgccccgacaactt
>Lundqvistomyces_tanzaniensis_TRTC_51981
------------------------------------------------atcattagcgagt---aaaactctctaacaccattgtgaacg-aaccg-aatttagttgcttcggcggggt-------------------------aaaacccgccggaagaacg-caaacactctgta-atgattgtatctctgagtcaac-ttttttaataagttaaaactttcaacaacggatctcttggttctggcatcgatgaagaacgcagcgaaatgcgataagtaatgtgaattgcagaattcagtgaatcatcgaatctttgaacgcacattgcgcccgccagcactctggcgggcatgcctgttcgagcgtcatttcaaccatcaagccccaggcttgcgttgggggcctgcggctg-ccgcagccccctaaaagcagtggcgggctcgct-gtcattccgagcgcagtagttacatctcgctctgggcgtgcggcgggcaccggccgtaaaacactc----tttctaaggttgacc-----------------------------------------------------------------------------------------------------------------------------------------------------------------------------------------------------------------------------------------------------------------------------------------------------------------------------------------------------------------------------------------------------------------------------------------------------------------------------------------------------------------------------------------------------------------------------------------------------------------gcatatcaataagcggaggaaaagaaaccaacagggattgccctagtaacggcgagtgaagcggcaacagctcaaatttgaaatctggcttcggcccgagttgtaatttgtagaggaagcttctggcgcggtgccgtccgagtcccctggaacggggcgccatagagggtgagagccccgtatggacggatgctaagcctgtgtgaagctccttcgacgagtcgagtagtttgggaatgctgctcaaaatgggaggtaaattccttctaaagctaaatattggccagagaccgatagcgcacaagtagagtgatcgaaagatgaaaagcactttgaaaagagggttaaacagcacgtgaaattgttgaaagggaagcgcttgtgaccagacttgcgccaggttgatcatccggtgttctcaccggtgcactctgcctggcacaggccagcatcagttttggcggggggataaagggcgcttgaaagtagctcctccgggagtgttatagcttgcgtcgtaataccctcgccgggactgaggaccgcgcatctgcaaggatgctggcgtaatggtcaccagcgacccgtcttgaaacacggaccaaggagtcaaggttttgcgcgagtgtttgggtgttaaacccgcacgcgtaatgaaagtgaacgtaggtgagagcttcggcgcatcatcgaccgatcctgatgtattcggatggatttgagtaagagcgttaagccttggacccgaaagatggtgaactatgcttggatagggtgaagccagaggaaactctggtggaggctcgcagcggttctgacgtgcaaatcgatcgtcaaatctgagcatgggggcgaaagactaatcgaaccatctagtagctggttaccgatcgttcgtcgcatacccaagacctaatggggtacatgaagcgatgtatcgacggcaacaagcatttccagcttgcgcttggcatcaagcctggcacattgaccaacggtctcaagtactcattggccacaggcaactggggtgaccagaagaaggcgatgagctcgacagcaggtgtctcgcaggtgttgaaccgttacactttcgcgtcgaccctctcgcatttgcgtcgcaccaatactcccatcggccgcgatggcaagcttgctaagcctcgacaacttcacaacacccattggggtctggtctgccctgcagaaacgccagagggtcaagcttgcggcctggtcaagaacctctctttgatgtgctacatcagcgttggcacaaatgctgatcctattattgactttatgatcgccagaaacatggaagtcctcgaggagtacgagccgcttcgatatcccaacgcaaccaaggtcttcgtcaatggaacctgggttggtgttgtccaggacccgaagaatctcgttggccttgtccagaaccttagaaggtcaaatatcatttccttcgaggtctccctggttcgcgatataagagatcgagaggtcaagattttctcggatgccggtcgtgtaatgcgaccgttgttcgtagtggagcaagaagatgataacccgcaaaaggtctcgagagggcagctggtgttgagaaaggagcacattgagcgattggagcgcgacagggagattggaagattcgaccccaattactacgggtgggatggccttcttcgagacggatgcgtcgagtacctcgacgccgaggaagaagaaaccaccatgatctgcatgtcgcctgaagatctcgaccatttccgaatgacgaaattgggcatcactcacgaagtggaagaccctagtgcgggcaacaagcgcatccctaccaagctcaacccgaccacgcatgcgtacacgcattgcgagatccatcccagtatgctgctcggcatttgcgccagcatcattccgttcccggatcacaaccag-------------------------------------------------------------------------------------------------------------------------------------------------------------------------------------------------------------------------------------------------------------------------------------------------------------------------------------------------------------------------------------------------------------------------------------------------------------------------------------------------------------------------------------------------------------------------------------------------------------------------
>Pseudorhypophila_mangenotii_CBS_419_67
--------------------------------------------------------------------------caaaccatcgcgaacgttacccagacgtcgttgcttcggcgggctcgcccgccgg-ggggacgctac-----------------------cagactcttgcagttattcggcctctctgagtacga-tttttaaataagtcaaaactttcaacaacggatctcttggttctggcatcgatgaagaacgcagcgaaatgcgataagtaatgtgaattgcagaattcagtgaatcatcgaatctttgaacgcacattgcgcccgccagtattctggcgggcatgcctgttcgagcgtcatttcaaccttcaagccct--gcttgtgttggggtcctgcggctgcccgcaggccctgaaaaccagtggcgggctcgctagtcacaccgagcgcagtagca-catctcgctcagggcgtgcggcgggttcttgccgttaaacacccccctttccacaggttgacctcggatcaggtaggaatacccgctgaacttaagcatatcaataagcggagga-------------------------------------------------------------------------------------------------------------------------------------------------------------------------------------------------------------------------------------------------------------------------------------------------------------------------------------------------------------------------------------------------------------------------------------------------------------------------------------------------------------------------------------------------------------gcatatcaataagcggaggaaaagaaaccaacagggattgccctagtaacggcgagtgaagcggcaacagctcaaatttgaaatctggcttcggcccgagttgtaatttgtagaggaagcttttggcgcggcacctactgagtcccctggaacggggcgccagagagggtgagagccccgtatagtgggatgcctagcctctgtaaagctccttcgacgagtcgagtagtttgggaatgctgctcaaaatgggaggtaaatttcttctaaagctaaatattggccagagaccgatagcgcacaagtagagtgatcgaaagatgaaaagcactttgaaaagagggttaaacagcacgtgaaattgttgaaagggaagcgcttgtgaccagacttgcgcccggttgatcatccggtgttctcaccggtgcactcctccgggctcaggccagcatcggttctcgcggggggataaaggcccagggaacgtagctcttccgggagtgttatagccctgggtgcaatgccctcgcggggaccgaggttcgcgcatctgcaaggatgctggcgtaatggtcatcagcgacccgtcttgaaacacggaccaaggagtcaaggttttgcgcgagtgtttgggtgtcaaacccgcacgcgtaatgaaagtgaacgtaggtgagagcttcggcgcatcatcgaccgatcctgatgtattcggatggatttgagtaggagcgttaagccttggacccgaaagatggtgaactatgcttggatagggtgaagccagaggaaactctggtggaggctcgcagcggttctgacgtgcaaatcgatcgtcaaatctgagcatgggggcgaaagactaatcgaaccatctagtagctggttaccggtcatgcgccgcagacccaggatctcatgggttacatgaagcgctgcatcgagaccaacgccaacttcaatctggagacggctgtcagggctcagacgctcaccaatgccctcaagtactctcttgccactggtaactggggagaccagaagaaggccatgagttccacagccggtgtatctcaggtgttgaaccgatatacttttgcctccaccttgtcgcatttgagacgtaccaacacccctattggtcgtgacggtaagctggcgaaaccgcgccaactccacaacactcattggggcctggtttgtccagccgagacgcccgaaggacaggcttgcggcctcgtcaagaatctttcactcatgtgctatgtcagcgtgggaaccgtggcagaccctattgtggacttcatgaccgcgcgtggcatggaggttcttgaagagtacgaacctcttcgttatcccaacgccacgaaagttttcgtcaacggcgcatgggtcggcgtccatcatgatcccaagaatctcgtgtcgttggtgcaggcccttcgtcgtaagaatacgatcagttttgagatttccctcgtcagagagatccgtgatcgagagttcaagatcttttctgatgctggtcgtgtgatgaggcccctgttcgttgttgagacggaagacaacggtatgcatggcgtagaaaagggaaatctggtgcttaccaaacaacatattaggaacctggagagggacaaggaactgggcaagtaccaccctgactactggggttgggagggtctcaaggcctcgggagccattgaatatcttgacgccgaggaagaggagacaacgatgatctgcatgactccggaagatctcgaaaactaccgtcttacgaagattgctggtcatgtaccggaggacacgtcgggtggcgctaatagccgtatcaagaccagattgaaccctacgacccatgcctatacccattgcgaaattcacccaagtatgctattgggaat--------------------------------------------------------------------------------------------------------------------------------------------------------------------------------------------------------------------------------------------------------------------------------------------------------------------------------------------------------------------------------------------------------------------------------------------------------------------------------------------------------------------------------------------------------------------------------------------------------------------------------------------------------------
>CMML_20_36
-------------cgtaacaaggtctccgttggtgaaccagcggagggatcattaaagagttgcaaaactcccacaaaccatcgcgaacgttacccagacgtcgttgcttcggcgggctcgcccgccgg-ggggacgctac-----------------------cagactcttgcagttattcggcctctctgagtatgattttttaaataagtcaaaactttcaacaacggatctcttggttctggcatcgatgaagaacgcagcgaaatgcgataagtaatgtgaattgcagaattcagtgaatcatcgaatctttgaacgcacattgcgcccgccagtattctggcgggcatgcctgttcgagcgtcattgcaaccttcaagccct--gcttgtgttggggtcctgcggctgcccgcaggccctgaaaaccagtggcgggctcgctagtcacaccgagcgcagtagca-catctcgctcagggcgtgcggcgggttcctgccgttaaacacccccctttccacaggttgacctcggatcaggtaggaatacccgctgaacttaagcatatcaataaggcgg----------------------------------------------------------------------------------------------------------------------------------------------------------------------------------------------------------------------------------------------------------------------------------------------------------------------------------------------------------------------------------------------------------------------------------------------------------------------------------------------------------------------------------------------------------------gcatatcaataagcggaggaaaagaaaccaacagggattgccctagtaacggcgagtgaagcggcaacagctcaaatttgaaatctggcttcggcccgagttgtaatttgtagaggaagcttttggcgcggcacctactgagtcccctggaacggggcgccagagagggtgagagccccgtatagtgggatgcctagcctctgtaaagctccttcgacgagtcgagtagtttgggaatgctgctcaaaatgggaggtaaatttcttctaaagctaaatattggccagagaccgatagcgcacaagtagagtgatcgaaagatgaaaagcactttgaaaagagggttaaacagcacgtgaaattgttgaaagggaagcgcttgtgaccagacttgcgcccggttgatcatccggtgttctcaccggtgcactcctccgggctcaggccagcatcggttctcgcggggggataaaggcccagggaacgtagctcctccgggagtgttatagccctgggtgcaatgccctcgcggggaccgaggttcgcgcatctgcaaggatgctggcgtaatggtcatcagcgacccgtcttgaaacacggaccaaggagtcaaggttttgcgcgagtgtttgggtgtcaaacccgcacgcgtaatgaaagtgaacgtaggtgagagcttcggcgcatcatcgaccgatcctgatgtattcggatggatttgagtaggagcgttaagccttggacccgaaagatggtgaactatgcttggatagggtgaagccagaggaaactctggtggaggctcgcagcggttctgacgtgcaaatcgatcgtcaaatctgagcatgggggcgaaagactaatcgaaccatctagtagctggttaccggtcatgcgccgcagacccaggatcttatgggttacatgaagcgctgcatcgagaccaacgctaacttcaatctggagacggctgtcagggctcagacgctcaccaatgctctcaagtactctcttgccactggtaactggggagaccagaagaaggccatgagttccacggccggtgtatctcaggtgttgaaccgatacacttttgcctccaccttgtcgcatttgagacgtaccaacacccctatcggtcgtgacggtaaactggcgaaaccgcgtcaactccacaacactcattggggtctggtttgtccagccgagacgcccgaaggacaggcctgcggcctcgtcaagaatctttcactcatgtgctatgtcagcgtgggaaccgtggcagaccctattgtggacttcatgaccgcgcgtggcatggaggttcttgaggagtacgaacctcttcgttaccccaacgccacaaaggttttcgtcaacggcgcatgggttggtgtccatcatgatcccaaaaatctcgtgtcgttggtgcaggccctgcgtcgcaagaatacgatcagtttcgagatttccctcgtcagagagatccgtgatcgagagttcaagatcttttctgatgctggtcgtgtgatgaggccgctgttcgttgttgagacggaagacaacggtatgcatggcgtggaaaagggaaacctggtgcttaccaaacagcacattaggaacctggagagggacaaggaactgggcaagtaccaccctgactattggggctgggagggtctcaaggcatcgggtgccattgagtatcttgacgccgaggaggaggagacaacgatgatctgcatgactccggaagatctcgaaaactaccgtcttacgaagattgctggtcacgtaccggaggacacctcgggtggcgccaacagccggatcaagaccagattgaacccgacgacccatgcctatacccactgcgaaattcacccaagtatgctgttgggaatttgcgccagtatcattcccttccccgatcacaa----cggtgtcgcctgatctaccccactctgtcacgtcgtcgtgaacggcggatcacgtcgacgactatcagacacatttgctaaccagttctttctacaggttcacctccagaccggccaatgcgtaagtcgattgccgaatcttttgatatggcagggttggctcacaaaatctcctcagggtaaccaaatcggtgctgctttctggtatgtcgactcgtatccccgatctcaaaatacttgaaggaactcctcaagctaaccgtcttccataggcaaactatctctggcgagcacggtctcgacagcaatggcgtgtacgtgatctcccccacgatgtcttggctcggccattttactcaccgcccgataggtacaacggaacttccgagctccagctcgggcgcatgaacgtctacctcaacgaggtcagtaaaagggatacgaccgaaagttgggtcagggatcaatcgactgatgtgtgtgct--------------------------------------------------------------------------------------------------------------------
>CMML_20_89
-------------cgtaacaaggtctccgttggtgaaccagcggagggatcattaaagagttgcaaaactcccacaaaccatcgcgaacgttacccagacgtcgttgcttcggcgggctcgcccgccgg-ggggacgctac-----------------------cagactcttgcagttattcggcctctctgagtatgattttttaaataagtcaaaactttcaacaacggatctcttggttctggcatcgatgaagaacgcagcgaaatgcgataagtaatgtgaattgcagaattcagtgaatcatcgaatctttgaacgcacattgcgcccgccagtattctggcgggcatgcctgttcgagcgtcattgcaaccttcaagccct--gcttgtgttggggtcctgcggctgcccgcaggccctgaaaaccagtggcgggctcgctagtcacaccgagcgcagtagca-catctcgctcagggcgtgcggcgggttcctgccgttaaacacccccctttccacaggttgacctcggatcaggtaggaatacccgctgaacttaagcatatcaataaggcgg----------------------------------------------------------------------------------------------------------------------------------------------------------------------------------------------------------------------------------------------------------------------------------------------------------------------------------------------------------------------------------------------------------------------------------------------------------------------------------------------------------------------------------------------------------------gcatatcaataagcggaggaaaagaaaccaacagggattgccctagtaacggcgagtgaagcggcaacagctcaaatttgaaatctggcttcggcccgagttgtaatttgtagaggaagcttttggcgcggcacctactgagtcccctggaacggggcgccagagagggtgagagccccgtatagtgggatgcctagcctctgtaaagctccttcgacgagtcgagtagtttgggaatgctgctcaaaatgggaggtaaatttcttctaaagctaaatattggccagagaccgatagcgcacaagtagagtgatcgaaagatgaaaagcactttgaaaagagggttaaacagcacgtgaaattgttgaaagggaagcgcttgtgaccagacttgcgcccggttgatcatccggtgttctcaccggtgcactcctccgggctcaggccagcatcggttctcgcggggggataaaggcccagggaacgtagctcctccgggagtgttatagccctgggtgcaatgccctcgcggggaccgaggttcgcgcatctgcaaggatgctggcgtaatggtcatcagcgacccgtcttgaaacacggaccaaggagtcaaggttttgcgcgagtgtttgggtgtcaaacccgcacgcgtaatgaaagtgaacgtaggtgagagcttcggcgcatcatcgaccgatcctgatgtattcggatggatttgagtaggagcgttaagccttggacccgaaagatggtgaactatgcttggatagggtgaagccagaggaaactctggtggaggctcgcagcggttctgacgtgcaaatcgatcgtcaaatctgagcatgggggcgaaagactaatcgaaccatctagtagctggttaccggtcatgcgccgcagacccaggatcttatgggttacatgaagcgctgcatcgagaccaacgctaacttcaatctggagacggctgtcagggctcagacgctcaccaatgctctcaagtactctcttgccactggtaactggggagaccagaagaaggccatgagttccacggccggtgtatctcaggtgttgaaccgatacacttttgcctccaccttgtcgcatttgagacgtaccaacacccctatcggtcgtgacggtaaactggcgaaaccgcgtcaactccacaacactcattggggtctggtttgtccagccgagacgcccgaaggacaggcctgcggcctcgtcaagaatctttcactcatgtgctatgtcagcgtgggaaccgtggcagaccctattgtggacttcatgaccgcgcgtggcatggaggttcttgaggagtacgaacctcttcgttaccccaacgccacaaaggttttcgtcaacggcgcatgggttggtgtccatcatgatcccaaaaatctcgtgtcgttggtgcaggccctgcgtcgcaagaatacgatcagtttcgagatttccctcgtcagagagatccgtgatcgagagttcaagatcttttctgatgctggtcgtgtgatgaggccgctgttcgttgttgagacggaagacaacggtatgcatggcgtggaaaagggaaacctggtgcttaccaaacagcacattaggaacctggagagggacaaggaactgggcaagtaccaccctgactattggggctgggagggtctcaaggcatcgggtgccattgagtatcttgacgccgaggaggaggagacaacgatgatctgcatgactccggaagatctcgaaaactaccgtcttacgaagattgctggtcacgtaccggaggacacctcgggtggcgccaacagccggatcaagaccagattgaacccgacgacccatgcctatacccactgcgaaattcacccaagtatgctgttgggaatttgcgccagtatcattcccttccccgatcacaa----cggtgtcgcctgatctaccccactctgtcacgtcgtcgtgaacggcggatcacgtcgacgactatcagacacatttgctaaccagttctttctacaggttcacctccagaccggccaatgcgtaagtcgattgccgaatcttttgatatggcagggttggctcacaaaatctcctcagggtaaccaaatcggtgctgctttctggtatgtcgactcgtatccccgatctcaaaatacttgaaggaactcctcaagctaaccgtcttccataggcaaactatctctggcgagcacggtctcgacagcaatggcgtgtacgtgatctcccccacgatgtcttggctcggccattttactcaccgcccgataggtacaacggaacttccgagctccagctcgggcgcatgaacgtctacctcaacgaggtcagtaaaagggatacgaccgaaagttgggtcagggatcaatcgactgatgtgtgtgct--------------------------------------------------------------------------------------------------------------------
>Zopfiella_ebriosa_CBS_111_75
------------------------------------------------------------------------------------------------------------------------------------------------------------------------------------------------------------------------------------------------------------------------------------------------------------------------------------------------------------------------------------------------------------------------------------------------------------------------------------------------------------------------------------------------------------------------------------------------------------------------------------------------------------------------------------------------------------------------------------------------------------------------------------------------------------------------------------------------------------------------------------------------------------------------------------------------------------------------------------------------------------------------------------------------------------------------------------------------------------------------------------------------------------------------gcatatcaataagcggaggaaaagaaaccaacagggattgccccagtaacggcgagtgaagcggcaacagctcaaatttgaaatctggcttcggcccgagttgtaatttgcagaggaagctttaggcgcggcaccatctgagtcccctggaacggggcgccacagagggtgagagccccgtatagatggacgcctagcctgtgtaaagctccttcgacgagtcgagtagtttgggaatgctgctcaaaatgggaggtaaatttcttctaaagctaaataccggccagagaccgatagcgcacaagtagagtgatcgaaagatgaaaagcactttgaaaagagggttaaatagcacgtgaaattgttgaaagggaagcgcttgtgaccagacttgcgccgggcggatcatccggtgttctcaccggtgcactccgcccggctcaggccagcatcggttctcgtggggggataaaggcaccgggaacgtagctcctccgggagtgttatagcccggggcgtaatgccctcgcggggaccgaggaccgcgcatctgcaaggatgctggcgtaatggtcatcagcgacccgtcttgaaacacggaccaaggagtcaaggttttgcgcgagtgtttgggtgtaaaacccgcacgcgtaatgaaagtgaacgtaggtgagagcttcggcgcatcatcgaccgatcctgatgttttcggatggatttgagtaggagcgttaagccttggacccgaaagatggtgaactatgcttggatagggtgaagccagaggaaactctggtggaggctcgcagcggttctgacgtgcaaatcgatcgtcaaatctgagcatgggggcgaaagactaatcgaaccatctagtagctggttaccggttatccgccgcagactcaggatctcatgtcgtacatgaagcggtgcatcgacaccaacaagaacttctcgcttgctttgggcatcaagcactcgactctcaccaatgctctgaagtactcattggcgacgggcaactggggcgaccagaagaaggccatgagctccacggctggtgtgtcccaggtgctgaaccgctacaccttcgcctcgaccttgtcgcatttgcggcgtaccaacacacccattgggcgcgacggcaaactcgccaagcctcgccaacttcacaacactcattggggccttgtgtgtccggcagagacaccggaaggccaggcttgcggtctcgtcaagaatctgtccctgatgtgttacgttagtgtgggcacaccggcggaccccatcgtcgagttcatggttgcccgtggtatggaagtcctcgaagagtacgagccactgcggtaccccaacgcaaccaaggtgtttgtcaacggcacatgggtcggcgtgcatcaggaccccaagcacctggtcaccctggttcaagggctgcggaggaagaacgtcatctcgttcgaggtttcactcgtccgggacattcgtgaccgcgagttcaagattttctccgacgctggccgtgtcatgagaccgctcttcacggtagagcaggagaagaacggagagagcggcgcagagatgggccagcttattctcaacaaggaccacatcacgaggttggaggcggacaaggagttgggcaagtatcaccccgactactggggctggcagggcttgttgaagtcgggcgccatcgagtacctcgatgccgaagaggaggagacggtcatgatcagcatgactcccgaggacctcgacaagttccgttaccgcaaaatggggtt---catcgtggaagacaactctggccaaggtaacaacaggatcaagacaaagccaaacccggctacgcacatgtatacccactgcgaaatccaccccagcatgttgctcggcatctgcgccagcatcattcccttccccgaccacaaccag-------------------------------------------------------------------------------------------------------------------------------------------------------------------------------------------------------------------------------------------------------------------------------------------------------------------------------------------------------------------------------------------------------------------------------------------------------------------------------------------------------------------------------------------------------------------------------------------------------------------------
>Zopfiella_leucotrica_CBS_389_84
----------------------------------------------------------------------------------------------------------------------------------------------------------------------------------------------------------------------------------------------------------------------------------------------------------------------------------------------------------------------------------------------------------------------------------------------------------------------------------------------------------------------------------------------------------------------------------------------------------------------------------------------------------------------------------------------------------------------------------------------------------------------------------------------------------------------------------------------------------------------------------------------------------------------------------------------------------------------------------------------------------------------------------------------------------------------------------------------------------------------------------------------------------------------------------------------------caacagggattgccctagtaacggcgagtgaagcggcaacagctcaaatttgaaatctggcctcggcccgagttgtaatttgtagaggaagcttttggcacggcacctgctgagtcccctggaacggggcgccatagagggtgagagccccgtatagcaggacgcctagcctctgtaaagctccttcgacgagtcgagtagtttgggaatgctgctcaaaatgggaggtaaatttcttctaaagctaaataccggccagagaccgatagcgcacaagtagagtgatcgaaagatgaaaagcactttgaaaagagggttaaatagcacgtgaaattgttgaaagggaagcgcttgtgaccagactcgcgccgggctgatcatccgagcttctgctcggtgcactctgcccggctcgggccagcatcggttctcgcggggggataaaggccctgggaacgtagctcctccgggagtgttatagcccggggtgcaatgccctcgcggggaccgaggaccgcgcttcggcaaggatgctggcgtaatggtcatcagcgacccgtcttgaaacacggaccaaggagtcaaggttttgcgcgagtgtttgggtgttaaacccgcacgcgtaatgaaagtgaacgtaggtgagagcttcggcgcatcatcgaccgatcctgatgtattcggatggatttgagtaggagcgttaagccttggacccgaaagatggtgaactatgcttggatagggtgaagccagaggaaactctggtggaggctcgcagcggttctgacgtgcaaatcgatcgtcaaatctgagcatgggggcgaaagactaatcgaaccatctagtagctggttaccggtcgtgcggcgctgacccaagatctgatgtcgtacatgaagaggtgtctcgactccaacaagcacttccagctcgccattggcatcaaggcaaataccttgacgaatgctttgaagtactcgctagccactggcaactggggtgatcagaagaaggccatgagctctactgctggcgtgtcccaagtgctcaaccgctacacatttgcgtctacactttcgcatttgcggcgcacaaatacgcctatcggtcgcgatggcaaacttgcgaagccgcgacagcttcacaacacgcattggggtttggtgtgccctgcagagaccccagaaggtcaagcctgcggcctcgtcaagaacctttccctcatgtgctatgtgagcgtggggacacctgcagagcctatcgtggaattcatgatcgctagaaatatggaagtcctcgaggagtacgagccacttcggtctcccaacgccaccaaggtgttcgtcaacggcacctgggtcggtgtgcacaacgaccccaagagcttggtcaacttggtccaggacctgcgccggaagaacgttatttcgttcgaggtttctctcgtcagagacattcgcgaacgcgagttcaagatcttctctgatgctggccgcgtcatgagaccgctctttactgtggagcaggacgacactggcagaaacggcgtagagaagggccaactcattctcagcaaggaccacatccgccgactacaggctgacaaggaattgggcaagtaccatgaagactattgggggtggcaaggactcctcaagtcaggggctctagaataccttgacgccgaggaggaagagaccaccatgatttgcatgacgcccgacgatctggactttttccgcatggccaagctgggctttggcgacatcgataagacttcgggcgtcggcaacaaccgtatccgcaccaagatcccatctactacacacacatacacgcattgcgaaattcatcccgccatgcttctcggcatttgcgccagcatcattccgttccccgaccacaaccag-------------------------------------------------------------------------------------------------------------------------------------------------------------------------------------------------------------------------------------------------------------------------------------------------------------------------------------------------------------------------------------------------------------------------------------------------------------------------------------------------------------------------------------------------------------------------------------------------------------------------
>Lasiosphaeris_hirsuta_SMH_1543
------------------------------------------------------------------------------------------------------------------------------------------------------------------------------------------------------------------------------------------------------------------------------------------------------------------------------------------------------------------------------------------------------------------------------------------------------------------------------------------------------------------------------------------------------------------------------------------------------------------------------------------------------------------------------------------------------------------------------------------------------------------------------------------------------------------------------------------------------------------------------------------------------------------------------------------------------------------------------------------------------------------------------------------------------------------------------------------------------------------------------------------------------------------------gcatatcaataagcggaggaaaagaaaccaacagggattgcctcagtaacggcgagtgaagcggcaacagctcaaatttgaaatccggcctcggcccgagttgtaatttgcagaggaagattccggtgaggtacctgctgagtctcctggaacggagcgccgcagagggtgagagccccgtatagcaggacgccaagcctttgtgaatccccttcgacgagtcgagtagtttgggaatgctgctcaaaatgggaggtaaattccttctaaagctaaatactggccagagaccgatagcgcacaagtagagtgatcgaaagatgaaaagcactttgaaaagagggttaaacagcacgtgaaattgttgaaagggaagcgctcgtgaccagacttgcgccggagcgatcatccgctcttctgagcggtgcactcgccccggggcaggccagcatcggttccggcggggggacaacagttcagggaatgtggctcctcggcgagtgttatagcccggttcacaatgcccccgcggggaccgaggttcgcgcgtctgcaaggatgctggcgtaatggtcaccagcgacccgtcttgaaacacggaccaaggagtcaaggtttcgcgcgagtgtctgggtgtcaaacccgcacgcgtaatgaaagtgaacgtaggtgagagcttcggcgcatcatcgaccgatcctgatgtcttcggatggatttgagtaggagcgtcaagccttggacccgaaagatggtgaactatgcttggatagggtgaagccagaggaaactctggtggaggctcgcagcggttctgacgtgcaaatcgatcgtcaaatctgagcatgggggcgaaagactaatcgaaccatctagtagctggttaccgctcgttcgtcgcacacgcaggaactaatgcaatacatgaagcgctgcattgacgggaacaagcacttctccctcgcgctgggtatcaagcctggtacactcaccaacggcctcaagtactcgttggcaacaggaaactggggtgatcagaagaaggctgcgagctccacagctggcgtctctcaggtgttgaacaggtacacatttgcctcaaccctttcgcatttgcgacgaaccaacacacctattggtcgtgatggcaaacttgccaaaccccgccagctgcacaacacccattggggcttggtctgtcccgcagaaacgccagaaggacaggcttgtggtttggtcaagaatttgtctctcatgtgctttgtgagtgtgggctctgcgcaggaacccattatagaatttatgatcgctcgaggcatggaggttcttgaagaatacgagcccctgcggtatccgaacgccaccaaggttttcgtcaacggcacttgggtcggtgtccaccagcaaccaaaggagctggtgaccgacatccagggtctccggagaaagggatctctgacagctgaagtctcgcttgttagagacattcgagacagagagtttaagattttcacagacgccggccgtgtcatgagaccgctatttgtcgttgagcagagcgaaagcggtgaatggggagtcgagaagggccagctgatcatacaaaaacggcacattgagagattgcaggaagacaagg-cctatgctggtatcccgaggaaaagcgaggctgggagtttctgctggcagacggctgcatcgagtatctcgatgccgaggaggaagaaacggccatgatttgcatgactcccgaagacttggacacgtaccggctcagcagattgggtttcgacgtccgcgacgaggaaacggccgaaaacaacaaacgtatcaagaccaagatgaacccaacaacgcacatgtatacgcactgcgagattcaccctagcatgctgctcgggatctgcgccagcattatcccattccccgaccataaccaa-------------------------------------------------------------------------------------------------------------------------------------------------------------------------------------------------------------------------------------------------------------------------------------------------------------------------------------------------------------------------------------------------------------------------------------------------------------------------------------------------------------------------------------------------------------------------------------------------------------------------
