# Supplementary material for: ﻿Discovering fungal communities in roots of Zoysiajaponica and characterising novel species and their antifungal activities
Source: IMA Fungus. 2025 Feb 19;16:e138479. doi: 10.3897/imafungus.16.138479 (PMC11881003; doi:10.3897/imafungus.16.138479)
Supplement: Supplementary material 2 — Sequence alignments [file imafungus-16-e138479-s002.zip › Sequence alignments/Concatenated alignment of Setophoma.fas]

>Neosetophoma_samarorum_CBS_138_96
gcggaaggatcattacatgatcagcctatagtatcactgatgagcagacaaccctctgtctatacccttgtcttttgcgcac-tcatgtttcctcggcgggtctacctgccggctggacaactctataacccttttaattttcaatcagcgtctgaa--aaacataataattacaactttcaacaacggatctcttggttctggcatcgatgaagaacgcagcgaaatgcgataagtagtgtgaattgcagaattcagtgaatcatcgaatctttgaacgcacattgcgccccttggtattccatggggcatgcctgttcgagcgtcatttgtaccctcaagctctgcttggtgttgggtgtttgtccattccctgtgtttggactcgcctcaaagcaattggcagccagtgttttggtattgaagcgcagcacattttgcgtctccagcctgaatacttgcgtccagtaagcc-tttttccacttttgacctcggatcaggtagggatacccgctgaacgggattgccctagtaacggcgagtgaagcggcaacagctcaaatttgaaatctggctctttcagagtccgagttgtaatttgcagagggcgctttggcgttggcagcggtccaagttctttggaacaggacgtcacagagggtgagaatcccgtacgtggtcgctagccttcgccgtgtaaagccccttcgacgagtcgagttgtttgggaatgcagctctaaatgggaggtaaatttcttctaaagctaaatactggccagagaccgatagcgcacaagtagagtgatcgaaagatgaaaagcactttggaaagagagtcaaatagcacgtgaaattgttgaaagggaagcgcttgcagccagacttgcctgtagttgcttatctagacttttgtctagtgcactcttctgcgggcaggccagcatcagtctaggcggttggataaaggtctctgtcatgtacctctcttcggggaggccttataggggagacgacatgcaaccagcctggactgaggtccgcgcatctgctaggatgctggcgtaatggctgtaagcggcccgtcttgaaacacggaccaaggagtctaacatctatgcgagtgtttgggtgtcaagcccagacgcgtaatgaaagtgaacggaggtgggaacctttgggtgcaccatcgaccgatcctgatgtcttcggatggatttgagtaagagcatggctgttgggacccgaaagatggtgaactatgcttgaatagggtgaagccagaggaaactctggtggaggctcgcagcggttctgacgtgcaaatcgatcgtcaaatttgggcataggggcgggaaagaagcgacttgatctggcaggaccactggttgctaacctcttccgtatcctgttcctgaagttaaccaaggatgtctacaagtacctgcagcgatgcgttgagaacaaccaagacttcaacgtacagatggccgtaaaagccagcatcatcacgaacgggctgaagtactctttggcaacgggcaactggggtgaccagaagaaggctgcgtccgcgaaagctggtgtctctcaagtgttgaaccgctacacatatgcgtctacattatcccatcttcgccgaacgaacacacccgttggtcgcgatggtaaattggcgaagcctcgacaac--------------------------gcaggcatgagatgcgtcctcagcgcgcagccatttttggcgctcgcaaagagggg--cattttgcatggtgggg-tgtgcgaactttttcccggatgcgctagtcctattc-ggtgttcgcgaacatcaacaccatgacgctcacgcagtaatcacccgcaatttgcgctgtcgcgttccacttcttatc-cacaatgctaatgcctctcgcaggaagccgccgaactcggcaagggttcattcaagtacgcttgggtcttggacaagctcaaggccgagcgcgagcgtggtatcaccatcgacatcgccctctggaagttcgagacgcctaaatattatgtgacagttatttgtacgttgtagtatgtgtgcacctactgagctctaccactaacacttcgtcgatgcccccggtcaccgtgatttcatcaagaacatgaaacagctaacaacacctgcgagcaataggtccatcttcagaccggtcaatgcgtaagtctatctcgaagcctcgcattgagacgaaaaagctaacacgcggcagggtaaccaaattggtgccgccttctggcagaccatctctggcgagcatggcctcgacggctccggtgtctacaacggcacctcggatctccagctcgagcgcatgaacgtctacttcaatgaggtgcgtgaattctcagcagtgtcctcgcggcacgcgcatactgacccgtggcaggcttccggcaacaa
>Parastagonospora_avenae_CBS_289_69
gcggaaggatcattacactgttagtctatagcgcagctgatgagca-gctggcctcttttatcacccttgtcttttgcgtac-ctacgtttcctcggtaggcttgcctgccgattggacaaacctataac-cttttaaatttcaatcagcgtctgaa--aaacttaataattacaactttcaacaacggatctcttggttctggcatcgatgaagaacgcagcgaaatgcgataagtagtgtgaattgcagaattcagtgaatcatcgaatctttgaacgcacattgcgccccttggtattccatggggcatgcctgttcgagcgtcatttgtaccctcaagctctgcttggtgttgggtgtttgtcctctccctgtgtttggactcgccttaaaataattggcagccagtgttttggtaatgaagcgcagcacaagtcgcgattcttatta-aatacttgcgtccacaagc---ctttttaacttttgacctcggatcaggtagggatacccgctgaacgggattgccctagtaacggcgagtgaagcggcaacagctcaaatttgaaatctggctcttttagagtccgagttgtaatttgcagagggcgctttggcgttgggagcggtccaagttctttggaacaggacgtcacagagggtgagaatcccgtacgtggtcgctatccttcgccgtgtaaagccccttcgacgagtcgagttgtttgggaatgcagctctaaatgggaggtaaatttcttctaaagctaaatactggccagagaccgatagcgcacaagtagagtgatcgaaagatgaaaagcactttggaaagagagtcaaatagcacgtgaaattgttgaaagggaagcgcttgcagccagacttgcctgtagttgcttatctggacttttgtccagtgcactcttctgcgggcaggccagcatcagtttgggcggttggataaaggtctctgtcatgtacctcctttcggggaggccttataggggagacgacatgcaaccagcctggactgaggtccgcgcatctgctaggatgctggcgtaatggctgtaagcggcccgtcttgaaacacggaccaaggagtctaacatctatgcgagtgtttgggtgtcaagcccagacgcgtaatgaaagtgaacggaggtgggaacttttaggtgcaccatcgaccgatcctgatgtcttcggaaggatttgagtaagagcatagctgttgggacccgaaagatggtgaactatgcttgaatagggtgaagccagaggaaactctggtggaggctcgcagcggttctgacgtgcaaatcgatcgtcaaatttgggcataggggcgggaaagaagcgactggatctggcaggaccgctggtcgcaaacttgttccgtatcctcttcctgaagctgacgaaagatgtcttcaagtaccttcagcgatgtgtcgagagcagcacggacttcaacgtgcaaatggccgtgaaggctagcatcatcacaaatggcctgaaatactctttggccactggcaactggggtgaccagaagaaggctgcatccgcaaaagccggcgtatctcaagtgttgaaccgatacacatatgcatccacattgtcccatttgcgaaggacaaacacgccggttggtcgtgacggtaagctggcgaagccccgtcagc----------catttctttcgatgaacactgcaggcaaaggtgcttcagcgcgcagccaat-ttttggcttatcgcaaagagggatttttccatggtggggtgtgcgaacttttcctgcaccagcgctagtccattttggggcttcgccaa-ctcaacaccatgacgcacactcgacagccctctgaaaatcgcgatgcttttacttgcttcaaacttcatcatgctaacagcactcacaggaagccgccgagctcggcaagggttccttcaagtacgcatgggtccttgacaagttgaaggccgagcgtgagcgtggtatcaccattgacattgcgctctggaagttcgagacgccacgttattacgtaacagtaattggttcgttgtctcccagctgt-------atgtttttttgctaaccagctctagatgcccccggtcaccgtgatttcatcaagaa------------------------------------------------------tgcgtaagtccacgtctctgcccgcccatgagacgaaatagctgacagctcgcagggtaaccaaattggtgccgccttctggcagaccatctccggcgagcacggcctcgacggctccggtgtctacaatggcacttcggatctccagctcgagcgcatgaacgtctacttcaacgaggtgcgtatccg--cggtcaaatttgcagaacgcgcgcatactgacagcagataggcttccggcaacaa
>Juncaceicola_alpina_CBS_456_84
gcggaaggatcattaat--------------------------ggattcggtcccttctctccttccttgtcttttgagtac-ccaagtttctttggtaggcttgcctgcca--ttgacaacc-tataacctatttaattttaattcagcgtctgaa--aactttaataattacaactttcaacaacggatctcttggttctggcatcgatgaagaacgcagcgaaatgcgataagtagtgtgaattgcagaattcagtgaatcatcgaatctttgaacgcacattgcgccccttggtattccatggggcatgcctgttcgagcgtcatttgtaccctcaagctttgcttggtgttgggtgtttgtcctattcttgcaataagactcgccttaaaacaattggcagccagtgttttggcattgaagcgcagcacattttgcaattcaagccctaatgcttgcgtccataagcgt-attttacacttttgacctcggatcaggtagggatacccgctgaacgggattgccctagtaacggcgagtgaagcggcaacagctcaaatttgaaatctggctcttttagggtccgagttgtaatttgcagagggtgctttggtgttggcagcggtccaagttctttggaacaggacgtcacagagggtgagaatcccgtacgtggtcgctagccctcgccgtgtaaagccccttcgacgagtcgagttgtttgggaatgcagctctaaatgggaggtaaatttcttctaaagctaaatactggccagagaccgatagcgcacaagtagagtgatcgaaagatgaaaagcactttggaaagagagtcaaatagcacgtgaaattgttgaaagggaagcgcttgcagccagacttgcctgtagttgcttatccggacttttgtccggtgcactcttctgcgggcaggccagcatcagtttaggcggttggataaaggtctctgtcatgtacctctcttcggggaggccttataggggagacgacatgcaaccagcctggactgaggtccgcgcatctgctaggatgctggcgtaatggctgtaagcggcccgtcttgaaacacggaccaaggagtctaacatctatgcgagtgtttgggtgtcaagcccagacgcgtaatgaaagtgaacggaggtgggaaccttcgggtgcaccatcgaccgatcctgatgtcttcggatggatttgagtaagagcatggctgttgggacccgaaagatggtgaactatgcttgaatagggtgaagccagaggaaactctggtggaggctcgcagcggttctgacgtgcaaatcgatcgtcaaatttgggcataggggcgggaaagaagcgactcgatctcgcggggcctttggttgccaacctcttccgaatcctgtttttgaagttgacaaaggatgtctacaagtacctccaacgatgcgttgagaacaattctgatttcaacgtgcaaatggccgtgaaggccagcatcatcacgaacggactgaaatactccctggctactggcaactggggtgaccagaagaaggcggcgtcggcgaaagctggtgtctcgcaggtgctgaaccggtacacatatgcatccacgttatcccatctccggcgaac----------------------------------------------------------------------------------------------------------------------------------------------------------------------------------------------------aacg-cgaca---------------------------caaactgcgatactttcaagcactcataccttcatgatgctaacgatcgccacaggaagccgccgaactcggcaagggttccttcaagtacgcatgggtcctcgacaaattgaaggccgagcgcgagcgtggtatcaccatcgacattgccctgtggaagttcgagacaccgaagtactacgtcaccgtcattggtatgttgcatcgtctcttcgcgcacgttgagtctctgctaacctgccgcagacgcccccggtcaccgtgatttcatcaagaacatga-------------------------------------------------------------------------------------------taacagcgtgcagggtaaccaaattggtgccgccttctggcagaccatctccggcgagcacggcctcgacggctccggtgtctacaacggcacttcggacctccagcttgagcgcatgaacgtctacttcaacgaggtgcgtaatcc--gcgcaaagatgacacgccacgcgtatactgac-ccagccaggcgtccaacaacaa
>Phaeosphaeria_caricicola_CBS_603_86
gcggaaggatcattaaagtggaaactgcaggtttacctgttcaggagtacacttcttttcttaaccttgactttttgagcac-ttgtgtttcctcggcaggcttgcctgccgtatggacaaatcaataacctttttaattttcaatcagcgtctgaa--ttatttaataattacaactttcaacaacggatctcttggttctggcatcgatgaagaacgcagcgaaatgcgataagtagtgtgaattgcagaattcagtgaatcatcgaatctttgaacgcacattgcgccccttggtattccatggggcatgcctgttcgagcgtcatttgtactctcaagctctgcttggtgttgggtgtttgtcttt---gcttgcttagactcgccttaaatatattggcagccggtatactggt-ttgaagcgcagcacaa-ttgcatttctagctttattactggtacccattaagaa-aattaacacttttgacctcggatcaggtagggatacccgctgaacgggattgccctagtaacggcgagtgaagcggcaacagctcaaatttgaaatctggctcttttagggtccgagttgtaatttgcagagggcgctttggcgttggcagcggtccaagttctttggaacaggacgtcacagagggtgagaatcccgtacgtggtcgctatccttcgccgtgtaaagccccttcgacgagtcgagttgtttgggaatgcagctctaaatgggaggtaaatttcttctaaagctaaatactggccagagaccgatagcgcacaagtagagtgatcgaaagatgaaaagcactttggaaagagagtcaaatagcacgtgaaattgttgaaagggaagcgcttgcagccagacttgcctgtagttgcttatccggactcttgtccggtgcactcttctgcgggcaggccagcatcagtttgggcagttggataaaggtctctgtcatgtacctctcttcggggaggccttataggggagacgacatgcaactagcctggactgaggtccgcgcatctgctaggatgctggcgtaatggctgtaagcggcccgtcttgaaacacggaccaaggagtctaacatctatgcgagtgtttgggtgtcaagcccagacgcgtaatgaaagtgaacggaggtgggaacctttgggtgcaccatcgaccgatcctgatgtcttcggaaggatttgagtaagagcatggctgttgggacccgaaagatggtgaactatgcttgaatagggtgaagccagaggaaactctggtggaggctcgcagcggttctgacgtgcaaatcgatcgtcaaatttgggcataggggcgggcaagaagcgactcgatctggctggaccgctggtcgccaacctgttccgcatcctgttcctcaagctgaccaaggacgtctacaagtacctccagcgctgtgtcgagaacaacaccgacttcaacgtgcagatggccgtgaaggcgagcatcatcacgaacggcctgaagtactcgttggcaaccggcaactggggtgaccagaagaaggccgcgtctgccaaggccggtgtctcacaagtgctgaaccgctatacttatgcatccacgttgtcccatttgcggcgaacgaacacaccagtcggccgtgatggaaagctcgcgaagccgcgtcagc-----------------------------------------------------------------------------------------------------------------------------------------agggcccccaccaa-cacaaca----------------------------tttttgcgatgcttgcgactctatccagcctcattatgctaactcttctatcaggaagccgccgaactcggcaagggttccttcaagtacgcatgggtgttggacaagctgaaggccgagcgtgagcgcggtatcaccatcgacatcgccctctggaagttcgagacgcctaagtactacggtaaaaaatccagatcgtcgcacttcaggactacctg--ctaacttgtcgcagtcaccgtatcgacgctcccggtcaccgtgatttcatcaagaacatgaaacagctaaccgtggc-gccatcaacaggtccacctccagaccggccaatgcgtaagtttcctccactgcccatcattgggacgaaa-gctcacacatgcgcagggtaaccaaatcggcgctgccttctggcagaacatctccggcgagcatggcctcgacggctccggtgtctacaacggcacctcggacctgcagctcgagcgcatgaacgtctacttcaacgaggtgcgtgcttcccgtcaccacacggcgcaattttcgcgtactgacgcatggcaggcatccggcaacaa
>Phaeosphaeriopsis_glaucopunctata_CBS_653_86
gcggaaggatcattaaagagtggaaagccggtttcccggatcacgagtaaactccctttctccacccttgtcttttgagtac-ttatgtttccttggtgggcttgcctgccaataggacaaccaaacaacctttttaatttttattcagcgtctaaat-aattttaataattacaactttcaacaacggatctcttggttctggcatcgatgaagaacgcagcgaaatgcgataagtagtgtgaattgcagaattcagtgaatcatcgaatctttgaacgcacattgcgccccttggtattccatggggcatgcctgttcgagcgtcatttgtaccttcaagctatgcttggtgttgggtgtttgtcctctc-atacgtttggactcgccttaaaacaattggcagccattatattggtattggagcgcagcacaaattgcagttccagctacaatagtggcatccattaagtacttttaacacttttgacctcggatcaggtagggatacccgctgaacgggattgccttagtaacggcgagtgaagcggcaatagctcaaatttgaaatctggctcttttagagtccgagttgtaatttgcagagggcgctttggcattggcagcggtccaagttccttggaacaggacgtcacagagggtgagaatcccgtacgtggtcgctagcctttgccgtgtaaagccccttcgacgagtcgagttgtttgggaatgcagctctaaatgggaggtaaatttcttctaaagctaaatactggccagagaccgatagcgcacaagtagagtgatcgaaagatgaaaagcactttggaaagagagtcaaatagcacgtgaaattgttgaaagggaagcgcttgcagccagacttgcctgtagttgcttatctggacttttgtccagtgcactcttctgcgggcaggccagcatcagtttgggcggttggataaaggtctctgtcatgtacctctcttcggggaggccttataggggagacgacatgcaaccagcctggactgaggtccgcgcatctgctaggatgctggcgtaatggctgtaagcggcccgtcttgaaacacggaccaaggagtctaacatctatgcgagtgtttgggtgtcaagcccagacgcgtaatgaaagtgaacggaggtgggaacctttgggtgcaccatcgaccgatcctgatgtcttcggaaggatttgagtaagagcatggctgttgggacccgaaagatggtgaactatgcttgaatagggtgaagccagaggaaactctggtggaggctcgcagcggttctgacgtgcaaatcgatcgtcaaatttgggcataggggcgggcaagaagcgactcgatctcgcgggtccgttggtcgccaacctatttcgtatcctcttcctcaaactgaccaaggacgtttacaaataccttcagcgctgtgtcgagaacaacacggacttcaatgtgcaaatggctgtaaaagcaagcatcatcaccaatggactcaagtattcgttggcgactggtaactggggagatcagaagaaggccgcatccgcaaaggccggtgtctcacaagtgctgaatcggtacacatattcgtccacattgtcccatttgaggcgaacaaatactcccgtaggccgtgacggaaagctggcgaagccgcgacagt------------------------------gcatccgaatgcctttcaacgatcagccatt-ttttggcttatcgcgagaagggtttctgccttggtggggttgtgcgaactttttcgcgccagcgctagcccgcattcggacttcgccaactgcaacaccatgacgcacattcgcaacatgcacacaaattgcgatgctgcaaccacctctataccgcgcaatgctaacacctct--caggaagccgccgaactcggaaagggttccttcaagtacgcatgggttcttgacaagctcaaggccgagcgtgagcgtggtatcaccatcgacattgcgctctggaagttcgagactcccaagtactacgtcaccgtcattggtatgtctttttgctcccwtgcgtc--ccgtactcccactaacagctgttagacgcccccggtcaccgtgatttcatcaagaacatgaaacagctgacagtctttgcgatcaacaggtccacctccagaccggtcaatgcgtaagtttctctgacatctactcattgagacgaca-tactcacaagacacagggtaaccaaattggtgccgccttctggcagaccatctctggcgagcacggtctcgacggctcaggtgtctacaatggcacgtctgacctccagctcgagcgcatgaacgtctacttcaatgaggtatgtccatcctcaccctcactgcaacacgtcacgtgtactgaccaatggtaggcttccggcaacaa
>Setophoma_chromolaenae_CBS_135105
gcggaaggatcattaccggccggctttgcgaggtcccaaaaggacccctgccgccccggctgcatccttgtctattgcgtactacatgtttcctcggtaggcttgcctgccggtcggacaaccttaaactcttttgtaattgcaatcagcgtctgaaaaaa-tttaattattacaactttcaacaacggatctcttggttctggcatcgatgaagaacgcagcgaaatgcgataagtagtgtgaattgcagaattcagtgaatcatcgaatctttgaacgcacattgcgccccttggtattccatggggcatgcctgttcgagcgtcatttgtaccttcaagctttgcttggtgatgggtgtttgtcctgtccttgtgactggactcgcctcaaaattattggcagccggcatattggccttggagcgcagcacattttgcgatctaagcctctatactggtatccataaagcctctttatcacttttgacctcggatcaggtagggatacccgctgaacgggattgccctagtaacggcgagtgaagcggcaacagctcaaatttgaaatctggctctttcagggtccgagttgtaatttgcagagggcgctttggtgttggcagcggtccaagttctttggaacaggacgtcacagagggtgagaatcccgtacgtggtcgctagccctcaccgtgtaaagccccttcgacgagtcgagttgtttgggaatgcagctctaaatgggaggtaaatttcttctaaagctaaatactggccagagaccgatagcgcacaagtagagtgatcgaaagatgaaaagcactttggaaagagagtcaaatagcacgtgaaattgttgaaagggaagcgcttgcagccagacttgcctgtagttgcttatctagacttttgtctagtgcactcttctataggcaggccagcatcagtttgggcggttggataaaggtctctgtcatgtacctcctttcggggaggccttataggggagacgacatgcaaccagcctggactgaggtccgcgcatctgctaggatgctggcgtaatggctgtaagcggcccgtcttgaaacacggaccaaggagtctaacatctatgcgagtgtttgggtgtcaagcccatacgcgtaatgaaagtgaacggaggtgggaaccttagggtgcaccatcgaccgatcctgatgtcttcggatggatttgagtaagagcatggctgttgggacccgaaagatggtgaactatgcttgaatagggtgaagccagaggaaactctggtggaggctcgcagcggttctgacgtgcaaatcgatcgtcaaatttgggcataggggcgggaaagaagaggttggatctagcaggtcctcttgtggccaatttgttccgtatactattcctcaagctgacgaaggatatctttaagtatcttcagcgttgcgttgagaactcccaggatttcaacattcagatggctgtaaaagccagtatcatcacgaatggtttaaagtactccctagccacgggaaactggggtgaccaaaagaaagccgcctctgcgaaggcaggtgtctcccaggtgttgaaccgatacacctacgcctccacattatcccatctgcgtcgaacgaacactccggtcggacgtgacggcaagctcgcaaagcccagacagc--aggtacgtgaatactcttatcggcatttgcgcgcaaagcgacttcagcgatcagccattattttgggctatcgcggggtccgtttttcgcgtggtggggttgtgcgaacttttctgcgccagcgctagtctggtttgggcgttcggcaaccaaaacaccatgacgcacattcgcattttacgca---cttgtcatgacttgcatattgtccaagctcattatgctgattcactctgcaggaagctgccgaactcggcaagggttccttcaagtacgcatgggtcctcgacaagttgaaggccgagcgtgagcgtggtatcaccatcgatatcgctctctggaagttcgagactcccaagtactatgttactgttatttgtatgttctagtatgtgcacaccttttgaactcgttcactaacaacacgtcgacgctcccggtcaccgtgattttcatcagaacatgaaacagctaattgtgtttgcgtgctataggttcaccttcagaccggtcagtgcgtaagttgataccgtttcctcccattgagatgagattctaacaatttcccagggtaaccaaattggtgccgccttctggcagaccatctccggcgagcacggtttggacggctccggtgtctacaatggcacctccgacctccagctcgagcgcatgaacgtctacttcaacgaggtatgccaatttacgctcgtg-gccgatgaaatgcaccgacttacgtcttctaggcttccggcaacaa
>Setophoma_terrestris_CBS_335_29
gcggaaggatcattatc----------aaaagtcaagtcgggggctgtaaagctctcgtctacacccatgtcttttgcgtac-tcttgtttcctcggtggcgcaagctgccgattggacaaaccaaaacctttttgtaattgcaatcagcgtctgaaaataatctaatatttacaactttcaacaacggatctcttggttctggcatcgatgaagaacgcagcgaaatgcgataagtagtgtgaattgcagaattcagtgaatcatcgaatctttgaacgcacattgcgccccttggtattccatggggcatgcctgttcgagcgtcatttgtaccctcaagctttgcttggtgttgggcgtcttgtc-------gtattacgactcgccttaaattcattggcagccggcactttggcctaggagcgcagcacattttgcgatcgtagcccttgtactggcgtccatcaagaacatttaccacgtttgacctcggatcaggtagggatacccgctgaacgggattgccctagtaacggcgagtgaagcggcaacagctcaaatttgaaatctggctctttcagagtccgagttgtaatttgcagagggtgctttggtggtagttgcggtctaagttctttggaacaggacgtcacagagggtgagaatcccgtatgtggtcgctacttatcaccgtgtaaagccccttcgacgagtcgagttgtttgggaatgcagctctaaatgggaggtaaatttcttctaaagctaaatactggccagagaccgatagcgcacaagtagagtgatcgaaagatgaaaagcactttggaaagagagtcaaatagcacgtgaaattgttgaaagggaagcgcttgcagccagacttgcctgtagttgcttacctagacttttgtctggggtactcttctgcaggcaggccagcatcagtttgggcggttggataaaggtctctgtcacgtacctcctttcggggaggccttataggggagacgtcatacaaccagcctggactgaggtccgcgcatctgctaggatgctggcgtaatggctgtaagcggcccgtcttgaaacacggaccaaggagtctaacatctatgcgagtgtttgggtgtcaagcccatacgcgtaatgaaagtgaacggaggtgggaaccttagggtgcaccatcgaccgatcctgatgtcttcggatggatttgagtaagagcatggctgttgggacccgaaagatggtgaactatgcttgaatagggtgaagccagaggaaactctggtggaggctcgcagcggttctgacgtgcaaatcgatcgtcaaatttgggcataggggcgggaaaaaagagattggatctcgcaggaccgctggtcgctaacctcttccgcattctgttcctcaagttgaccaaggatgtttacaagtatctccagcgatgcgtggagaacaaccaggacttcaacgttcagatggccgtgaaagctagcatcatcacaaatggcctgaaatactctctcgccacgggaaactggggtgaccagaagaaggccgcttctgccaaagctggtgtctcgcaggtgctgaaccgatacacctatgcttccacactatcccatcttcgtcgcacaaatacacccgtgggccgtgacggcaagctcgcaaagcctcgacagc-----------gcaatttttt-------------------------------------------------------------------------------------------------------------------------------------------------------------ctgcca--gcccccccaccctttaccgcatttcaatcacacaacatgctaatatccctaataggaagccgccgaactcggaaagggttccttcaagtacgcatgggtgctcgacaagctcaaagccgagcgtgagcgtggtatcaccatcgatattgccctctggaagttcgagaccccgaagtactatgttaccgttattggtacgttgtgctcgctctcgctttgttgtcgcgcgtcgctaacgcttactagacgcccccggtcaccgtgatttcatcaagaacatgaaacagctaaccactctccgcgcgtacaggttcaccttcagaccggtcaatgcgtgagtctctctctgctccgatttcgaaagcgttttcattaacactccacagggtaaccaaatcggtgccgccttctggcagaccatctccggcgagcacggcctggacggcgctggtgtctacaatggcacctccgacctccagctcgagcgtatgaacgtctacttcaacgaggtatgtgatgaaa----atgatttctctgatcag----cgctc-ccaatggcaggcatctggcaacaa
>Setophoma_terrestris_CBS_335_87
gcggaaggatcattatc----------aaaagtcaagtcgggggctgtaaagctctcgtctacacccatgtcttttgcgtac-tcttgtttcctcggtggcgcaagctgccgattggacaaaccaaaacctttttgtaattgcaatcagcgtctgaaaataatctaatatttacaactttcaacaacggatctcttggttctggcatcgatgaagaacgcagcgaaatgcgataagtagtgtgaattgcagaattcagtgaatcatcgaatctttgaacgcacattgcgccccttggtattccatggggcatgcctgttcgagcgtcatttgtaccctcaagctttgcttggtgttgggcgtcttgtc-------gtattacgactcgccttaaattcattggcagccggcactttggcctaggagcgcagcacattttgcgatcgtagcccttgtactggcgtccatcaagaacatttaccacgtttgacctcggatcaggtagggatacccgctgaacgggattgccctagtaacggcgagtgaagcggcaacagctcaaatttgaaatctggctctttcagagtccgagttgtaatttgcagagggtgctttggtggtagttgcggtctaagttctttggaacaggacgtcacagagggtgagaatcccgtatgtggtcgctacttatcaccgtgtaaagccccttcgacgagtcgagttgtttgggaatgcagctctaaatgggaggtaaatttcttctaaagctaaatactggccagagaccgatagcgcacaagtagagtgatcgaaagatgaaaagcactttggaaagagagtcaaatagcacgtgaaattgttgaaagggaagcgcttgcagccagacttgcctgtagttgcttacctagacttttgtctggggtactcttctgcaggcaggccagcatcagtttgggcggttggataaaggtctctgtcacgtacctcctttcggggaggccttataggggagacgtcatacaaccagcctggactgaggtccgcgcatctgctaggatgctggcgtaatggctgtaagcggcccgtcttgaaacacggaccaaggagtctaacatctatgcgagtgtttgggtgtcaagcccatacgcgtaatgaaagtgaacggaggtgggaaccttagggtgcaccatcgaccgatcctgatgtcttcggatggatttgagtaagagcatggctgttgggacccgaaagatggtgaactatgcttgaatagggtgaagccagaggaaactctggtggaggctcgcagcggttctgacgtgcaaatcgatcgtcaaatttgggcataggggcgggaaaaaagagattggatctcgcaggaccgctggtcgctaacctcttccgcattctgttcctcaagttgaccaaggatgtttacaaatatctccagcgatgcgtggagaacaaccaggacttcaacgttcagatggccgtgaaagctagcatcatcacaaatggcctgaaatactctctcgccacgggaaactggggtgatcagaagaaggccgcttctgccaaagctggtgtctcgcaggtgctgaaccgatacacctatgcttccacactatcccatcttcgtcgcacaaatacacccgtgggccgtgacggcaagctcgcaaagcctcgacaac---------------tttttt-------------------------------------------------------------------------------------------------------------------------------------------------------------ctggca--gcccccccaacc-ttaccacatttcaatcatacaacatgctaacatccctaataggaagccgccgaactcggaaagggttccttcaagtacgcatgggtgctcgacaagctcaaagccgagcgtgagcgtggtatcaccatcgatattgccctctggaagttcgagaccccgaagtactatgttaccgttattggtacgttgtgctcgctctcgctttgttgtcgcacgtcgctaacgattactagacgcccccggtcaccgtgatttcatcaagaacatgaaacagctaaccactctccgcgcgtacaggttcaccttcagaccggtcaatgcgtgagtctctctctgctccgatttcgaaagcgttttcattaacactccacagggtaaccaaatcggtgccgccttctggcagaccatctccggcgagcacggcctggacggcgctggtgtctacaatggcacctccgacctccagctcgagcgtatgaacgtctacttcaacgaggtatgtgatgaaaaatgaaattcccctgaatcag----cgctcaccaatggcaggcatctggcaacaa
>Setophoma_terrestris_CBS_377_52
gcggaaggatcattatc----------aaaagtcaagtcgggggctgtaaagctctcgtctacacccatgtcttttgcgtac-tcttgtttcctcggtggcgcaagctgccgattggacaaaccaaaacctttttgtaattgcaatcagcgtctgaaaataatctaatatttacaactttcaacaacggatctcttggttctggcatcgatgaagaacgcagcgaaatgcgataagtagtgtgaattgcagaattcagtgaatcatcgaatctttgaacgcacattgcgccccttggtattccatggggcatgcctgttcgagcgtcatttgtaccctcaagctttgcttggtgttgggcgtcttgtc-------gtattacgactcgccttaaattcattggcagccggcactttggcctaggagcgcagcacattttgcgatcgtagcccttgtactggcgtccatcaagaacatttaccacgtttgacctcggatcaggtagggatacccgctgaacgggattgccctagtaacggcgagtgaagcggcaacagctcaaatttgaaatctggctctttcagagtccgagttgtaatttgcagagggtgctttggtggtagttgcggtctaagttctttggaacaggacgtcacagagggtgagaatcccgtatgtggtcgctacttatcaccgtgtaaagccccttcgacgagtcgagttgtttgggaatgcagctctaaatgggaggtaaatttcttctaaagctaaatactggccagagaccgatagcgcacaagtagagtgatcgaaagatgaaaagcactttggaaagagagtcaaatagcacgtgaaattgttgaaagggaagcgcttgcagccagacttgcctgtagttgcttacctagacttttgtctggggtactcttctgcaggcaggccagcatcagtttgggcggttggataaaggtctctgtcacgtacctcctttcggggaggccttataggggagacgtcatacaaccagcctggactgaggtccgcgcatctgctaggatgctggcgtaatggctgtaagcggcccgtcttgaaacacggaccaaggagtctaacatctatgcgagtgtttgggtgtcaagcccatacgcgtaatgaaagtgaacggaggtgggaaccttagggtgcaccatcgaccgatcctgatgtcttcggatggatttgagtaagagcatggctgttgggacccgaaagatggtgaactatgcttgaatagggtgaagccagaggaaactctggtggaggctcgcagcggttctgacgtgcaaatcgatcgtcaaatttgggcataggggcgggaaaaaagagattggatctcgcaggaccgctggtcgctaacctcttccgcattctgttcctcaagttgaccaaggatgtttacaaatatctccagcgatgcgtggagaacaaccaggacttcaacgttcagatggccgtgaaagctagcatcatcacaaatggcctgaaatactctctcgccacgggaaactggggtgaycagaagaaggccgcttctgccaaagctggtgtctcgcaggtgctgaatcgatacacctatgcttccacactatcccatcttcgtcgcacaaatacacccgtgggccgtgacggcaagctcgcaaagcctcgacaac-----------gcaatttttt-------------------------------------------------------------------------------------------------------------------------------------------------------------ctgcca--gcccccccaccctttaccgcatttcaatcacacaacatgctaatatccctaataggaagccgccgaactcggaaagggttccttcaagtacgcatgggtgctcgacaagctcaaagccgagcgtgagcgtggtatcaccatcgatattgccctctggaagttcgagaccccgaagtactatgttaccgttattggtacgttgtgctcgctctcgctttgttgtcgcgcgtcgctaacgcttactagacgcccccggtcaccgtgatttcatcaagaacatgaaacagctaaccactctccgcgcgtacaggttcaccttcagaccggtcaatgcgtgagtctctctctgctccgatttcgaaagcgttttcactaacactccacagggtaaccaaatcggtgccgccttctggcagaccatctccggcgagcacggcctggacggcgctggtgtctacaatggcacctccgacctccagctcgagcgtatgaacgtctacttcaacgaggtacgcgatgaaaaacgaaattcccctgaatcag----cgctcaccaatggcaggcatctggcaacaa
>Setophoma_terrestris_CPC_18417
gcggaaggatcattatc----------aaaagtcaagtcgggggctgtaaagctctcgtctacacccatgtcttttgcgtac-tcttgtttcctcggtggcgcaagctgccgattggacaaaccaaaacctttttgtaattgcaatcagcgtctgaaaataatctaatatttacaactttcaacaacggatctcttggttctggcatcgatgaagaacgcagcgaaatgcgataagtagtgtgaattgcagaattcagtgaatcatcgaatctttgaacgcacattgcgccccttggtattccatggggcatgcctgttcgagcgtcatttgtaccctcaagctttgcttggtgttgggcgtcttgtc-------gtattacgactcgccttaaattcattggcagcgggcactttggcctaggagcgcagcacattttgcgatcgtagcccttgtactggcgtccatcaagaacatttaccacgtttgacctcggatcaggtagggatacccgctgaacgggattgccctagtaacggcgagtgaagcggcaacagctcaaatttgaaatctggctctttcagagtccgagttgtaatttgcagagggtgctttggtggtagttgcggtctaagttctttggaacaggacgtcacagagggtgagaatcccgtatgtggtcgctacttatcaccgtgtaaagccccttcgacgagtcgagttgtttgggaatgcagctctaaatgggaggtaaatttcttctaaagctaaatactggccagagaccgatagcgcacaagtagagtgatcgaaagatgaaaagcactttggaaagagagtcaaatagcacgtgaaattgttgaaagggaagcgcttgcagccagacttgcctgtagttgcttacctagacttttgtctggggtactcttctgcaggcaggccagcatcagtttgggcggttggataaaggtctctgtcacgtacctcctttcggggaggccttataggggagacgtcatacaaccagcctggactgaggtccgcgcatctgctaggatgctggcgtaatggctgtaagcggcccgtcttgaaacacggaccaaggagtctaacatctatgcgagtgtttgggtgtcaagcccatacgcgtaatgaaagtgaacggaggtgggaaccttagggtgcaccatcgaccgatcctgatgtcttcggatggatttgagtaagagcatggctgttgggacccgaaagatggtgaactatgcttgaatagggtgaagccagaggaaactctggtggaggctcgcagcggttctgacgtgcaaatcgatcgtcaaatttgggcataggggcgggaaaaaagagattggatctcgcaggaccgctggtcgctaacctcttccgcattctgttcctcaagttgaccaaggatgtttacaaatatctccagcgatgcgtggagaacaaccaggacttcaacgttcagatggccgtgaaagctagcatcatcacaaatggcctgaaatactctctcgccacgggaaactggggtgatcagaagaaggccgcttctgccaaagctggtgtctcgcaggtgctgaaccgatacacctatgcttccacactatcccatcttcgtcgcacaaatacacccgtgggccgtgacggcaagctcgcaaagcctcgacaacgaaggtacgtcatgtttttctttcaaatttgcat-------ctctctcgtgagcagccaaa-ttttggcttatctggcagtgagcaatttgggtggtggggttgtggg--------ttgagtggcgctagtccaaactggcgcttcgttaactgcaacaacatgacgcacattggcaattttct--gcagcccccacc-ttaccgcatttcaatcacacaacatgctaatatccctaataggaagccgccgaactcggaaagggttccttcaagtatgcatgggtgctcgacaagctcaaagccgagcgtgagcgtggtatcaccatcgatatcgccctctggaagttcgaaacgcccaaatactacgtcacagtaattggtgcgttgtgctcgctctcgctttgttgtcgcgcgtcgctaacgcttactagacgcccccggtcaccgtgatttcatcaagaacatgaaacagctaaccactctccgcgcgtacaggttcaccttcagaccggtcaatgcgtgagtctctctctgctccgatttcgaaagcgttttcactaacactccacagggtaaccaaatcggtgccgccttctggcagaccatctccggcgagcacggcctggacggcgctggtgtctacaatggcacctccgacctccagctcgagcgtatgaacgtctacttcaacgaggtacgcgatgaaaaacgaaattcccctgaatcag----cgctcaccaatggcaggcatctggcaacaa
>Setoseptoria_phragmitis_CBS_114802
gcggaaggatcattagagtgttgtcccgtggactccccgatcggt--gcttagccgtcgctccctcccttgattatgcgcaccttttgtttcctcggcaggta--cctgccgctggaaccccg-taaaccctttgtattaagcattaaacttctgaaaacacgtaattatttacaactttcaacaatggatctcttggttctggcatcgatgaagaacgcagcgaaatgcgataagtagtgtgaattgcagaattcagtgaatcatcgaatctttgaacgcacattgcgccccttggtagtccatggggcatgcctgttcgagcgtcatctaaaccctcaggccttgcttggtgttgggcgtctgtcccgc--tggtgcgcggactcgccccaaatacattggcagcggcccttcagc--ttccagcgcagcacaatgcg---tcttggagccagcaagggcacgcgtccactaagcaaaccacagttgacctcggatcaggtagggatacccgctgaacgggattgccctagtaacggcgagtgaagcggcaacagctcaaatttgaaatctggctctttgggggtccgagttgtaatttgcagagggtgctttggtgttgacagcggtctaagttccttggaacaggacgtcacagagggtgagaatcccgtacgtggccgctcgcctccgccgtgtaaagccccttcgacgagtcgagttgtttgggaatgcagctctaaatgggaggtaaatttcttctaaagctaaatactggccagagaccgatagcgcacaagtagagtgatcgaaagatgaaaagcactttggaaagagagtcaaacagcacgtgaaattgttgaaagggaagcgcttgcagccagacttgcccgtagttgctcacccggacttttgcccggggcactcttctgcgggcaggccagcatcagtttgggcgaccggataacggcctctgtcatgtatcttcctccgggatgaccttataggggaggcgtaatgcggccagcctggactgaggtccgcgcttcggctaggatgctggcgtaatggctgtaagcggcccgtcttgaaacacggaccaaggagtctaacatctatgcgagtgtttgggtgtcaagcccgggcgcgtaatgaaagtgaacggaggtgggaaccttggggcgcaccatcgaccgatcctgatgtcttcggatggatttgagtaagagcatagctgttgggacccgaaagatggtgaactatgcttgaatagggtgaagccagaggaaactctggtggaggctcgcagcggttctgacgtgcaaatcgatcgtcaaatttgggcataggggcgggcaaaaagcgcctggatcttgccggaccgctgattgccaatctgttccgccagctgttcctcaagctcaccaaggatgtctacaagtatctccaaaggtgtgtagagaacaaccaggactttaacgttcagatggctatcaaggccsgtctcatcaccaacggtctcaagtactcgctggctaccggcaactggggcgaccagaaaaaggccgcctcggccaaggcgggtgtctcgcaggtgctgaatcgctacacctacgcctccaccctgtcccatcttcgacgaacgaacacgcccgtgggtcgtgacgggaagttggcgaaaccccgacaacgaaggtaagccactttt---------gcttgctcatccggctgctgccgtggtgggccacatttttggcttatcactgcggaggcaatttggatggtggggttgtgcgaacttttacgcgctagcgctagtcgcattcggacgttcgccagccccaaccctctgacgcacattcgtcccgcagcagaattcctcgcggatggctgcttttgcaagcctcacgatgctaacccccctcgcaggaagccgccgaactcggcaagggctccttcaagtacgcatgggtgctcgacaagctcaaggccgagcgtgagcgtggtatcaccatcgacattgccctctggaagttcgagacacctaagtactacgtcacggttagtaagatgctgctgctgcttttcgtttactgacattcactgacaacttctagttgacgcccccggtcaccgtgatttcatcaagaacatgaagctgctaacgtgtctctttgcgaacaggtccatcttcagaccggccaatgcgtaagttcacctccttcgagtatactgagacggggctctgacgagtttttagggtaaccaaatcggtgctgccttctggcaaaacatctcgggcgagcacggtctcgatggctccggcgtctacaatggaacctccgatctccagcttgagcgcatgaacgtctacttcaacgaggttcgttgctg--ctacggcgctgtgat--catgcgaatgctgat-gatggcaggcctccggtaacaa
>Setoseptoria_phragmitis_CBS_114966
gcggaaggatcattagagtgttgtcccgtggactccccgatcggt--gcttagccgtcgctccctcccttgattatgcgcaccttttgtttcctcggcaggta--cctgccgctggaaccccg-taaaccctttgtattaagcattaaacttctgaaaacacgtaattatttacaactttcaacaatggatctcttggttctggcatcgatgaagaacgcagcgaaatgcgataagtagtgtgaattgcagaattcagtgaatcatcgaatctttgaacgcacattgcgccccttggtagtccatggggcatgcctgttcgagcgtcatctaaaccctcaggccttgcttggtgttgggcgtctgtcccgc--tggtgcgcggactcgccccaaatacattggcagcggcccttcagc--ttccagcgcagcacaatgcg---tcttggagccagcaagggcacgcgtccactaagcaaaccacatttgacctcggatcaggtagggatacccgctgaacgggattgccctagtaacggcgagtgaagcggcaacagctcaaatttgaaatctggctctttgggggtccgagttgtaatttgcagagggtgctttggtgttgacagcggtctaagttccttggaacaggacgtcacagagggtgagaatcccgtacgtggccgctcgcctccgccgtgtaaagccccttcgacgagtcgagttgtttgggaatgcagctctaaatgggaggtaaatttcttctaaagctaaatactggccagagaccgatagcgcacaagtagagtgatcgaaagatgaaaagcactttggaaagagagtcaaacagcacgtgaaattgttgaaagggaagcgcttgcagccagacttgcccgtagttgctcacccggacttttgcccggggcactcttctgcgggcaggccagcatcagtttgggcgaccggataacggcctctgtcatgtatcttcctccgggatgaccttataggggaggcgtaatgcggccagcctggactgaggtccgcgcttcggctaggatgctggcgtaatggctgtaagcggcccgtcttgaaacacggaccaaggagtctaacatctatgcgagtgtttgggtgtcaagcccgggcgcgtaatgaaagtgaacggaggtgggaaccttggggcgcaccatcgaccgatcctgatgtcttcggatggatttgagtaagagcatagctgttgggacccgaaagatggtgaactatgcttgaatagggtgaagccagaggaaactctggtggaggctcgcagcggttctgacgtgcaaatcgatcgtcaaatttgggcataggggcgggcaaaaagcgcctggatcttgccggaccgctgattgccaatctgttccgccagctgttcctcaagctcaccaaggatgtctacaagtatctccaaaggtgtgtagagaacaaccaggactttaacgttcagatggctatcaaggccsgtctcatcaccaacggtctcaagtactcgctggctaccggcaactggggcgaccagaaaaaggccgcctcggccaaggcgggtgtctcgcaggtgctgaatcgctacacctacgcctccaccctgtcccatcttcgacgaacgaacacgcccgtgggtcgtgacgggaagttggcgaaaccccgacaacgaaggtaagccactttt---------gcttgctcatccggctgctgccgtggtgggccacatttttggcttatcactgcggaggcaatttggatggtggggttgtgcgaacttttacgcgctagcgctagtcgcattcggacgttcgccagcctcaaccctctgacgcacattcgtcccgcagcagaattcctcgcggatggctgcttttgcaagcctcacgatgctaacccccctcgcaggaagccgccgaactcggcaagggctccttcaagtacgcatgggtgctcgacaagctcaaggccgagcgtgagcgtggtatcaccatcgacattgccctctggaagttcgagacacctaagtactacgtcacggttagtaagatgctgctgctgcttttcgtttactgacattcactgacaacttctagttgacgcccccggtcaccgtgatttcatcaagaacatgaagctgctaacgtgtctctttgcgaacaggtccatcttcagaccggccaatgcgtaagttcacctccttcgagtatactgagacggggctctgacgagtttttagggtaaccaaatcggtgctgccttctggcaaaacatctcgggcgagcacggtctcgatggctccggcgtctacaatggaacctccgatctccagcttgagcgcatgaacgtctacttcaacgaggttcgttgctg--ctacggcgctgtgat--catgcgaatgctgat-gatggcaggcctccggtaacaa
>Setophoma_yunnanensis_LC6753
-----------------gcgttgcacattttcctggtcaaggaatctcgtccgccctgactgcatccttgtctattgcgtactacttgtttcctcggtgggcttgctcaccgattggacatccttaaactcttttgtaattgtaatcagcgtctgaataaactataatatttacaactttcaacaacggatctcttggttctggcatcgatgaagaacgcagcgaaatgcgataagtagtgtgaattgcagaattcagtgaatcatcgaatctttgaacgcacattgcgccccttggtattccatggggcatgcctgttcgagcgtcatttgtaccttcaagctttgcttggtgatgggtgtttgtcctatcctcgtgactggactcgccttaaaattattggcagccggcatattggccttggagcgcagcacattttgcgttctaagctggtataccggtatccataaagcgtttttatcacttttgacctcggatcaggtagggatacccgctgaa-gggattgccctagtaacggcgagtgaagcggcaacagctcaaatttgaaatctggctctttcagagtccgagttgtaatttgcagagggcgctttggtgttggcagcggtccaagttctttggaacaggacgtcacagagggtgagaatcccgtacgtggtcgctagccctcaccgtgtaaagccccttcgacgagtcgagttgtttgggaatgcagctctaaatgggaggtaaatttcttctaaagctaaatactggccagagaccgatagcgcacaagtagagtgatcgaaagatgaaaagcactttggaaagagagtcaaatagcacgtgaaattgttgaaagggaagcgcttgcagccagacttgcctgtagttgcttatccagacttttgtctggtgcactcttctgcgggcaggccagcatcagtttgggcggttggataaaggtctctgtcatgtacctcctttcggggaggccttataggggagacgacatgcaaccagcctggactgaggtccgcgcatctgctaggatgctggcgtaatggctgtaagcggcccgtcttgaaacacggaccaaggagtctaacatctatgcgagtgtttgggtgtcaagcccatacgcgtaatgaaagtgaacggaggtgggaacctttgggtgcaccatcgaccgatcctgatgtcttcggatggatttgagtaagagcatggctgttgggacccgaaagatggtgaactatgcttgaatagggtgaagccagaggaaactctggtggaggctcgcagcggttctgacgtgcaaatcgatcgtcaaatttgggcataggggcg-------------------------------------------------------------------------------------------------------------------------------------------------------------------------------------------------------------------------------------------------------------------------------------------------------------------------------------------------gaaggtacgtgaaaacttttttgggcatttg-acatgctgcggccttagcgttcagccatgtttttggcttatcgcggggca--ttttgctcgtggtggggttgtgcgaactttttcgcgccagcgctagactggttcgggaattcggcaa-caaaacaccatgacgcacattggctcttcgcgcatttttttttatgtcttgcatatggtccaagcacagtaagctaacagcccttgtaggaagccgccgaactcggtaagggttctttcaagtacgcatgggtgttggacaagttgaaggccgagcgtgagcgtggtatcaccattgatatcgctctctggaagttcgagactcccaagtactatgtcactgttattggtatgttctgctgtcttcacactcgttggagccgtcaattaatacatcacagatgcccccggtcaccgtgatttcatcaagaacatgaaacagctaacaccatttgcgagcaataggttcacctccagaccggtcaatgcgtaagttgttgccctccacgctcattgagacgaaa--actgacatatcgcagggtaaccaaattggtgccgccttctggcagaccatctctggcgagcacggcctggacggctccggtgtctacaatggcacctcggacctccagctcgagcgcatgaatgtctacttcaacgaggtacgcgattttgcagtcgagatgtgatggagttggctcactgac-ctccctaggcctctggcaacaa
>Setophoma_yunnanensis_LC6532
-----------------gcgttgcacattttcctggtcaaggaatctcgtccgccctgactgcatccttgtctattgcgtactacttgtttcctcggtgggcttgctcaccgattggacatccttaaactcttttgtaattgtaatcagcgtctgaataaactataatatttacaactttcaacaacggatctcttggttctggcatcgatgaagaacgcagcgaaatgcgataagtagtgtgaattgcagaattcagtgaatcatcgaatctttgaacgcacattgcgccccttggtattccatggggcatgcctgttcgagcgtcatttgtaccttcaagctttgcttggtgatgggtgtttgtcctatcctcgtgactggactcgccttaaaattattggcagccggcatattggccttggagcgcagcacattttgcgttctaagctggtataccggtatccataaagcgtttttatcacttttgacctcggatcaggtagggatacccgctgaa-gggattgccctagtaacggcgagtgaagcggcaacagctcaaatttgaaatctggctctttcagagtccgagttgtaatttgcagagggcgctttggtgttggcagcggtccaagttctttggaacaggacgtcacagagggtgagaatcccgtacgtggtcgctagccctcaccgtgtaaagccccttcgacgagtcgagttgtttgggaatgcagctctaaatgggaggtaaatttcttctaaagctaaatactggccagagaccgatagcgcacaagtagagtgatcgaaagatgaaaagcactttggaaagagagtcaaatagcacgtgaaattgttgaaagggaagcgcttgcagccagacttgcctgtagttgcttatccagacttttgtctggtgcactcttctgcgggcaggccagcatcagtttgggcggttggataaaggtctctgtcatgtacctcctttcggggaggccttataggggagacgacatgcaaccagcctggactgaggtccgcgcatctgctaggatgctggcgtaatggctgtaagcggcccgtcttgaaacacggaccaaggagtctaacatctatgcgagtgtttgggtgtcaagcccatacgcgtaatgaaagtgaacggaggtgggaacctttgggtgcaccatcgaccgatcctgatgtcttcggatggatttgagtaagagcatggctgttgggacccgaaagatggtgaactatgcttgaatagggtgaagccagaggaaactctggtggaggctcgcagcggttctgacgtgcaaatcgatcgtcaaatttgggcataggggcg-------------------------------------------------------------------------------------------------------------------------------------------------------------------------------------------------------------------------------------------------------------------------------------------------------------------------------------------------gaaggtacgtgaaaacttttttgggcatttg-acatgctgcggccttagcgttcagccatgtttttggcttatcgcggggca--ttttgctcgtggtggggttgtgcgaactttttcgcgccagcgctagactggttcgggaattcggcaa-caaaacaccatgacgcacattggctcttcgcgcatttttttttatgtcttgcatacggtccaagcacagtaagctaacagcccttgtaggaagccgccgaactcggtaagggttctttcaagtacgcatgggtgttggacaagttgaaggccgagcgtgagcgtggtatcaccattgatatcgctctctggaagttcgagactcccaagtactatgtcactgttattggtatgttctgctgtcttcacactcgttggagccgtcaattaatacatcacagatgcccccggtcaccgtgatttcatcaagaacatgaaacagctaacaccatttgcgaacaataggttcacctccagaccggtcaatgcgtaagttgatgccctccacgctcattgagacgaga--actgaaatatcgcagggtaaccaaattggtgccgccttctggcagaccatctctggcgagcacggcctggacggctccggtgtctacaatggcacctcggacctccagctcgagcgcatgaatgtctacttcaacgaggtacgcgatttagcagtcgagatgtgatggaaatggctcactgac-ctccctaggcctctggcaacaa
>Setophoma_yingyisheniae_LC12699
-----------------gggtcgtgtgataacgtttaatcgtatagacgtgcgccctggctgcatccttgtctattgcgtactatttgtttcctcggcgggcttgctcgccgattggacaactttatactcttttgtaattgtaatcagcgtctgaataaactataatagttacaactttcaacaacggatctcttggttctggcatcgatgaagaacgcagcgaaatgcgataagtagtgtgaattgcagaattcagtgaatcatcgaatctttgaacgcacattgcgccccttggtattccatggggcatgcctgttcgagcgtcatttgtaccttcaagctttgcttggtgatgggtgtttgtcctgccctcgcggctggactcgccttaaaattattggcagccggcatattggccttggagcgcagcacattttgcgatctaagccgttatactggtacccataaagcgtctttctcacttttgacctcggatcaggtagggatacccgctgaa-gggattgccctagtaacggcgagtgaagcggcaacagctcaaatttgaaatctggctctttcagagtccgagttgtaatttgcagagggcgctttggtgttggcagcggtccaagttctttggaacaggacgtcacagagggtgagaatcccgtacgtggtcgctagcctccaccgtgtaaagccccttcgacgagtcgagttgtttgggaatgcagctctaaatgggaggtaaatttcttctaaagctaaatactggccagagaccgatagcgcacaagtagagtgatcgaaagatgaaaagcactttggaaagagagtcaaatagcacgtgaaattgttgaaagggaagcgcttgcagccagacttgcctgtagttgcttatccagacttttgtctggtgcactcttctataggcaggccagcatcagtttgggcggttggataaaggtctctgtcacgtacctcctttcggggaggccttataggggagacgtaatgcaaccagcctggactgaggtccgcgcatctgctaggatgctggcgtaatggctgtaagcggcccgtcttgaaacacggaccaaggagtctaacatctatgcgagtgtttgggtgtcaagcccatacgcgtaatgaaagtgaacggaggtgggaacctttgggtgcaccatcgaccgatcctgatgtcttcggatggatttgagtaagagcatggctgttgggacccgaaagatggtgaactatgcttgaatagggtgaagccagaggaaactctggtggaggctcgcagcggttctgacgtgcaaatcgatcgtcaaatttgggcataggggcg-------------------------------------------------------------------------------------------------------------------------------------------------------------------------------------------------------------------------------------------------------------------------------------------------------------------------------------------------gaaggtacgtgagaactttttctgcattttgcacgtgctgcgactttcgcgtccagccatgtttttggcttatcgcggggca--ttttgctcgtggtggggttgtgcgaactttttcgcgccagcgctagtctggttcgggaactcgttaaccacaacaccatgacgcacattggcctttt-tgcgaatttttttatgtcttgcatatggtccaagcacaggaagctaacagcccttctaggaagccgccgaactcggcaagggttccttcaagtacgcatgggtgttggacaagttgaaggccgagcgtgagcgtggtatcaccatcgatatcgccctctggaagttcgagacgcccaagtactacgtcactgttatcggtgtcttccagcggtcttccaatgttttgacattttggctaatttggtgcagacgcccccggtcaccgtgatttcatcaagaacatgaaacagctaacaccatctgcgagccataggttcacctccagaccggccaatgcgtaagttgataccctcgacacttattgagacgaca--actgacatttcgcagggtaaccaaattggtgccgccttctggcagaccatttctggcgagcacggcctggacggctccggtgtctacaatggcacctcggacctccagctcgagcgcatgaacgtctacttcaacgaggtacgcgattctgcagtcaagacgtgatgaaagtagccgactgac-caccacaggcctctggcaacaa
>Setophoma_yingyisheniae_LC12696
-----------------gggtcgtgtgataacgtttaatcgtatagacgtgcgccctggctgcatccttgtctattgcgtactatttgtttcctcggcgggcttgctcgccgattggacaactttatactcttttgtaattgtaatcagcgtctgaataaactataatagttacaactttcaacaacggatctcttggttctggcatcgatgaagaacgcagcgaaatgcgataagtagtgtgaattgcagaattcagtgaatcatcgaatctttgaacgcacattgcgccccttggtattccatggggcatgcctgttcgagcgtcatttgtaccttcaagctttgcttggtgatgggtgtttgtcctgccctcgcggctggactcgccttaaaattattggcagccggcatattggccttggagcgcagcacattttgcgatctaagccgttatactggtacccataaagcgtctttctcacttttgacctcggatcaggtagggatacccgctgaa-gggattgccctagtaacggcgagtgaagcggcaacagctcaaatttgaaatctggctctttcagagtccgagttgtaatttgcagagggcgctttggtgttggcagcggtccaagttctttggaacaggacgtcacagagggtgagaatcccgtacgtggtcgctagcctccaccgtgtaaagccccttcgacgagtcgagttgtttgggaatgcagctctaaatgggaggtaaatttcttctaaagctaaatactggccagagaccgatagcgcacaagtagagtgatcgaaagatgaaaagcactttggaaagagagtcaaatagcacgtgaaattgttgaaagggaagcgcttgcagccagacttgcctgtagttgcttatccagacttttgtctggtgcactcttctataggcaggccagcatcagtttgggcggttggataaaggtctctgtcacgtacctcctttcggggaggccttataggggagacgtaatgcaaccagcctggactgaggtccgcgcatctgctaggatgctggcgtaatggctgtaagcggcccgtcttgaaacacggaccaaggagtctaacatctatgcgagtgtttgggtgtcaagcccatacgcgtaatgaaagtgaacggaggtgggaacctttgggtgcaccatcgaccgatcctgatgtcttcggatggatttgagtaagagcatggctgttgggacccgaaagatggtgaactatgcttgaatagggtgaagccagaggaaactctggtggaggctcgcagcggttctgacgtgcaaatcgatcgtcaaatttgggcataggggcg-------------------------------------------------------------------------------------------------------------------------------------------------------------------------------------------------------------------------------------------------------------------------------------------------------------------------------------------------gaaggtacgtgagaactttttctgcattttgcacgtgctgcgactttcgcgtccagccatgtttttggcttatcgcggggca--ttttgctcgtggtggggttgtgcgaactttttcgcgccagcgctagtctggttcgggaactcgttaaccacaacaccatgacgcacattggcctttt-tgcgaatttttttatgtcttgcatatggtccaagcacaggaagctaacagcccttctaggaagccgccgaactcggcaagggttccttcaagtacgcatgggtgttggacaagttgaaggccgagcgtgagcgtggtatcaccatcgatatcgccctctggaagttcgagacgcccaagtactacgtcactgttatcggtgtcttccagcggtcttccaatgttttgacattttggctaatttggtgcagacgcccccggtcaccgtgatttcatcaagaacatga-------------------------------------------------------------------------------------------------------------------------------------------------------------------------------------------------------------------------------------------------------------------------------------------------------
>Setophoma_syzygii__CBS_146976
gcggaaggatcattaccggttggctttgcgaggtcccaaaaggacccctgccgccctggctgcatccttgtctattgcgtactacatgtttcctcggtaggcatgcctaccggttggacaaccttaaactcttttgtaattgcaatcagcgtctgaaaaaattttaattattacaactttcaacaacggatctcttggttctggcatcgatgaagaacgcagcgaaatgcgataagtagtgtgaattgcagaattcagtgaatcatcgaatctttgaacgcacattgcgccccttggtattccatggggcatgcctgttcgagcgtcatttgtaccctcaagctttgcttggtgatgggtgtttgtcctgtccttgtgactggactcgccttaaaattattggcagccggcgtattggccttggagcgcagcacattttgcgatctaagcctgtatactggtatccataaagccttattatcacttttgacctcggatcaggtagggatacccgctgaacgggattgccctagtaacggcgagtgaagcggcaacagctcaaatttgaaatctggctctttcagggtccgagttgtaatttgcagagggcgctttggtgttggcagcggtccaagttctttggaacaggacgtcacagagggtgagaatcccgtacgtggtcgctagccctcaccgtgtaaagccccttcgacgagtcgagttgtttgggaatgcagctctaaatgggaggtaaatttcttctaaagctaaatactggccagagaccgatagcgcacaagtagagtgatcgaaagatgaaaagcactttggaaagagagtcaaatagcacgtgaaattgttgaaagggaagcgcttgcagccagacttgcctgtagttgcttatctagacttttgtctagtgcactcttctataggcaggccagcatcagtttgggcggttggataaaggtctctgtcatgtacctcctttcggggaggccttataggggagacgacatgcaaccagcctggactgaggtccgcgcatctgctaggatgctggcgtaatggctgtaagcggcccgtcttgaaacacggaccaaggagtctaacatctatgcgagtgtttgggtgtcaagcccatacgcgtaatgaaagtgaacggaggtgggaaccttagggtgcaccatcgaccgatcctgatgtcttcggatggatttgagtaagagcatggctgttgggacccgaaagatggtgaactatgcttgaatagggtgaagccagaggaaactctggtggaggctcgcagcggttctgacgtgcaaatcgatcgtcaaatttgggcataggggcg-------------------------------------------------------------------------------------------------------------------------------------------------------------------------------------------------------------------------------------------------------------------------------------------------------------------------------------------------------------------------------------------------------------------------------------------------------------------------------------------------------------------------------------------------------------------------------------------------------------------------------------------------------------------------------------------------------------------------------------------------------------------------------------------------------------------------------------aacagctaactgtgtttgcgtgctataggttcaccttcagaccggtcagtgcgtaagttgattccacttcctctcgttgagatgaaattctaataatttctcagggtaaccaaattggtgccgccttctggcagaccatctccggcgagcacggtttggacggctccggtgtctacaatggtacctccgacctccagctcgagcgcatgaacgtctacttcaatgaggtatgctaatccacactcgtg-accgatgaaatgcacccactcacgttttgaaggcttccggcaacaa
>Setophoma_vernoniae_CBS_137988
gcggaaggatcattaccggtcggctttgcgaggtccctagaggacccctgcctccctggctgcatccttgtctattgcgtactacatgtttcctcggtaggcttgcctaccggttggacaaccttaaactcttttgtaattgcaatcagcgtctgaaaaaattttaattattacaactttcaacaacggatctcttggttctggcatcgatgaagaacgcagcgaaatgcgataagtagtgtgaattgcagaattcagtgaatcatcgaatctttgaacgcacattgcgccccttggtattccatggggcatgcctgttcgagcgtcatttgtaccttcaagctttgcttggtgatgggtgtttgtcctgtccttgtgactggactcgccttaaaattattggcagccggcatattggccttggagcgcagcacattttgcgatctaaacctgtatactggtatccataaagcctcattatcacttttgacctcggatcaggtagggatacccgctgaacgggattgccctagtaacggcgagtgaagcggcaacagctcaaatttgaaatctggctctttcagggtccgagttgtaatttgcagagggcgctttggtgttggcagcggtccaagttctttggaacaggacgtcacagagggtgagaatcccgtacgtggtcgctagccctcaccgtgtaaagccccttcgacgagtcgagttgtttgggaatgcagctctaaatgggaggtaaatttcttctaaagctaaatactggccagagaccgatagcgcacaagtagagtgatcgaaagatgaaaagcactttggaaagagagtcaaatagcacgtgaaattgttgaaagggaagcgcttgcagccagacttgcctgtagttgcttatctagacttttgtctagtgcactcttctataggcaggccagcatcagtttgggcggttggataaaggtctctgtcatgtacctcctttcggggaggccttataggggagacgacatgcaaccagcctggactgaggtccgcgcatctgctaggatgctggcgtaatggctgtaagcggcccgtcttgaaacacggaccaaggagtctaacatctatgcgagtgtttgggtgtcaagcccatacgcgtaatgaaagtgaacggaggtgggaaccttagggtgcaccatcgaccgatcctgatgtcttcggatggatttgagtaagagcatggctgttgggacccgaaagatggtgaactatgcttgaatagggtgaagccagaggaaactctggtggaggctcgcagcggttctgacgtgcaaatcgatcgtcaaatttgggcataggggcg-------------------------------------------------------------------------------------------------------------------------------------------------------------------------------------------------------------------------------------------------------------------------------------------------------------------------------------------------gaaggtacgtcacaactttgctcggcattcgcgcgcaaagcgacttcagcgaccagccattattttgggctatcgcggggtctctttttcgcgtggtggggttgtgcgaacttttctgcaccagcgctagtctggttcgggcgttcggcaaccaaaacaccatgacgcacattcgcattttgcgca---cttgctatgactagcatattgtccaagctcatcatgctaactcactcttcaggaagccgccgaactcggcaagggttccttcaagtacgcatgggtccttgacaagttgaaggccgagcgtgagcgtggtatcaccattgatatcgctctctggaagttcgaaacccccaagtactacgtcactgttatcgac----------------------------------------------------gcccccggtcaccgtgatttcatcaagaacatg-aacagctaattgtgtttgtgtgctataggttcaccttcagaccggtcagtgtgtaagttgataccattcctcctgattgagatgaaattctaacaatttctcagggtaaccaaattggtgccgccttctggcagaccatctccggcgagcacggtttggacggctccggtgtctacaatggcacctccgacctccagctcgagcgcatgaacgtctacttcaatgaggtatgccaatccatgcccata-gccgatgaattgcacagactcacgttttctaggcttccggcaacaa
>Setophoma_sacchari_CBS_333_39
gcggaaggatcattaccgggccggcttgcgaagtccttcgggacccctcccggccctggctgcatccttgtctattgcgtactacatgtttcctcggtaggcttgcctaccggttggacaatctcaaatccttttgtaattgtaatcagcgtctgaaaaaattttaattatcacaactttcaacaacggatctcttggttctggcatcgatgaagaacgcagcgaaatgcgataagtagtgtgaattgcagaattcagtgaatcatcgaatctttgaacgcacattgcgccccttggtattccatagggcatgcctgttcgagcgtcatttgtatcttcaagctctgcttggtgttgggtgtttgtccggttctagtgattggactcgccttaaaactattggcagccagtgtatcagcattggagcgcagcacaatttgcgatctgagtatatatactggcatccatgagcc--ttttatcacttttgacctcggatcaggtagggatacccgctgaacgggattgccctagtaacggcgagtgaagcggcaacagctcaaatttgaaatctggctcttttagagtccgagttgtaatttgcagagggcgctttggtgttggcagcggtccaagttctttggaacaggacgtcacagagggtgagaatcccgtacgtggtcgctagccctcaccgtgtaaagccccttcgacgagtcgagttgtttgggaatgcagctctaaatgggaggtaaatttcttctaaagctaaatattggccagagaccgatagcgcacaagtagagtgatcgaaagatgaaaagcactttggaaagagagtcaaatagcacgtgaaattgttgaaagggaagcgcttgcagccagacttgcctgtagttgcttatctagacttctgtctagtgcactcttctataggcaggccagcatcagtttgggcggttggataaaggtctctgtcatgtacctcctctcggggaggccttataggggagacgacatgcaaccagcctggactgaggtccgcgcatctgctaggatgctggcgtaatggctgtaagcggcccgtcttgaaacacggaccaaggagtctaacatctatgcgagtgtttgggtgtcaagcccatacgcgtaatgaaagtgaacggaggtgggaaccttagggtgcaccatcgaccgatcctgatgtcttcggatggatttgagtaagagcatggctgttgggacccgaaagatggtgaactatgcttgaatagggtgaagccagaggaaactctggtggaggctcgcagcggttctgacgtgcaaatcgatcgtcaaatttgggcataggggcgggaaagaagagactggatcttgctggacctcttgtggccaatctgttccggatcctgttcttgaagctgaccaaggatatcttcaagtacctccagcgatgcgttgagaactcacaggatttcaacattcagatggctgtgaaagctagcatcatcacgaacggtctgaagtattctctggcgacgggaaattggggtgaccagaagaaagctgcatccgcaaaggccggtgtgtcccaggtcttgaaccgatacacctatgcatctacactgtcgcatcttcgccgtaccaacacccctgtcgggcgagatggcaagctcgcaaagcctagacagt-------------------------------------------------------------------------------------------------------------------------------------------------------------------------------------------------------------------------------------------------------------------------------------------------------------------------------------------------------------------------------------------------------------------------------------------------------------------------------------------------------------------------------------------------------------------------------------------------------------------------------------------------------------------------------------------------------------------------------------------------------------------------------------------
>Setophoma_pseudosacchari_CBS_145373
gcggaaggatcattaccgggccggcttgcgaagtccttcgggacccctcccggccctggctgcatccttgtctattgcgtactacatgtttcctcggtaggcttgcctaccggttggacaatctcaaacccttttgtaattgtaatcagcgtctgaaaagattttaattattacaactttcaacaacggatctcttggttctggcatcgatgaagaacgcagcgaaatgcgataagtagtgtgaattgcagaattcagtgaatcatcgaatctttgaacgcacattgcgccccttggtattccatagggcatgcctgttcgagcgtcatttgtaccttcaagctctgcttggtgttgggtgtttgtccggttctagtgactagactcgccttaaaactattggcagccagtgtatcagcattggagcgcagcacaacttgcgatctgagtatgtatactggtatccataagc---ctttctcacttttgacctcggatcaggtagggatacccgctgaac--------------------gagtgaagcggcaacagctcaaatttgaaatctggctcttttagagtccgagttgtaatttgcagagggcgctttggtgttggcagcggtccaagttctttggaacaggacgtcacagagggtgagaatcccgtacgtggtcgctagccctcaccgtgtaaagccccttcgacgagtcgagttgtttgggaatgcagctctaaatgggaggtaaatttcttctaaagctaaatattggccagagaccgatagcgcacaagtagagtgatcgaaagatgaaaagcactttggaaagagagtcaaatagcacgtgaaattgttgaaagggaagcgcttgcagccagacttgcctgtagttgcttatctagacttctgtctagtgcactcttctataggcaggccagcatcagtttgggcggttggataaaggtctctgtcacgtacctcctctcggggaggccttataggggagacgacatgcaaccagcctggactgaggtccgcgcatctgctaggatgctggcgtaatggctgtaagcggcccgtcttgaaacacggaccaaggagtctaacatctatgcgagtgtttgggtgtcaagcccatacgcgtaatgaaagtgaacggaggtgggaaccttagggtgcaccatcgaccgatcctgatgtcttcggatggatttgagtaagagcatggctgttgggacccgaaagatggtgaactatgcttgaatagggtgaagccagaggaaactctggtggaggctcgcagcggttctgacgtgcaaatcg--------------------------------------------------------------------------------------------------------------------------------------------------------------------------------------------------------------------------------------------------------------------------------------------------------------------------ccaacacccctgtcgggcgagatggcaagctcgcaaagcctagacagt------------------------------------------------------------------------------------------------------------------------------------------------------------------------------------------------------------------------------------------------------------------------------------------------------------------------------------------------------------------------------------------------------------------------------------------------------------------------------------acctgctaactatttttgc-tgccataggtccatcttcagaccggtcagtgcgtaagtagattccgtcccttcgcgtcgagatg-catgctgattccatctcagggtaaccaaattggtgccgccttctggcagaccatctctggcgagcacggcttggacggctccggtgtctacaatggcacctccgacctccagctcgagcgcatgaacgtctacttcaacgaggtacgtcatggcaagctcgca-accgatgcactg--ccgactcacgctccataggcctccggcaacaa
>Setophoma_poaceicola_MFLUCC_16_0880
gcggaaggatcattatc----------aaaagtcagtcggtggccctagtggctgccgtctacacccaagtcttttgtgtactcattgtttcctcggcggcgtaagtcgccgaatggacaaaccaaaacctttttgtaattgcaatcagcgtcataaaatatattaatatttacaactttcaacaacggatctcttggttctggcatcgatgaagaacgcagcgaaatgcgataagtagtgtgaattgcagaattcagtgaatcatcgaatctttgaacgcacattgcgccccttggtattccatggggcatgcctgttcgagcgtcatttgtaccctcaagctttgcttggtgttgggcgtcttgtcgg-----actatccgactcgccttaaatacattggcagccggcactttggcctaggagcgcagcacattttgcgatcgtaagccttgtgacagcatccataagatttatttaccacgtttgacctcggatcaggtagggatacccgctgaac---gttgccctagtaacggcgagtgaagcggcaacagctcaaatttgaaatctggctctttcagagtccgagttgtaatttgcagagggcgctttggcgttggcagcggtccaagttctttggaacaggacgtcacagagggtgagaatcccgtacgtggtcgctagccatcaccgtgtaaagccccttcgacgagtcgagttgtttgggaatgcagctctaaatgggaggtaaatttcttctaaagctaaatactggccagagaccgatagcgcacaagtagagtgatcgaaagatgaaaagcactttggaaagagagtcaaatagcacgtgaaattgttgaaagggaagcgcttgcagccagacttgcctgtagttgcttacctagacttttgtctggggcactcttctgcaggcaggccagcatcagtttgggcggttggataaaggtctctgtcacgtacctcccttcggggaggccttataggggagacgtaatgcaaccagcctggactgaggtccgcgcatctgctaggatgctggcgtaatggctgtaagcggcccgtcttgaaacacggaccaaggagtctaacatctatgcgagtgtttgggtgtcaagcccatacgcgtaatgaaagtgaacggaggtgggaaccttagggtgcaccatcgaccgatcctgatgtcttcggatggatttgagtaagagcatggctgttgggacccgaaagatggtgaactatgcttgaatagggtgaagccagaggaaactctggtggaggctcgcagcgg-------------------------------------------------------------------------------------------gcatcctgttcctcaaattgaccaaggatgtttacaaataccttcagcgatgcgtggagaacaaccaggacttcaacgttcaaatggccgtgaaagccagtatcattacgaacggcctcaagtactctctagctacgggaaactggggtgatcagaagaaggcagcctctgccaaagctggtgtttctcaagtgttgaaccgatacacttatgcatcgacactctcgcatttgcggcgcacgaacactcccgtcggtcgtgacggaaagctcgcaaaaccacgtcagc-------------------------------------------------------------------------------------------------------------------------------------------------------------------------------------------------------------------------------------------------------------------------------------------------------------------------------------------------------------------------------------------------------------------------------------------------------------------------------------------------------------------------------------------------------------------------------------------------------------------------------------------------------------------------------------------------------------------------------------------------------------------------------------------
>Setophoma_longinqua_LC6593
-----------------gggccggcttgcgaagtcccaaaaggacccctgccgccctgactgaacccttgtctcttgcgtactacatgtttcctcggcaggcttgcctgccgattggacaaccttaaactcttttgtaattgtaatcagcgtctgaaaaaattttaattattacaactttcaacaacggatctcttggttctggcatcgatgaagaacgcagcgaaatgcgataagtagtgtgaattgcagaattcagtgaatcatcgaatctttgaacgcacattgcgccccttggtattccatggggcatgcctgttcgagcgtcatttgtaccttcaagctctgcttggtgatgggtgtttgtcctgttt---cgactggactcgccttaaaattattggcagccggcatattggccttggagcgcagcacattttgcgatctaagcctgtatattggtatccacgaagcctcattatcacttttgacctcggatcaggtagggatacccgctgaa-gggattgccctagtaacggcgagtgaagcggcaacagctcaaatttgaaatctggctctttcagggtccgagttgtaatttgcagagggcgctttggtgttggcagcggtccaagttctttggaacaggacgtcacagagggtgagaatcccgtacgtggtcgctagccctcaccgtgtaaagccccttcgacgagtcgagttgtttgggaatgcagctctaaatgggaggtaaatttcttctaaagctaaatactggccagagaccgatagcgcacaagtagagtgatcgaaagatgaaaagcactttggaaagagagtcaaatagcacgtgaaattgttgaaagggaagcgcttgcagccagacttgcctgtagttgcttatctagacttttgtctagtgcactcttctataggcaggccagcatcagtttgggcggttggataaaggtctctgtcacgtacctcctttcggggaggccttataggggagacgacatgcaaccagcctggactgaggtccgcgcatctgctaggatgctggcgtaatggctgtaagcggcccgtcttgaaacacggaccaaggagtctaacatctatgcgagtgtttgggtgtcaagcccatacgcgtaatgaaagtgaacggaggtgggaaccttagggtgcaccatcgaccgatcctgatgtcttcggatggatttgagtaagagcatggctgttgggacccgaaagatggtgaactatgcttgaatagggtgaagccagaggaaactctggtggaggctcgcagcggttctgacgtgcaaatcgatcgtcaaatttgggcataggggcg-------------------------------------------------------------------------------------------------------------------------------------------------------------------------------------------------------------------------------------------------------------------------------------------------------------------------------------------------gaaggtacgtagacacaatttccggcatttgtgcgtaaagcgattccagcgtgcagccattattttggcttatcgcggggtctctttttcgcatggtggggttgtgcgaacttttctgcaccagcgctagtctggttcgggagttcggcaaccacaacaccatgacgcacattcgtattttgcgta---cttatcatgacttgcatattgtccaagctcagcatgctcatccgttctacaggaagccgccgaactcggcaagggttccttcaagtacgcatgggtcctcgacaagttgaaggccgagcgtgagcgtggtatcaccatcgatatcgctctctggaagttcgaaacccccaagtactatgtcaccgttaggtacacgttgtagtatgtgcacaccttttgaactcgatagctaacatttcgttgatgcccccggtcaccgtgatttcatcaagaacatgaagcagctaaccttgtttgcgtgctacaggttcaccttcagaccggtcaatgcgtaagttgataccctctgctctcattgagatggaaaattgacaatctctcagggtaaccaaattggtgccgccttctggcagaccatctccggcgagcacggcttggacggctctggtgtctacaatggcacctctgacctccagctcgagcgcatgaacgtttacttcaacgaggtacgtgatcatgcacttcagcagtgatggattccttcggctcacaccttccaggcctccggcaacaa
>Setophoma_endophytica_LC3297
-----------------gggccggcttgcgttgtcccaaaaggacccctgccgccctggctgcatccttgtctattgcgtactacatgtttcctcggtgggcttgcctgccggttggacaaccttaaactcttttgtaattgcaatcagcgtctgaaaaaattttaattattacaactttcaacaacggatctcttggttctggcatcgatgaagaacgcagcgaaatgcgataagtagtgtgaattgcagaattcagtgaatcatcgaatctttgaacgcacattgcgccccttggtattccatggggcatgcctgttcgagcgtcatttgtaccttcaagctttgcttggtgatgggtgtttgtccaatcttc-agattagactcgcctcaaaattattggcagccggcatattggccttggagcgcagcacattttgcgatctaagcctgtatactggtatccatgaagcctctttatcacttttgacctcggatcaggtagggatacccgctgaa-gggattgccctagtaacggcgagtgaagcggcaacagctcaaatttgaaatctggctctttcagggtccgagttgtaatttgcagagggcgctttggtgttggcagcggtccaagttctttggaacaggacgtcacagagggtgagaatcccgtacgtggtcgctagccctcaccgtgtaaagccccttcgacgagtcgagttgtttgggaatgcagctctaaatgggaggtaaatttcttctaaagctaaatactggccagagaccgatagcgcacaagtagagtgatcgaaagatgaaaagcactttggaaagagagtcaaatagcacgtgaaattgttgaaagggaagcgcttgcagccagacttgcctgtagttgcttatctagacttttgtctagtgcactcttctataggcaggccagcatcagtttgggcggttggataaaggtctctgtcatgtacctcctttcggggaggccttataggggagacgacatgcaaccagcctggactgaggtccgcgcatctgctaggatgctggcgtaatggctgtaagcggcccgtcttgaaacacggaccaaggagtctaacatctatgcgagtgtttgggtgtcaagcccatacgcgtaatgaaagtgaacggaggtgggaaccttagggtgcaccatcgaccgatcctgatgtcttcggatggatttgagtaagagcatggctgttgggacccgaaagatggtgaactatgcttgaatagggtgaagccagaggaaactctggtggaggctcgcagcggttctgacgtgcaaatcgatcgtcaaatttgggcataggggcg-------------------------------------------------------------------------------------------------------------------------------------------------------------------------------------------------------------------------------------------------------------------------------------------------------------------------------------------------gaaggtacgtgaactctttcttcggcatttgcgcgcaaagcgactactgcggatagccattattttggcttatcgcggggtctgtttttcgcgtggtggggttgtgcgaacttttctgcaccagcgctagtctggttcgggcgttcggcaaccaaaacaccatgacgcacatttgcattttgcgca---cttgttatgcctcgcatatcgtcgaagcgcatcatgctaactctcatcacaggaagctgccgaactcggcaagggatccttcaagtacgcatgggtccttgacaagttgaaggccgagcgtgagcgtggtatcaccatcgatatcgctctctggaagttcgagactcccaagtactatgtcaccgtcatcagtatgttgtagtatgtacacaccttttgaattcgataattaacaacccgtcgatgcccccggccatcgtgatttcatcaagaacatgaaacagctaactgtgtttgcgcgatataggtccatcttcagaccggtcagtgcgtaagtaaccaccattccctctcattgagatgaaatactgatatttcctcagggtaaccaaattggtgccgccttctggcagaccatctccggcgagcatggcttggacggctccggtgtctacaatggcacctctgacctccagctcgagcgcatgaacgtctacttcaacgaggtatgccaattcacgctcgta-gctgatgaattgcacccactcacgctttccaggcttccggcaacaa
>Setophoma_endophytica_LC3216
-----------------gggccggcttgcgttgtcccaaaaggacccctgccgccctggctgcatccttgtctattgcgtactacatgtttcctcggtgggcttgcctgccggttggacaaccttaaactcttttgtaattgcaatcagcgtctgaaaaaattttaattattacaactttcaacaacggatctcttggttctggcatcgatgaagaacgcagcgaaatgcgataagtagtgtgaattgcagaattcagtgaatcatcgaatctttgaacgcacattgcgccccttggtattccatggggcatgcctgttcgagcgtcatttgtaccttcaagctttgcttggtgatgggtgtttgtccaatcttc-agattagactcgcctcaaaattattggcagccggcatattggccttggagcgcagcacattttgcgatctaagcctgtatactggtatccatgaagcctctttatcacttttgacctcggatcaggtagggatacccgctgaa-gggattgccctagtaacggcgagtgaagcggcaacagctcaaatttgaaatctggctctttcagggtccgagttgtaatttgcagagggcgctttggtgttggcagcggtccaagttctttggaacaggacgtcacagagggtgagaatcccgtacgtggtcgctagccctcaccgtgtaaagccccttcgacgagtcgagttgtttgggaatgcagctctaaatgggaggtaaatttcttctaaagctaaatactggccagagaccgatagcgcacaagtagagtgatcgaaagatgaaaagcactttggaaagagagtcaaatagcacgtgaaattgttgaaagggaagcgcttgcagccagacttgcctgtagttgcttatctagacttttgtctagtgcactcttctataggcaggccagcatcagtttgggcggttggataaaggtctctgtcatgtacctcctttcggggaggccttataggggagacgacatgcaaccagcctggactgaggtccgcgcatctgctaggatgctggcgtaatggctgtaagcggcccgtcttgaaacacggaccaaggagtctaacatctatgcgagtgtttgggtgtcaagcccatacgcgtaatgaaagtgaacggaggtgggaaccttagggtgcaccatcgaccgatcctgatgtcttcggatggatttgagtaagagcatggctgttgggacccgaaagatggtgaactatgcttgaatagggtgaagccagaggaaactctggtggaggctcgcagcggttctgacgtgcaaatcgatcgtcaaatttgggcataggggcg-------------------------------------------------------------------------------------------------------------------------------------------------------------------------------------------------------------------------------------------------------------------------------------------------------------------------------------------------gaaggtacgtgaactctttcttcggcatttgcgcgcaaagcgaccactgcgaatagccattattttggcttatcgcggggtctgtttttcgcgtggtggggttgtgcgaacttttctgcaccagcgctagtctggtttgggcgttcggcaaccaaaacaccatgacgcacattcgcattttgcgca---cttgtcatgcctcgcatatcgtcgaagcgcatcatgctaactcctttcacaggaagctgccgaactcggcaagggatccttcaagtacgcatgggtcctcgacaagttgaaggccgagcgtgagcgtggtatcaccatcgatatcgctctctggaagttcgagactcccaagtactatgtcaccgtcatcagtatgttgtagtatgtacacaccttttgaattcgataattaacaacccgtcgatgcccccggccatcgtgatttcatcaagaacatgaaacagctaactgtgtttgcgcgatataggtccatcttcagaccggtcagtgcgtgagtaaccaccattccctctcattgagatgaaatactgatattttctcagggtaaccaaattggtgccgccttctggcagaccatctccggcgagcatggcttggacggctccggtgtctacaatggcacctctgacctccagctcgagcgcatgaacgtctacttcaatgaggtatgccaattcacgctcgta-gctgataaattgcacccactcacgctttccaggcttccggcaacaa
>Setophoma_endophytica_LC3163
-----------------gggccggcttgcgttgtcccaaaaggacccctgccgccctggctgcatccttgtctattgcgtactacatgtttcctcggtgggcttgcctgccggttggacaaccttaaactcttttgtaattgcaatcagcgtctgaaaaaattttaattattacaactttcaacaacggatctcttggttctggcatcgatgaagaacgcagcgaaatgcgataagtagtgtgaattgcagaattcagtgaatcatcgaatctttgaacgcacattgcgccccttggtattccatggggcatgcctgttcgagcgtcatttgtaccttcaagctttgcttggtgatgggtgtttgtccaatcttc-agattagactcgcctcaaaattattggcagccggcatattggccttggagcgcagcacattttgcgatctaagcctgtatactggtatccatgaagcctctttatcacttttgacctcggatcaggtagggatacccgctgaa-gggattgccctagtaacggcgagtgaagcggcaacagctcaaatttgaaatctggctctttcagggtccgagttgtaatttgcagagggcgctttggtgttggcagcggtccaagttctttggaacaggacgtcacagagggtgagaatcccgtacgtggtcgctagccctcaccgtgtaaagccccttcgacgagtcgagttgtttgggaatgcagctctaaatgggaggtaaatttcttctaaagctaaatactggccagagaccgatagcgcacaagtagagtgatcgaaagatgaaaagcactttggaaagagagtcaaatagcacgtgaaattgttgaaagggaagcgcttgcagccagacttgcctgtagttgcttatctagacttttgtctagtgcactcttctataggcaggccagcatcagtttgggcggttggataaaggtctctgtcatgtacctcctttcggggaggccttataggggagacgacatgcaaccagcctggactgaggtccgcgcatctgctaggatgctggcgtaatggctgtaagcggcccgtcttgaaacacggaccaaggagtctaacatctatgcgagtgtttgggtgtcaagcccatacgcgtaatgaaagtgaacggaggtgggaaccttagggtgcaccatcgaccgatcctgatgtcttcggatggatttgagtaagagcatggctgttgggacccgaaagatggtgaactatgcttgaatagggtgaagccagaggaaactctggtggaggctcgcagcggttctgacgtgcaaatcgatcgtcaaatttgggcataggggcg-------------------------------------------------------------------------------------------------------------------------------------------------------------------------------------------------------------------------------------------------------------------------------------------------------------------------------------------------gaaggtacgtgaactctttcttcggcatttgcgcgcaaagcgactactgcggatagccattattttggcttatcgcggggtctgtttttcgcgtggtggggttgtgcgaacttttctgcaccagcgctagtctggttcgggcgttcggcaaccaaaacaccatgacgcacatttgcattttgcgca---cttgttatgcctcgcatatcgtcgaagcgcatcatgctaactctcatcacaggaagctgccgaactcggcaagggatccttcaagtacgcatgggtccttgacaagttgaaggccgagcgtgagcgtggtatcaccatcgatatcgctctctggaagttcgagactcccaagtactatgtcaccgtcatcagtatgttgtagtatgtacacaccttttgaattcgataattaacaacccgtcgatgcccccggccatcgtgatttcatcaagaacatgaaacagctaactgtgtttgcgcgatataggtccatcttcagaccggtcagtgcgtaagtaaccaccattccctctcattgagatgaaatactgatatttcctcagggtaaccaaattggtgccgccttctggcagaccatctccggcgagcatggcttggacggctccggtgtctacaatggcacctctgacctccagctcgagcgcatgaacgtctacttcaacgaggtatgccaattcacgctcgta-gctgatgaattgcacccactcacgctttccaggcttccggcaacaa
>Setophoma_caverna_LC7511
-----------------gggctggcttgcgatgtcccaaaaggacccctgccgccctgactacatccttgtctattgcgtactacatgtttcctcggtaggcttgcctgccgattggacaaccctaaactcttttgtaattgcaatcagcgtctgaaaaaattttaattattacaactttcaacaacggatctcttggttctggcatcgatgaagaacgcagcgaaatgcgataagtagtgtgaattgcagaattcagtgaatcatcgaatctttgaacgcacattgcgccccttggtattccatggggcatgcctgttcgagcgtcatttgtaccttcaagctttgcttggtgatgggtgtttgttctatccttgtgactggactcgccttaaaattattggcagccggcatattggccttggagcgcagcacattttgcgatctaagcctgtatactggtatccattaagccatatcatcacttttgacctcggatcaggtagggatacccgctgaa-gggattgccctagtaacggcgagtgaagcggcaacagctcaaatttgaaatctggctctttcagagtccgagttgtaatttgcagagggcgctttggtgttggcagcggtccaagttctttggaacaggacgtcacagagggtgagaatcccgtacgtggtcgctagccctcaccgtgtaaagccccttcgacgagtcgagttgtttgggaatgcagctctaaatgggaggtaaatttcttctaaagctaaatactggccagagaccgatagcgcacaagtagagtgatcgaaagatgaaaagcactttggaaagagagtcaaatagcacgtgaaattgttgaaagggaagcgcttgcagccagacttgcctgtagttgcttatctagacttttgtctagtgcactcttctataggcaggccagcatcagtttgggcggttggataaaggtctctgtcatgtacctcctttcggggaggccttataggggagacgacatgcaaccagcctggactgaggtccgcgcatctgctaggatgctggcgtaatggctgtaagcggcccgtcttgaaacacggaccaaggagtctaacatctatgcgagtgtttgggtgtcaagcccatacgcgtaatgaaagtgaacggaggtgggaaccttagggtgcaccatcgaccgatcctgatgtcttcggatggatttgagtaagagcatggctgttgggacccgaaagatggtgaactatgcttgaatagggtgaagccagaggaaactctggtggaggctcgcagcggttctgacgtgcaaatcgatcgtcaaatttgggcataggggcg-------------------------------------------------------------------------------------------------------------------------------------------------------------------------------------------------------------------------------------------------------------------------------------------------------------------------------------------------gaaggtacgtaaatacaatatccggcatttgcgcggaaggtgattc-agcgggcagccatcattttggctgatcgcggggtctctttttcgcatggtggggttgtgcgaactctttcgcaccagcgctagtctggttcgggagttcggcaaccaaaacaccatgacgcacattcccattttgagca---cttgtcatgacttgcatattgtcaaagctcagtatgctaattcgttctacaggaagccgccgaactcggtaagggttccttcaagtacgcatgggtcctcgacaagttgaaggccgagcgtgagcgtggtatcactatcgatatcgctctctggaagttcgagactcccaagtactatgtcaccgtcattgat----------------------------------------------------gcccccggtcatcgtgatttcatcaagaacatgaaacagctaaccatctttacgtgcaacaggtccatcttcagaccggtcaatgcgtaagtttcttcccttcgctctcattcagatgagaaactgacaaatgcccagggtaaccaaattggtgccgccttctggcagaccatctccggcgagcacggcttggacggctctggtgtctacaatggcacctctgacctccaactcgagcgcatgaacgtctacttcaacgaggtacgagattctacggttccgcagtgatcaattgctccaactcacacgtttcaggcgtccggcaacaa
>Setophoma_brachypodii_CPC_32492
gcggaaggatcattacc------------------------------gtagtctcttgtctgtatccatgtcttttgcgtacttgatgtttcctcggcgggtaactccgccgaatggacaaccataaacctttttgtaattgcaatcagcgtcagaataaattataatatttacaactttcaacaacggatctcttggttctggcatcgatgaagaacgcagcgaaatgcgataagtagtgtgaattgcagaattcagtgaatcatcgaatctttgaacgcacattgcgccccttggtattccatggggcatgcctgttcgagcgtcatttgtatcctcaagctttgcttggtgttgggtgcttgtctggtcctcgtgacccgactcaccttaaatatattggcagccggcgtattggcgtatgagcgcagcacattttgcgatcatacctgctactctagcccccaacaagcctatatttcacttttgacctcggatcaggtagggatacccgctgaac-----------------------tgaagcggcaacagctcaaatttgaaatctggctctttcagggtccgagttgtaatttgcagagggcgctttggcgttggcagcggtccaagttctttggaacaggacgtcacagagggtgagaatcccgtacgtggtcgctagccttcgccgtgtaaagccccttcgacgagtcgagttgtttgggaatgcagctctaaatgggaggtaaatttcttctaaagctaaatactggccagagaccgatagcgcacaagtagagtgatcgaaagatgaaaagcactttggaaagagagtcaaacagcacgtgaaattgttgaaagggaagcgcttgcagccagacttgcttgtagttgcttacctagacttttgtctggggcactcttctgcaagcaggccagcatcagtttgggcggttggataaaggtctctgtcatgtacctctcttcggggaggccttataggggagacgacatgcaaccagcctggactgaggtccgcgcatctgctaggatgctggcgtaatggctgtaagcggcccgtcttgaaacacggaccaaggagtctaacatctatgcgagtgtttgggtgtcaagcccagacgcgtaatgaaagtgaacggaggtgggaacttttaggtgcaccatcgaccgatcctgatgtcttcggatggatttgagtaagagcatggctgttgggacccgaaagatggtgaactatgcttgaatagggtgaagccagaggaaactctggtggaggctcgcagcggttctgacgtgcaaatc--------------------------------------------------------------------------------------------------------------------------------------------------------------------------------------------------------------------------------------------------------------------------------------------------------------------------------------gtcggtcgcgacggcaagcttgcgaagcctcgtcaacgaaggtatggcacatttttctttaaagttcacctgcaaatct-----tgcatctggcacgcttctccactatgtgaggggcagtattttgccttggtggggtgg-------------attttggcgctagtctgtatatggaccgccaaattccctccaccatgacgcat----------------atatctcaactggatggcaagttctccctgatcagcttgctaacatactcaacaggaagctgccgaacttggtaagggttccttcaagta-------------------------------------------------------------------------------------------------------------------------------------------------------------------------------------------------------------------------------------------------------------------------------------------------------------------------------------------------------------------------------------------------------------------------------------------------------------------------------------------------------
>Setophoma_atkinsoniorum_BRIP_71437
---ggaggatcattatc----------aaaagtcaagtcggtggctgtaaagccgccgtctacacccatgtcttttgtgtac-tcttgtttcctcggtggcgtaagctgccgattggacaaaccaaaacctttttgtaattgcaatcagcgtctgaaaatataataaattttacaactttcaacaacggatctcttggttctggcatcgatgaagaacgcagcgaaatgcgataagtagtgtgaattgcagaattcagtgaatcatcgaatctttgaacgcacattgcgccccttggtattccatggggcatgcctgttcgagcgtcatttgtaccctcaagctttgcttggtgttgggcgtcttgtcg------gtataacgactcgccttaaatacattggcagccggcactttggcctaggagcgcagcacattttgcgatcgtagtccttgtactggcgtccaaaagacccttttaccacgtttgacctcggatcaggtagggatacccgctgaacgggattgccctagtaacggcgagtgaagcggcaacagctcaaatttgaaatctggctctttcagagtccgagttgtaatttgcagagggcgctttggcgttggcagcggtccaagttctttggaacaggacgtcacagagggtgagaatcccgtacgtggtcgctagccctcgccgtgtaaagccccttcgacgagtcgagttgtttgggaatgcagctctaaatgggaggtaaatttcttctaaagctaaatactggccagagaccgatagcgcacaagtagagtgatcgaaagatgaaaagcactttggaaagagagtcaaatagcacgtgaaattgttgaaagggaagcgcttgcagccagacttgcctgtagttgcttacctagacttttgtctggggtactcttctgcaggcaggccagcatcagtttgggcggttggataaaggtctctgtcacgtacctctcttcggggaggccttataggggagacgtaatgcaaccagcctggactgaggtccgcgcatctgctaggatgctggcgtaatggctgtaagcggcccgtcttgaaacacggaccaaggagtctaacatctatgcgagtgtttgggtgtcaagcccatacgcgtaatgaaagtgaacggaggtgggaaccttagggtgcaccatcgaccgatcctgatgtcttcggatggatttgagtaagagcatggctgttgggacccgaaagatggtgaactatgcttgaatagggtgaagccagaggaaactctggtggaggctcgcagcggttctgacgtgcaaatcgatcgtcaaatttgggcataggggcg--------------------------------------------------------------------------------------------------------------------------------------------------------------------------------------------------------------------------------------------------------------------------------------------------------------------------------------------------------------------------------------------------------------------------------------------------------------------------------------------------------------------------------------------------------------------------------------------------------------------------------------------------------------------------------------------------------------------------------------------------------------------------------------------------------------------------------------------------------------------------------------------------------------------------------------------------------------------------------------------------------------------------------------------------------------------------------------------------------------------------------------------
>Setophoma_antiqua_LC6596
-----------------gggccggcttgcgttgtcccaaaaggacccctgccgccctggctgcatccttgtctattgcgtactacatgtttcctcggtgggcttgcctgccggttggacaaccttaaactcttttgtaattgcaatcagcgtctgaaaaaattttaattattacaactttcaacaacggatctcttggttctggcatcgatgaagaacgcagcgaaatgcgataagtagtgtgaattgcagaattcagtgaatcatcgaatctttgaacgcacattgcgccccttggtattccatggggcatgcctgttcgagcgtcatttgtaccttcaagctttgcttggtgatgggtgtttgtccaatcttc-agattagactcgcctcaaaattattggcagccggcatattggccttggagcgcagcacattttgcgatctaagcctgtatactggtatccatgaagcctctttatcacttttgacctcggatcaggtagggatacccgctgaa--------------------------------------------------------------------------------------------------------------------------------------------------------------------------------------------------------------------------------------------------------------------------------------------------------------------------------------------------------------------------------------------------------------------------------------------------------------------------------------------------------------------------------------------------------------------------------------------------------------------------------------------------------------------------------------------------------------------------------------------------------------------------------------------------------------------------------------------------------------------------------------------------------------------------------------------------------------------------------------------------------------------------------------------------------------------------------------------------------------------------------------------------------------------------------------------------------------------gaaggtacgtgcattcttttctcggcagttgcgcgcaaggcggcttctgcgaacagctattattttggcttatcgcggggtctgtttttcgcgtggtggggttgtgcgaacttttctgcaccagcgctagtctggttcgggcgttcggcaaccaaaacaccatgacgcacattcgcattttacgca----ttgtcatgacttgcatatcgttgaagcgcatcatgctaactccttccataggaagctgccgaactcggcaagggttccttcaagtacgcatgggtcctcgacaagttgaaggccgagcgtgagcgtggtatcaccatcgatatcgctctctggaagttcgagactcccaagtactatgtcaccgtcatcagtatgttgtagtatgtgcacacctttggaactcgataactaacaactggttgatgcccccggtcatcgtgatttcatcaagaacatgaaacagctaactgtgtttgcgcgatataggtccatcttcagaccggtcagtgcgtgagtaaccaccattccctctcattgagatgaaatactgatattttctcagggtaaccaaattggtgccgccttctggcagaccatctccggcgagcatggcttggacggctccggtgtctacaatggcacctcagaccttcagctcgagcgcatgaacgtctacttcaatgaggtatgccaattcacgcttgta-gctgatgatttgcacccactcacgctttccaggcttccggcaacaa
>Setophoma_antiqua_LC6595
-----------------gggccggcttgcgttgtcccaaaaggacccctgccgccctggctgcatccttgtctattgcgtactacatgtttcctcggtgggcttgcctgccggttggacaaccttaaactcttttgtaattgcaatcagcgtctgaaaaaattttaattattacaactttcaacaacggatctcttggttctggcatcgatgaagaacgcagcgaaatgcgataagtagtgtgaattgcagaattcagtgaatcatcgaatctttgaacgcacattgcgccccttggtattccatggggcatgcctgttcgagcgtcatttgtaccttcaagctttgcttggtgatgggtgtttgtccaatcttc-agattagactcgcctcaaaattattggcagccggcatattggccttggagcgcagcacattttgcgatctaagcctgtatactggtatccatgaagcctctttatcacttttgacctcggatcaggtagggatacccgctgaa-gggattgccctagtaacggcgagtgaagcggcaacagctcaaatttgaaatctggctctttcagggtccgagttgtaatttgcagagggcgctttggtgttggcagcggtccaagttctttggaacaggacgtcacagagggtgagaatcccgtacgtggtcgctagccctcaccgtgtaaagccccttcgacgagtcgagttgtttgggaatgcagctctaaatgggaggtaaatttcttctaaagctaaatactggccagagaccgatagcgcacaagtagagtgatcgaaagatgaaaagcactttggaaagagagtcaaatagcacgtgaaattgttgaaagggaagcgcttgcagccagacttgcctgtagttgcttatctagacttttgtctagtgcactcttctataggcaggccagcatcagtttgggcggttggataaaggtctctgtcatgtacctcctttcggggaggccttataggggagacgacatgcaaccagcctggactgaggtccgcgcatctgctaggatgctggcgtaatggctgtaagcggcccgtcttgaaacacggaccaaggagtctaacatctatgcgagtgtttgggtgtcaagcccatacgcgtaatgaaagtgaacggaggtgggaaccttagggtgcaccatcgaccgatcctgatgtcttcggatggatttgagtaagagcatggctgttgggacccgaaagatggtgaactatgcttgaatagggtgaagccagaggaaactctggtggaggctcgcagcggttctgacgtgcaaatcgatcgtcaaatttgggcataggggcg-------------------------------------------------------------------------------------------------------------------------------------------------------------------------------------------------------------------------------------------------------------------------------------------------------------------------------------------------gaaggtacgtgcattcttttctcggcagttgcgcgcaaggcggcttctgcgaacagctattattttggcttatcgcggggtctgtttttcgcgtggtggggttgtgcgaacttttctgcaccagcgctagtctggttcgggcgttcggcaaccaaaacaccatgacgcacattcgcattttacgca----ttgtcatgacttgcatatcgttgaagcgcatcatgctaactccttccataggaagctgccgaactcggcaagggttccttcaagtacgcatgggtcctcgacaagttgaaggccgagcgtgagcgtggtatcaccatcgatatcgctctctggaagttcgagactcccaagtactatgtcaccgtcatcagtatgttgtagtatgtgcacacctttggaactcgataactaacaactggttgatgcccccggtcatcgtgatttcatcaagaacatgaaacagctaactgtgtttgcgcgatataggtccatcttcagaccggtcagtgcgtgagtaaccaccattccctctcattgagatgaaatactgatattttctcagggtaaccaaattggtgccgccttctggcagaccatctccggcgagcatggcttggacggctccggtgtctacaatggcacctcagaccttcagctcgagcgcatgaacgtctacttcaatgaggtatgccaattcacgcttgta-gctgatgatttgcacccactcacgctttccaggcttccggcaacaa
>CMML_20_14
gcggaaggatcattatc----------aaaagtcaagtcgggggctgcaaagccttcgtctacacccatgtcttttgcgtacttcttgtttcctcggtggcgcaagccgccgattggacaaaccaaaacctttttgtaattgcaatcagcgtctgaaaataatctaatatttacaactttcaacaacggatctcttggttctggcatcgatgaagaacgcagcgaaatgcgataagtagtgtgaattgcagaattcagtgaatcatcgaatctttgaacgcacattgcgccccttggtattccatggggcatgcctgttcgagcgtcatttgtaccctcaagctttgcttggtgttgggcgtcttgtc-------gtattacgactcgccttaaatacattggcagccggcactttggcctaggagcgcagcacattttgcgatcgtagcccttgtactggcgtccatcaagaacatttaccacg-ttgacctcggatcaggtagggatacccgctgaacgggattgccctagtaacggcgagtgaagcggcaacagctcaaatttgaaatctggctctttcagagtccgagttgtaatttgcagagggtgctttggtggtagcagcggtctaagttctttggaacaggacgtcacagagggtgagaatcccgtatgtggtcgctacttatcaccgtgtaaagccccttcgacgagtcgagttgtttgggaatgcagctctaaatgggaggtaaatttcttctaaagctaaatactggccagagaccgatagcgcacaagtagagtgatcgaaagatgaaaagcactttggaaagagagtcaaatagcacgtgaaattgttgaaagggaagcgcttgcagccagacttgcttgtagttgcttacctagacttttgtctggggtactcttctgcaggcaggccagcatcagtttgggcggttggataaaggtctctgtcacgtacctcctttcggggaggccttataggggagacgtcatacaaccagcctggactgaggtccgcgcatctgctaggatgctggcgtaatggctgtaagcggcccgtcttgaaacacggaccaaggagtctaacatctatgcgagtgtttgggtgtcaagcccatacgcgtaatgaaagtgaacggaggtgggaaccttagggtgcaccatcgaccgatcctgatgtcttcggatggatttgagtaagagcatggctgttgggacccgaaagatggtgaactatgcttgaatagggtgaagccagaggaaactctggtggaggctcgcagcggttctgacgtgcaaatcgatcgtcaaatttgggcataggggcg----------------------------------------acctcttccgcattctgttcctcaagttgaccaaggatgtttacaaatacctccagcgatgcgtggagaacaaccaggactttaacgttcagatggccgtgaaagctagcatcatcacaaatggcctgaaatactctctcgccacgggaaactggggtgatcagaagaaggccgcctctgccaaagctggtgtctcgcaggtgctgaaccgatacacctatgcttctacgctatctcatcttcgtcgcacaaatacacctgtaggccgtgatggcaagctcgcaaagccccgacagcgaaggtacgccata-ttttctttgaaacctgcat---------ctcttgcgagcagccaaa-ttttggcttatctcgcagtgagcaatttgggtggtggggttgtggg--------ttgcgtggcgctagtccaaactggcgcttcgttaactgcaacaacatgacgcacattggcaattttct--gcagcccccacc-ttaccacatttgaatcacacaacatgctaacatccctaacaggaagccgccgaactcggaaagggttccttcaagtacgcatgggtgctcgacaagctcaaagccgagcgtgagcgtggtatcaccatcgatattgccctctggaagttcgagaccccgaagtactatgtcaccgtcatcggtaagt--tgctcgctcttgctgtgttgtcgcgcgtcgttaatgcttgctagacgcccccggtcaccgtgatttcatcaagaacatgaaacagctaaccacactctgcgcgtacaggttcaccttcagaccggtcaatgcgtgagtctctctccactccgttttcgaaagcgttttcactgacactccacagggtaaccaaatcggtgccgccttctggcagaccatctccggcgagcacggcttggacggcgctggtgtctacaatggcacctccgacctccagctcgagcgtatgaacgtctacttcaacgaggtacgcgatgattaatgaaaaccctctgaatcgg----cgctcaccaatggcaggcatctggcaacaa
>CMML_20_15
gcggaaggatcattatc----------aaaagtcaagtcgggggctgcaaagccttcgtctacacccatgtcttttgcgtacttcttgtttcctcggtggcgcaagccgccgattggacaaaccaaaacctttttgtaattgcaatcagcgtctgaaaataatctaatatttacaactttcaacaacggatctcttggttctggcatcgatgaagaacgcagcgaaatgcgataagtagtgtgaattgcagaattcagtgaatcatcgaatctttgaacgcacattgcgccccttggtattccatggggcatgcctgttcgagcgtcatttgtaccctcaagctttgcttggtgttgggcgtcttgtc-------gtattacgactcgccttaaatacattggcagccggcactttggcctaggagcgcagcacattttgcgatcgtagcccttgtactggcgtccatcaagaaca-ttaccacg-ttgacctcggatcaggtagggatacccgctgaacgggattgccctagtaacggcgagtgaagcggcaacagctcaaatttgaaatctggctctttcagagtccgagttgtaatttgcagagggtgctttggtggtagcagcggtctaagttctttggaacaggacgtcacagagggtgagaatcccgtatgtggtcgctacttatcaccgtgtaaagccccttcgacgagtcgagttgtttgggaatgcagctctaaatgggaggtaaatttcttctaaagctaaatactggccagagaccgatagcgcacaagtagagtgatcgaaagatgaaaagcactttggaaagagagtcaaatagcacgtgaaattgttgaaagggaagcgcttgcagccagacttgcttgtagttgcttacctagacttttgtctggggtactcttctgcaggcaggccagcatcagtttgggcggttggataaaggtctctgtcacgtacctcctttcggggaggccttataggggagacgtcatacaaccagcctggactgaggtccgcgcatctgctaggatgctggcgtaatggctgtaagcggcccgtcttgaaacacggaccaaggagtctaacatctatgcgagtgtttgggtgtcaagcccatacgcgtaatgaaagtgaacggaggtgggaaccttagggtgcaccatcgaccgatcctgatgtcttcggatggatttgagtaagagcatggctgttgggacccgaaagatggtgaactatgcttgaatagggtgaagccagaggaaactctggtggaggctcgcagcggttctgacgtgcaaatcgatcgtcaaatttgggcataggggcg---------------------------------------aacctcttccgcattctgttcctcaagttgaccaaggatgtttacaaatacctccagcgatgcgtggagaacaaccaggactttaacgttcagatggccgtgaaagctagcatcatcacaaatggcctgaaatactctctcgccacgggaaactggggtgatcagaagaaggccgcctctgccaaagctggtgtctcgcaggtgctgaaccgatacacctatgcttctacgctatctcatcttcgtcgcacaaatacacctgtaggccgtgatggcaagctcgcaaagccccgacagcgaaggtacgccata-ttttctttgaaacctgcat---------ctcttgcgagcagccaaa-ttttggcttatctcgcagtgagcaatttgggtggtggggttgtggg--------ttgcgtggcgctagtccaaactggcgcttcgttaactgcaacaacatgacgcacattggcaattttct--gcagcccccacc-ttaccacatttgaatcacacaacatgctaacatccctaacaggaagccgccgaactcggaaagggttccttcaagtacgcatgggtgctcgacaagctcaaagccgagcgtgagcgtggtatcaccatcgatattgccctctggaagttcgagaccccgaagtactatgtcaccgtcatcggtaagt--tgctcgctcttgctgtgttgtcgcgcgtcgttaatgcttgctagacgcccccggtcaccgtgatttcatcaagaacatgaaacagctaaccacactctgcgcgtacaggttcaccttcagaccggtcaatgcgtgagtctctctccactccgttttcgaaagcgttttcactgacactccacagggtaaccaaatcggtgccgccttctggcagaccatctccggcgagcacggcttggacggcgctggtgtctacaatggcacctccgacctccagctcgagcgtatgaacgtctacttcaacgaggtacgcgatgattaatgaaaaccctctgaatcgg----cgctcaccaatggcaggcatctggcaacaa
