# Supplementary material for: ﻿Discovering fungal communities in roots of Zoysiajaponica and characterising novel species and their antifungal activities
Source: IMA Fungus. 2025 Feb 19;16:e138479. doi: 10.3897/imafungus.16.138479 (PMC11881003; doi:10.3897/imafungus.16.138479)
Supplement: Supplementary material 2 — Sequence alignments [file imafungus-16-e138479-s002.zip › Sequence alignments/Concatenated alignment of Stagonospora.fas]

>Stagonospora_trichophoricola_CBS_136764
------------acctgcggaaggatcattaattacgaaagctatagccccttcgggggttattgcatccaccctttgtctacttgtacctctgttgtttcctcggcaggcttgcctgccgctaggaatcccttaaactcttgtatttacagtattaaaatctctgataactatttaaattattacaacttttaacaatggatctcttggttctggcatcgatgaagaacgcagcgaaatgcgaaaagtagtgtgaattgcagaattccgtgaatcatcgaatctttgaacgcacattgcgcccctcggtattccgtggggcatgcctgttcgagcgtcatttacaccctcaagctctgcttggtgttgggcgtctgtcccgctttatgcgtggactcgccccaaagtcattggcagcggtcgtgccagcttctcgcgcagcacatttgcgtttcttgaagtttggtggatcagcatccagtaagctcttttatgacttgacctcggatcaggtagggatacccgctgaac--------------ggaggaaaagaaaccaactgggattgccctagtaacggcgagtgaagcggcaatagctcaaatttgaaatctggctccttttaggggtccgagttgtaatttgcagagggtgctttggcgttggtagcggtctaagttccttggaacaggacatcgcagagggtgagaatcccgtttgtggtcgcatgccttcgccgtgtaaagccccttcgacgagtcgagttgtttgggaatgcagctctaaatgggaggtaaatttcttctaaagctaaatactggccagagaccgatagcgcacaagtagagtgatcgaaagatgaaaagcactttggaaagagagtcaaacagcacgtgaaattgttaaaagggaagcgcttgcagccagacttgcccgtagttgctcacctaggcttttgcctggggcattcttctgcgggcaggccagcatcagtttgggcggtcggataaaggtctctgtcatgtagcttccttcgggaagaacttataggggagacgaaatgcgaccagcccggactgaggtccgcgcttctgctaggatgctggcgtaatggctgtaagcggcccgtcttgaaacacggaccaaggagtctaacatctatgcgagtgtttgggtgtcaagcccgagcgcgtaatgaaagtgaacggaggtgggaaccctttgggtgcaccatcgaccgatcctgatgtcttcggatggatttgagtaagagcatagctgttgggacccgaaagatggtgaactatgcttgaatagggtgaagccagaggaaactctggtggaggctcgcagcggttctgacgtgcaaatcgatcgtcaaatttgggcatag-ggcgaaagactaatcgaactatctagtagtgggttcctg------------------------------------------------------------------------------------------------------------------------------------------------------------------------------------------------------------------------------------------------------------------------------------------------------------------------------------------------------------------------------------------------------------------------------------------------------------------------tctcgctggtccgcttatcgccaacttgttccgtatcctgttcctcaagctcaccaaggatgtctacaagtacctacagcgttgtgtggagaatagtaccgatttcaacgtgcagatggctatcaaggctggtatcatcacaaacggtctcaagtactcgctagccacgggtaactggggtgaccagaagaaggcagcgtccgccaaggcaggtgtgtctcaggtcttgaacagatacacatatgcatcta----------------------------------------------------------------------------------------------------------------------------------------------------------------------------------------------------------------------------------------------------------------------------------------------------------------------------------------------------------------------------------------------------------------------------------------------------------------------------------------------------------------------------------------------------------------------------------------------------------------------------------------------------------------------------------------------------------------------------------------------------------------------------------------------------------------------------------------------------------------------------------------------------------------------------------------------------------------------------------------------------------------------------------------------------------------------------------------------------------------------------------------------------------------------------------------------------------------------------------------------------------------------------------------------------------------------------------------------------------------------------------------------------------------------------------------------------------------------------------------------------------------------------------------------------------------------------------------------------------------------------------------------------------------------------------------------------------------------------------------------------------------------------------------------------------------------------------------------------------------------------------------------------------------------------------------------------------------------------------------------------------------------------------------------------------------------------------------------------------------------------------------------------------------------------------------------------------------------------------------------------------------------------------------------------------------------------------------------------------------------------------------------------
>Stagonospora_sp__MFLUCC_13_0281
ttccgtagggtgacctgcggaaggatcattaattacgaaagctatagccccttcgggggttattgcatccaccctttgtctacttgtacctctgttgtttcctcggcaggcttgcctgccgctaggaaccctctaaactcttgtatttacagtattaaaatctctgataactatttaaattattacaacttttaacaatggatctcttggttctggcatcgatgaagaacgcagcgaaatgcgaaaagtagtgtgaattgcagaattccgtgaatcatcgaatctttgaacgcacattgcgcccctcggtattccgtggggcatgcctgttcgagcgtcatttacaccctcaagctctgcttggtgttgggcgtctgtcccgctttatgcgtggactcgccccaaagtcattggcagcggtcgtgccagcttctcacgcagcacatttgcgtttcttgaagtctggtggatcagcgtccagtaagctc-tttatgacttgacctcggatcaggtagggatacccgctgaacacatatcaataagcggaggaaaagaaaccaactgggattgccctagtaacggcgagtgaagcggcaatagctcaaatttgaaatctggctccttttaggggtccgagttgtaatttgcagagggtgctttggcgtaggtagcggtctaagttccttggaacaggacatcgcagagggtgagaatcccgtttgtggtcgcatgccttcgccgtgtaaagccccttcgacgagtcgagttgtttgggaatgcagctctaaatgggaggtaaatttcttctaaagctaaatactggccagagaccgatagcgcacaagtagagtgatcgaaagatgaaaagcactttggaaagagagtcaaacagcacgtgaaattgttaaaagggaagcgcttgcagccagacttgcccgtagttgctcacctaggcttttgcctggggcattcttctgcgggcaggccagcatcagtttgggcggtcggataaaggtctctgtcatgtaacttccttcgggaagaacttataggggagacgaaatgcgaccagcccggactgaggtccgcgcttctgctaggatgctggcgtaatggctgtaagcggcccgtcttgaaacacggaccaaggagtctaacatctatgcgagtgtttgggtgtcaagcccgagcgcgtaatgaaagtgaacggaggtgggaaccctttgggtgcaccatcgaccgatcctgatgtcttcggatggatttgagtaagagcatagctgttgggacccgaaagatggtgaactatgcttgaatagggtgaagccagaggaaactctggtggaggctcgcagcggttctgacgtgcaaatcgatcgtcaaatttgggcataggggcgaaagactaatcgaactatctagtagctggttcctgcgagt------------------------------------------------------------------------------------------------------------------------------------------------------------------------------------------------------------------------------------------------------------------------------------------------------------------------------------------------------------------------------------------------------------------------------------------------------------------------------------------acctgttccgcatcctgttcctcaagctcaccaaggatgtctacaagtacctacagcgttgtgtggagaatagtaccgacttcaacgtgcagatggctatcaaggctggtatcatcacaaatggtctcaagtactcgctagccacgggtaactggggtgaccagaagaaggcggcgtccgccaaggcaggtgtgtcccaggtcttgaacagatacacatatgcatccaccttgtcccatcttcggcgaacaaacacgcccgtcgggcgtgacggaaagctggccaagccacgtcaattgcacaacagtcattggggtctcgtttgccctgccgagacgcccgaaggacaggcctgtggcctggtcaagaacttgtcgctcatgtgctatgtcagtgtcggtagcgagagtcagcccattaccgacttcatgtcaggtcgcaacatggaattgctcgaggagtttgaccctcagatgaatccgaccgccacgaaagtgtttgtcaacggtgtctgggtcggtacacacaacaacccccaacaactgatcacaacggtacaggagcttcgccgcaacggtaccctgtcatacgaaatgagtttggtccgagacattcgtgaccgtgagtttaagatcttcaccgacgctggacgtgtcatgaggccgctctttgtggtggacaacgacgttcgcagcccgaaccagaaccgcctcgtcttcaaccgcgaccacttcaatctcatccagaatgacgagcaggtagaggttggcggtatgagcgaggaagaagcgaacaatgccaggttcggttggcgaggtcttctccagagcggctgcgttgagtatcttgacgccgaagaagaggagtccgccatgattgtcatgtcgcccgaggatctagacgagtggcgtgaaatgaagcagggcaacaccggaccaccgcaagagttgcgaccggatctacgactcgcacctgtcaagccgaagcccaaccctgctgtcgccgcatacactcattgcgaccgtgaaactgcgatggctcataaatcagtatcgtttatttgatagtaccttactacttggatacctgtggtaattctagagctaatacatgctaaaaacccgacttcggaaggggtgtatttattagataaaaaaccaatgcccttcggggctccttggtgattcataataacttctcagatcgcatggccttgcgccggcgacggttcattcaaatttctgccctatcaactttcgatggtaaggtattggcttaccatggtggcaacgggtaacggggaattagggttcgattccggagagttagcctgagaaacggctaacacatccaaggaaggcagcaggcgcgcaaattacccaatcccgatacggggaggtagtgacaataaatactgatacagggctcttttgggtcttgtaattggaatgagtacaatttaaacctcttaacgaggaacaattggagggcaagtctggtgccagcagccgcggtaattccagctccaatagcgtatattaaagttgttgcagttaaaaagctcgtagttgaacctttggcctggctggcaggtccgcctcaccgcgtgcacttgtccggccgggccttttcttctggagaaccgcatgcccttcactgggtgtgttggggaccaggacttttactttgaaaaaattagagtgttcaaagcaggcctttgctcgaatattacagcatggaataatagaataggacgtgcggttctattttgttggtttctaggaccgccgtaatgattaatagggacagtcgggggcatcagtattcaattgtcagaggtgaaattcttggatttattgaagactaactactgcgaaagcatttgccaaggatgttttcattaatcagtgaacgaaagttaggggatcgaagacgatcagataccgtcgtagtcttaaccataaactatgccgactagggatcgggcggtgttactattttgactcgctcggcaccttacgagaaatcaaagt-----------------------------------------------------------------------------------------------------------------------------------------------------------------------------------------------------------------------------------------------------------------------------------------------------------------------------------------------------------------------------------------------------------------------------------------------------------------------------------------------------------------------
>Stagonospora_sp__CBS_135096_
ttccgtaggtgaacctgcggaaggatcattaattacgaaagccgtagcccctccgggggttactgcatccaccctttgtctacttgtacctctgttgtttcctcggcaggctcgcctgccgctaggaaccccctaaactcttgtatttacagtattaaaatctctgataactatttaaattattacaacttttaacaatggatctcttggttctggcatcgatgaagaacgcagcgaaatgcgaaaagtagtgtgaattgcagaattccgtgaatcatcgaatctttgaacgcacattgcgcccctcggtattccgtggggcatgcctgttcgagcgtcatttacaccctcaagctctgcttggtgttgggcgtctgtcccgcttcttgcgcggactcgccccaaagtcattggcagcggtcgtgccagcttctcgcgcagcacatttgcgtttcttgaagttgggtggatcagcatccagtaagctcttttatgacttgacctcggatcaggtagggatacccgctgaac---------------------------------gggattgccctagtaacggcgagtgaagcggcaatagctcaaatttgaaatctggctccttttaggggtccgagttgtaatttgcagagggtgctttggagtaggcagcggtctaagttccttggaacaggacatcgcagagggtgagaatcccgtttgtggtcgcatgccttcgccgtgtaaagccccttcgacgagtcgagttgtttgggaatgcagctctaaatgggaggtaaatttcttctaaagctaaatactggccagagaccgatagcgcacaagtagagtgatcgaaagatgaaaagcactttggaaagagagtcaaacagcacgtgaaattgttaaaagggaagcgcttgcagccagacttgcccgtagttgctcaccttggcttttgccttgggcattcttctgcgggcaggccagcatcagtttgggcggtcggataaaggtctctgtcatgtagctctcttcggggagaacttataggggaggcgaaatgcgaccagcccggactgaggtccgcgcttcggctaggatgctggcgtaatggctgtaagcggcccgtcttgaaacacggaccaaggagtctaacatctatgcgagtgtttgggtgtcaagcccgagcgcgtaatgaaagtgaacggaggtgggaaccctttgggtgcaccatcgaccgatcctgatgtcttcggatggatttgagtaagagcatagctgttgggacccgaaagatggtgaactatgcttgaatagggtgaagccagaggaa-----------------------------------------------------------------------------------------------------------------------------------------------------------------------------------------------------------------------------------------------------------------------------------------------------------------------------------------------------------------------------------------------------------------------------------------------------------------------------------------------------------------------------------------------------------ggaaagaagcgactcgatcttgccggtccactgattgccaatctgttccgcatcctgttcctcaagctcaccaaggatgtctacaagtacctgcagcgttgcgtggagaacagtaccgatttcaacgtgcagatggctatcaaggctggtatcatcacaaacggcctcaaatactcgctggctacgggtaactggggtgaccagaagaaggccgcatccgccaaggcaggtgtgtcccaggtgttgaaccgatacacatatgcatccaccttgtcccatcttaggcgaacaaacacacctgtcggccgtgacggaaagctggccaagccgcgtcaac-------------------------------------------------------------------------------------------------------------------------------------------------------------------------------------------------------------------------------------------------------------------------------------------------------------------------------------------------------------------------------------------------------------------------------------------------------------------------------------------------------------------------------------------------------------------------------------------------------------------------------------------------------------------------------------------------------------------------------------------------------------------------------------------------------------------------------------------------------------------------------------------------------------------------------------------------------------------------------------------------------------------------------------------------------------------------------------------------------------------------------------------------------------------------------------------------------------------------------------------------------------------------------------------------------------------------------------------------------------------------------------------------------------------------------------------------------------------------------------------------------------------------------------------------------------------------------------------------------------------------------------------------------------------------------------------------------------------------------------------------------------------------------------------------------------------------------------------------------------------------------------------------------------------------------------------------------------------------------------------------------------------------------------------------------------------------------------------------------------------------------------------------------------------------------------------------------------------------------------------------------------------------------------------------------------------------------
>Stagonospora_imperaticola_MFLUCC_15_0026
ttccgtaggtgaacctgcggaaggatcattaattacgcaagctgtagccccttcgggggttattgcacccaccctttgtctacgtgtacctctgttgtttcctcggcaggcttgcctgccgccaggaaccccttacaccctcgaatgtacagtattaaaatctctgataactatttaaactattacaactttcaacaatggatctcttggttctggcatcgatgaagaacgcagcgaaatgcgaaaagtagtgtgaattgcagaattccgtgaatcatcgaatctttgaacgcacattgcgcccctcggtattccgtggggcatgcctgttcgagcgtcatttacaccttcaagctctgcttggtgttgggcgtctgtcccgctatatgcgtggactcgccctaaagtcattggcagcggtcgtgccagcttctcgcgcagcacatttgcgtttcttgaagtttggtgggtcggcgtccagtaagctcttttatgac-tgacctcggatcaggtaggg-------------------------gcggaggaaaagaaaccaactgggattgccctagtaacggcgagtgaagcggcaatagctcaaatttgaaatctggctccttttaggggtccgagttgtaatttgcagagggtgctttggcgttggtagcggtctaagttccttggaacaggacatcgcagagggtgagaatcccgtttgtggtcgcatgccttcgccgtgtaaagccccttcgacgagtcgagttgtttgggaatgcagctctaaatgggaggtaaatttcttctaaagctaaatactggccagagaccgatagcgcacaagtagagtgatcgaaagatgaaaagcactttggaaagagagtcaaacagcacgtgaaattgttgaaagggaagcgcttgcagccagacttgcccgtagttgctcacctaggcttttgcctggggcattcttctgcgggcaggccagcatcagtttgggcggtcggataaaggcctctgtcatgtagcttccttcgggaagaacttataggggaggcgaaatgcgaccagcctggactgaggtccgcgcttcggctaggatgctggcgtaatggctgtaagcggcccgtcttgaaacacggaccaaggagtctaacatctatgcgagtgtttgggtgtcaagcccgagcgcgtaatgaaagtgaacggaggtgggaaccctttgggcgcaccatcgaccgatcctgatgtcttcggatggatttgagtaagagcatagctgttgggacccgaaagatggtgaactatgcttgaatagggtgaagccagaggaaactctggtggaggctcgcagcggttctgacgtgcaaatcgatcgtcaaatttgggcataggggcgaaagactaatcgaactgctc----------------------------------------------------------------------------------------------------------------------------------------------------------------------------------------------------------------------------------------------------------------------------------------------------------------------------------------------------------------------------------------------------------------------------------------------------------------------------------------------------------------------------------------------------------------------------------------------------------------------------------------------------------------------------------------------------------------------------------------------------------------------------------------------tggaaagtggctaagccgcgccaattgcacaacagccattggggtcttgtctgccccgccgagacgcccgaaggacaggcttgtggtctggtcaagaacctgtcgctcatgtgctatgtcagtgttggtagcgagagtcagcccatcaccgacttcatgtcgggtcgcaacatggaactgctcgaggagtttgacccccagatgaacccgaccgctacaaaggtgtttgtcaacggtgtctgggtcggcacacacaacaacccccaacagctcatcacaacggtgcaggagcttcgccgcaacggtaccctatcatatgaaatgagtttggtccgagacattcgtgaccgtgagttcaagatctttaccgatgctgggcgtgtcatgaggccgctgtttgtggtggacaacgacgtgcgcagcccgaaccagaatcgtcttgtcttcaaccgcgaccatttcaatctcatccaaaacgacgagcaggtagaggttggcggtatgagcgaggaagaagcaaacaatgcgaggttcggctggcgaggcctgctccagagcggttgcgtcgagtaccttgacgccgaggaagaggaatccgccatgatcgtcatgtcgcctgaggatctagacgagtggcgtgaaatgaagcagggcaacactgggccaccacaagaattgcgcccggatttgcgactcgcacctgtcaagccgaagcccaatccctccgtcgccgcatacactcactgcgaccgtgaaactgcgatggctcataaatcagtatcgtttatttgatagtacc-tactacttggata-ctgtggtaa-tctagagctaatacatgctaaaa-cccgacttcggaaggggtgtatttattagataaaaaaccaatgccttc--ggggctcttggtgattcataataacttctcagatcgcatggccttgcgccggcgacggttcattcaaatttctgccctatcaactttcgatggtaaggtattggcttaccatggtggcaacgggtaacggggaattagggttcgattccggagagttagcctgagaaacggctaacacatccaaggaaggcagcaggcgcgcaaattacccaatcccgatacggggaggtagtgacaataaatactgatacagggctcttttgggtcttgtaattggaatgagtacaatttaaacctcttaacgaggaacaattggagggcaagtctggtgccagcagccgcggtaattccagctccaatagcgtatattaaagttgttgcagttaaaaagctcgtagttgaacctttggcctggctggcaggtccgcctcaccgcgtgcacttgtccggccgggccttttcttctggagaaccgcatgcccttcactgggtgtgttggggaccaggacttttactttgaaaaaattagagtgttcaaagcaggcctttgctcgaatattacagcatggaataatagaataggacgtgcggttctattttgttggtttctaggaccgccgtaatgattaatagggacagtcgggggcatcagtattcaattgtcagaggtgaaattcttggatttattgaagactaactactgcgaaagcatttgccaaggatgttttcattaatcagtgaacgaaagttaggggatcgaagacgatcagataccgtcgtagtcttaaccataaactatgccgactagggatcgggcggtgttactattttgactcgctcggcaccttacgagaaatcaaagt-----------------------------------------------------------------------------------------------------------------------------------------------------------------------------------------------------------------------------------------------------------------------------------------------------------------------------------------------------------------------------------------------------------------------------------------------------------------------------------------------------------------------
>Stagonospora_forlicesenensis_MFLUCC_15_0054
ttccgtaggtgaacctgcggaaggatcattaattacgaaagctatagccccttcgggggttattgcatccaccctttgtctacttgtacctctgttgtttcctcggcgggcttgcccgccgccaggaaccacctaaacccttgcatctatagtattaaaatctctgataactatttaaattattacaactttcaacaatggatctcttggttctggcatcgatgaagaacgcagcgaaatgcgaaaagtagtgtgaattgcagaattccgtgaatcatcgaatctttgaacgcacattgcgcccctcggtattccgtggggcatgcctgttcgagcgtcatttacaccctcaagctctgcttggtgttgggcgtctgtcccgctttgtgcgtggactcgccccaaagtcattggcagcggtcgtgccagcttctcgcgcagcacatttgcgtttcttgaagtttggtggatcagcatccagtaagctcttttatgactgacctcggatgcaggtagat--------------------------------------gaccaactgggattgccctagtaacggcgagtgaagcggcaatagctcaaatttgaaatctggctccttttaggggtccgagttgtaatttgcagagggtgctttggcgttggtagcggtctaagttccttggaacaggacatcgcagagggtgagaatcccgtttgtggtcgcatgccttcgccgtgtaaagccccttcgacgagtcgagttgtttgggaatgcagctctaaatgggaggtaaatttcttctaaagctaaatactggccagagaccgatagcgcacaagtagagtgatcgaaagatgaaaagcactttggaaagagagtcaaacagcacgtgaaattgttgaaagggaagcgcttgcagtcagacttgcccgtagttgctcacctaggcttttgcctggggcattcttctgcgggcaggccagcatcagtttgggcggtcggataaaggtctctgtcatgtagcttccttcgggaagaacttataggggaggcgaaatgcgaccagcccggactgaggtccgcgcttctgctaggatgctggcgtaatggctgtaagcggcccgtcttgaaacacggaccaaggagtctaacatctatgcgagtgtttgggtgtcaagcccgagcgcgtaatgaaagtgaacggaggtgggaaccctttgggtgcaccatcgaccgatcctgatgtcttcggatggatttgagtaagagcatagctgttgggacccgaaagatggtgaactatgcttgaatagggtgaagccagaggaaactctggtggaggctcgcagcggttctgacgtgcaaatcgatcgtcaaatttgggcataggggcgaaagactaatcgaactatctagtagctggttcctgccgaagtctctccccgg---------------------------------------------------------------------------------------------------------------------------------------------------------------------------------------------------------------------------------------------------------------------------------------------------------------------------------------------------------------------------------------------------------------------------------------------------------------------------------------------------------------------------------------------------------------------------------------------------------------------------------------------------------------------------------------------------------------------------------------------------------------------------------------------------------------------------------------------------------------------------------------------------------------------------------------------------------------------------------------------------------------------------------------------------------------------------------------------------------------------------------------------------------------------------------------------------------------------------------------------------------------------------------------------------------------------------------------------------------------------------------------------------------------------------------------------------------------------------------------------------------------------------------------------------------------------------------------------------------------------------------------------------------------------------------aaccaatgcccttcggggct-cttggtgattcataataacttctcagatcgcatggccttgcgccggcgacggttcattcaaatttctgccctatcaactttcgatggtaaggtattggcttaccatggtggcaacgggtaacggggaattagggttcgattccggagagttagcctgagaaacggctaacacatccaaggaaggcagcaggcgcgcaaattacccaatcccgatacggggaggtagtgacaataaatactgatacagggctcttttgggtcttgtaattggaatgagtacaatttaaacctcttaacgaggaacaattggagggcaagtctggtgccagcagccgcggtaattccagctccaatagcgtatattaaagttgttgcagttaaaaagctcgtagttgaacctttggcctggctggcaggtccgcctcaccgcgtgcacttgtccggccgggccttttcttctggagaaccgcatgcccttcactgggtgtgttggggaccaggacttttactttgaaaaaattagagtgttcaaagcaggcctttgctcgaatattacagcatggaataatagaataggacgtgcggttctattttgttggtttctaggaccgccgtaatgattaatagggacagtcgggggcatcagtattcaattgtcagaggtgaaattcttggatttattgaagactaactactgcgaaagcatttgccaaggatgttttcattaatcagtgaacgaaagttaggggatcgaagacgatcagataccgtcgtagtcttaaccataaactatgccgactagggatcgggcggtgttactattttgactcgctcggcaccttacgagaaatcaaagt-----------------------------------------------------------------------------------------------------------------------------------------------------------------------------------------------------------------------------------------------------------------------------------------------------------------------------------------------------------------------------------------------------------------------------------------------------------------------------------------------------------------------
>Stagonospora_pseudoperfecta_CBS_144607
ttccgtaggtgaacctgcggaaggatcattaattacgaaagctatagctccttcgggggctattgcatccaccctttgtctacgtgtacctctgttgtttcctcggcaggcttgcctgccgctaggaaccccttaaacccttgtatttacagtattaaaatctctgataactatttaaattattacaactttcaacaatggatctcttggttctggcatcgatgaagaacgcagcgaaatgcgaaaagtagtgtgaattgcagaattccgtgaatcatcgaatctttgaacgcacattgcgcccctcggtattccgtggggcatgcctgttcgagcgtcatttacaccctcaagctctgcttggtgttgggcgtctgtcccgctttacgcgtggactcgccccaaagtcattggcagcggtcgtgccagcttctcgcgcagcacatttgcgtttcttgaagtttggaggatcagcatccagtaagctcttttatgacttgacctcggatcaggtagggatacccgctgaac------------------------------------------------------agtgaagcggcaatagctcaaatttgaaatctggctccttttaggggtccgagttgtaatttgcagagggtgctttggcgttggtagcggtctaagttccttggaacaggacatcgcagagggtgagaatcccgtttgtggtcgcatgccttcgccgtgtaaagccccttcgacgagtcgagttgtttgggaatgcagctctaaatgggaggtaaatttcttctaaagctaaatactggccagagaccgatagcgcacaagtagagtgatcgaaagatgaaaagcactttggaaagagagtcaaacagcacgtgaaattgttgaaagggaagcgcttgcagccagacttgcccgtagttgctcacctaggcttttgcctggggcattcttctgcgggcaggccagcatcagtttgggcggtcggataaaggcctctgtcatgtaacttccttcgggaagaacttataggggaggcgaaatgcgaccagcccggactgaggtccgcgcttctgctaggatgctggcgtaatggctgtaagcggcccgtcttgaaacacggaccaaggagtctaacatctatgcgagtgtttgggtgtcaagcccgagcgcgtaatgaaagtgaacggaggtgggaaccctttgggtgcaccatcgaccgatcctgatgtcttcggatggatttgagtaagagcatagctgttgggacccgaaagatggtgaactatgcttgaatagggtgaagccagaggaaactctggtggaggctcgcagcggttctgacgtgcaaatcgatcgtc------------------------------------------------------------------------------------------------------------------------------------------------------------------------------------------------------------------------------------------------------------------------------------------------------------------------------------------------------------------------------------------------------------------------------------------------------------------------------------------------------------------------------------------------------------------------------------------------------------------------------------------------------------------------------------------------------------------------------------------------------------------------------------------------------------------------------------------------------------------------------------------------------------------------------------------------------------------------------------------------------------------------------------------------------------------------------------------------------------------------------------------------------------------------------------------------------------------------------------------------------------------------------------------------------------------------------------------------------------------------------------------------------------------------------------------------------------------------------------------------------------------------------------------------------------------------------------------------------------------------------------------------------------------------------------------------------------------------------------------------------------------------------------------------------------------------------------------------------------------------------------------------------------------------------------------------------------------------------------------------------------------------------------------------------------------------------------------------------------------------------------------------------------------------------------------------------------------------------------------------------------------------------------------------------------------------------------------------------------------------------------------------------------------------------------------------------------------------------------------------------------------------------------------------------------------------------------------------------------------------------------------------------------------------------------------------------------------------------------------------------------------------------------------------------ctggtgcgtgaaagctctacttcggccccgtgagagcggcccatctaacatttttacaggcagcagatctctggtgagcacggtctggatggatccggagtgtaagtcttccatacctgcataggatggcaaatttgagcaaaacagctgactgggactagctacaatggaacctcggacctccagctcgagcgcatgaacgtctacttcaacgaggtacgtgatcagacgcaaacccttgagcgagaaaaacaactgacgtgctgtaggcttcgggcaacaagttcgttccccgtgccgtcctgtcgatttggagcccggaactatggacgctgtccgcgctggacccttcggacagctcttccgtcccgacaa
>Stagonospora_pseudoperfecta_HHUF_29087
------------------------------aattacgaaagctatagctccttcgggggctattgcatccaccctttgtctacgtgtacctctgttgtttcctcggcaggcttgcctgccgctaggaaccccttaaacccttgtatttacagtattaaaatctctgataactatttaaattattacaactttcaacaatggatctcttggttctggcatcgatgaagaacgcagcgaaatgcgaaaagtagtgtgaattgcagaattccgtgaatcatcgaatctttgaacgcacattgcgcccctcggtattccgtggggcatgcctgttcgagcgtcatttacaccctcaagctctgcttggtgttgggcgtctgtcccgctttacgcgtggactcgccccaaagtcattggcagcggtcgtgccagcttctcgcgcagcacatttgcgtttcttgaagtttggaggatcagcatccagtaagctcttttatgacttgacctcggatcaggtagggatacccgct----------------------------------------attgccctagtaacggcgagtgaagcggcaatagctcaaatttgaaatctggctccttttaggggtccgagttgtaatttgcagagggtgctttggcgttggtagcggtctaagttccttggaacaggacatcgcagagggtgagaatcccgtttgtggtcgcatgccttcgccgtgtaaagccccttcgacgagtcgagttgtttgggaatgcagctctaaatgggaggtaaatttcttctaaagctaaatactggccagagaccgatagcgcacaagtagagtgatcgaaagatgaaaagcactttggaaagagagtcaaacagcacgtgaaattgttgaaagggaagcgcttgcagccagacttgcccgtagttgctcacctaggcttttgcctggggcattcttctgcgggcaggccagcatcagtttgggcggtcggataaaggcctctgtcatgtaacttccttcgggaagaacttataggggaggcgaaatgcgaccagcccggactgaggtccgcgcttctgctaggatgctggcgtaatggctgtaagcggcccgtcttgaaacacggaccaaggagtctaacatctatgcgagtgtttgggtgtcaagcccgagcgcgtaatgaaagtgaacggaggtgggaaccctttgggtgcaccatcgaccgatcctgatgtcttcggatggatttgagtaagagcatagctgttgggacccgaaagatggtgaactatgcttgaatagggtgaagccagaggaaactctggtggaggctcgcagcggttctgacgtgcaaatcgatcgtcaaatttgggcataggggcgaaagactaatcgaactatctagtagctggttcctgccgaagtttccctcaggatagcagtaacgttttcagttttatgaggtaaagcgaatgattagaggcatgggggttgaaacaaccttcacctattctcaaactttaaatatgtaagaagtccttgttacttaattgaacgtggacatttgaatgtatcgttactagtgggccatttttggtaagcagaactggcgatgcgggatgaaccgaacgcggggttaaggtgccagaatgcacgctcatcagacaccacaaaaggtgttagttcatctagacagcaggacggtggccatggaagtcggaatccgctaaggagtgtgtaacaactcacctgccgaatgaactagccctgaaaatggatggcgctcaagcgtgttacccataccccgccgctggggcagacattatgccccagcgagtaggcaggcgtggaggtccg----------------------------------------------------------------------------------------------------------------------------------------------------------------------------------------------------------------------------------------------------------------------------------------------------------------------------------------------------------------------------------------------------------------------------------------------------------------------------------------------------------------------------------------------------------------------------------------------------------------------------------------------------------------------------------------------------------------------------------------------------------------------------------------------------------------------------------------------------------------------------------------------------------------------------------------------------------------------------------------------------------------------------------------------------------------------------------------------------accgtgaaactgcgatggctcataaatcagtatcgtttatttgatagtaccttactacttggatacctgtggtaattctagagctaatacatgctaaaaacccgacttcggaaggggtgtatttattagataaaaaaccaatgcccttcggggctccttggtgattcataataacttctcagatcgcatggccttgcgccggcgacggttcattcaaatttctgccctatcaactttcgatggtaaggtattggcttaccatggtggcaacgggtaacggggaattagggttcgattccggagagttagcctgagaaacggctaacacatccaaggaaggcagcaggcgcgcaaattacccaatcccgatacggggaggtagtgacaataaatactgatacagggctcttttgggtcttgtaattggaatgagtacaatttaaacctcttaacgaggaacaattggagggcaagtctggtgccagcagccgcggtaattccagctccaatagcgtatattaaagttgttgcagttaaaaagctcgtagttgaacctttggcctggctggcaggtccgcctcaccgcgtgcacttgtccggccgggccttttcttctggagaaccacatgcccttcactgggtgtgttggggaccaggacttttactttgaaaaaattagagtgttcaaagcaggcctttgctcgaatattacagcatggaataatagaataggacgtgcggttctattttgttggtttctaggaccgccgtaatgattaatagggacagtcgggggcatcagtattcaattgtcagaggtgaaattcttggatttattgaagactaactactgcgaaagcatttgccaaggatgttttcattaatcagtgaacgaaagttaggggatcgaagacgatcagataccgtcgtagtcttaaccataaactatgccgactagggatcgggcggtgttactattttgactcgctcggcaccttacgagaaatcaaagt-----------------------------------------------------------------------------------------------------------------------------------------------------------------------------------------------------------------------------------------------------------------------------------------------------------------------------------------------------------------------------------------------------------------------------------------------------------------------------------------------------------------------
>Stagonospora_multiseptata_MFLUCC_15_0449__ICMP_21562
ttccgtaggtgaacctgcggaaggatcattaaattacgatagcaacaccccttcgggggctgtcgcagccaccctttgcctacttgtacctctgttgtttcctcggcaggcttgcctgccgctaggaaccctctaaacccctgtatctaacgtatgaaaa--tctgataaccacgtaaattattacaactttcaacaatggatctcttggttctggcatcgatgaagaacgcagcgaaatgcgaaaagtagtgtgaattgcagaattccgtgaatcatcgaatctttgaacgcacattgcgcccctcggtattccgtggggcatgcctgttcgagcgtcatttacaccctcaagctctgcttggtgttgggcgtctgtcccgcttcgtgcgcggactcgccccaaagtcattggcagcggtcgtgccggtttctcgcgcagcacatttgcgcttctcgaagcccggtggatcagcatccagcaagccctttcatgact-gacctc--------------------------gcatatcaataagcggaggaaaagaaaccaactgggattgccctagtaacggcgagtgaagcggcaatagctcaaatttgaaatctggctccttttaggggtccgagttgtaatttgcagagggtgctttggcgttggcggcggtctaagttccttggaacaggacatcgcagagggtgagaatcccgtttgtggtcgcatgccttcgccgtgtaaagccccttcgacgagtcgagttgtttgggaatgcagctctaaatgggaggtaaatttcttctaaagctaaatactggccagagaccgatagcgcacaagtagagtgatcgaaagatgaaaagcactttggaaagagagtcaaacagcacgtgaaattgttgaaagggaagcgcttgcagccagacttgctcgtagttgctcacctaggcttctgcctggggcattcttctgcgggcaggccagcatcagtttgggcggtcggataaaggtctctgtcatgtagcttccttcgggaagaacttataggggaggcgaaatgcgaccagcctggactgaggtccgcgcatctgctaggatgctggcgtaatggctgtaagcggcccgtcttgaaacacggaccaaggagtctaacatctatgcgagtgtttgggtgtcaagcccgagcgcgtaatgaaagtgaacggaggtgggaaccctttgggtgcaccatcgaccgatcctgatgtcttcggatggatttgagtaagagcatagctgttgggacccgaaagatggtgaactatgcttgaatagggtgaagccagaggaaactctggtggaggctcgcagcggttctgacgtgcaaatcgatcgtcaaatttgggcataggggcgaaagactaatcgaactatctagtagctggttcctgccgaagttccccctcaggaaa---------------------------------------------------------------------------------------------------------------------------------------------------------------------------------------------------------------------------------------------------------------------------------------------------------------------------------------------------------------------------------------------------------------------------------------------------------------------------------------------------------------------------------------------------------------------------------------------------------------------------------------------------------------------------------------------------------------------------------------------------------------------------------------------------------------------------------------------------------------------------------------------------------------------------------------------------------------------------------------------------------------------------------------------------------------------------------------------------------------------------------------------------------------------------------------------------------------------------------------------------------------------------------------------------------------------------------------------------------------------------------------------------------------------------------------------------------------------------------------------------------------------------------------------------------------------------------------------------------------------------------------------------------------------------------------------------------------------------------------------------------------------------------------------------------------------------------------------------------------------------------------------------------------------------------------------------------------------------------------------------------------------------------------------------------------------------------------------------------------------------------------------------------------------------------------------------------------------------------------------------------------------------------------------------------------------------------------------------------------------------------------------------------------------------------------------------------------------------------------------------------------------------------------------------------------------------------------------------------------------------------------------------------------------------------------------------gggtaaccaaaacggtgctgctttctggtgcgtaaaagctctacttgggcctcacaagagcaaccactctaacagtcctacaggcagcagatctctggtgagcacggtctggacggatccggagtgtaagttttccacacctgtacagcgtggcagttttgagcaacacgactgactgggactagctacaacggaacctcggacctccagctcgaacgtatgaacgtctacttcaacgaggtatgtgtctgcacacagac---tccgtacgaatagctactgacaagctgcaggcttctggcaacaaattcgtccctcgtgccgtcctgtcgatttggagcccggaactatggacgccgtccgcgctggaccgttcggacagcttttccgtcccgacaa
>Stagonospora_duoseptata_CBS_135093
ttccgtaggtgaacctgcggaaggatcattaattacgaaagctgtagcccctccgggggctattgcatccaccctttgtctacgtgtacctctgttgtttcctcggcaggcttgcctgccgccaggaaccccttaaacctttgtaattgcagtattaacatctgataattattctaaatttattacaactttcaacaatggatctcttggttctggcatcgatgaagaacgcagcgaaatgcgaaaagtagtgtgaattgcagaattccgtgaatcatcgaatctttgaacgcacattgcgcccctcggtattccgtggggcatgcctgttcgagcgtcatttacaccctcaagctctgcttggtgttgggcgtctgtcctgctttaagtgtggactcgcctcaaagtcattggcagcggtcgtgccagcttctcacgcagcacatttgcgttccttgaagcttggtggatcagcgtccagtaagctcttttatgacttgacctcggatcaggtagggatacccgctgaac-------------------------------------------------------gtgaagcggcaatagctcaaatttgaaatctggctccttttaggtgtccgagttgtaatttgcagagggtgctttggcgttggtagcggtctaagttccttggaacaggacatcgcagagggtgagaatcccgtttgtggtcgcatgccttcgccgtgtaaagccccttcgacgagtcgagttgtttgggaatgcagctctaaatgggaggtaaatttcttctaaagctaaataccggccagagaccgatagcgcacaagtagagtgatcgaaagatgaaaagcactttggaaagagagtcaaacagcacgtgaaattgttgaaagggaagcgcttgcagtcagacttgcccgtagttgctcacttaggcttttgcctgaggcattcttctgcgggcaggccagcatcagtttgggcggtcggataaaggtctctgtcatgtagcttccttcgggaagaacttataggggaggcgaaatgcgaccagcctggactgaggtccgcgcttctgctaggatgctggcgtaatggctgtaagcggcccgtcttgaaacacggaccaaggagtctaacatctatgcgagtgtttgggtgtcaagcccgagcgcgtaatgaaagtgaacggaggtgggaaccctttgggtgcaccatcgaccgatcctgatgtcttcggatggatttgagtaagagcatagctgttgggacccgaaagatggtgaactatgcttgaatagggtgaagccagaggaaactctggtggaggctcgcagcggttctgacgtgcaaatcgatcgtcaaatttgg-catag-ggcgaaagactaatcga-----------------------------------------------------------------------------------------------------------------------------------------------------------------------------------------------------------------------------------------------------------------------------------------------------------------------------------------------------------------------------------------------------------------------------------------------------------------------------ggaaagaagcgattggatcttgcagggccgctgattgccaacctgttccgcatcctgttcctcaagctcaccaaggatgtgtacaagtacctacaacgttgtgtggagaatagtaccgacttcaacgtgcagatggctatcaaggctggtattatcacaaatggtctcaaatactcgctagccacgggtaactggggcgaccagaagaaggcggcgtccgccaaggcaggtgtgtcccaggtgttgaaccgatacacatacgcgtccacattatcccatcttcggcgtacaaacacacccgttggtcgtgacggaaagctggccaaaccgcgtcaat--------------------------------------------------------------------------------------------------------------------------------------------------------------------------------------------------------------------------------------------------------------------------------------------------------------------------------------------------------------------------------------------------------------------------------------------------------------------------------------------------------------------------------------------------------------------------------------------------------------------------------------------------------------------------------------------------------------------------------------------------------------------------------------------------------------------------------------------------------------------------------------------------------------------------------------------------------------------------------------------------------------------------------------------------------------------------------------------------------------------------------------------------------------------------------------------------------------------------------------------------------------------------------------------------------------------------------------------------------------------------------------------------------------------------------------------------------------------------------------------------------------------------------------------------------------------------------------------------------------------------------------------------------------------------------------------------------------------------------------------------------------------------------------------------------agctgctaacgtgcatttctgcgatacaggtccaccttcagaccggccaatgtgtaagtcaagccccgtgtcaaccgtgagaagcatgcctctgacattttgtagggtaaccaaattggtgccgctttctggtgcgtgaaagctcaacattgacctcgcgagagcagccattctaacggtctcccaggcagcagatttccggtgagcacggtctggacggatccggagtgtaagttttttttttctcaatcctttgacaggtttgagcaacgcaactgactgtgactagctacaatggaacctcggaccttcagctcgagcgcatgaacgtctacttcaacgaggtacgtgaccagacccaggccgctctgtaggaacagctactgacatgcagcaggcttctgggaacaa--------------------------------------------------------------------------------------------
>Stagonospora_tainanensis_KT_1866
-----------------cggaaggatcattaattacgcaagctatagccccttcgggggttattgcacctaccctttgtctacgtgtacctctgttgtttcctcggcaggcttgcctgccgct-gggaccccttaaacccttgtatttacagtatgaaaatctctgataaccatttaaattattacaactttcaacaatggatctcttggttctggcatcgatgaagaacgcagcgaaatgcgaaaagtagtgtgaattgcagaattccgtgaatcatcgaatctttgaacgcacattgcgcccctcggtattccgtggggcatgcctgttcgagcgtcatttacaccctcaagctctgcttggtgttgggcgtctgtcccgttttatgcgcggactcgccccaaagtcattggcagcggtcgtgccagcttctcgcgcagcacatttgcgtttcttgaagtttggtggatcagcgtccagtaagctattttatgacttgacctcggatcaggtagggatacccgct----------------------------------------attgccctagtaacggcgagtgaagcggcaatagctcaaatttgaaatctggctccttttaggggtccgagttgtaatttgcagagggtgctttggcgttggtagcggtctaagttccttggaacaggacatcgcagagggtgagaatcccgtttgtggtcgcatgccttcgccgtgtaaagccccttcgacgagtcgagttgtttgggaatgcagctctaaatgggaggtaaatttcttctaaagctaaatactggccagagaccgatagcgcacaagtagagtgatcgaaagatgaaaagcactttggaaagagagtcaaacagcacgtgaaattgttgaaagggaagcgcttgcagccagacttgcccgtagttgctcacctaggcttttgcctggggcattcttctgcgggcaggccagcatcagtttgggcggtcggataaaggcctctgtcatgtagcttccttcgggaagaacttataggggaggtgaaatgcgaccagcctggactgaggtccgcgcttcggctaggatgctggcgtaatggctgtaagcggcccgtcttgaaacacggaccaaggagtctaacatctatgcgagtgtttgggtgtcaagcccgagcgcgtaatgaaagtgaacggaggtgggaaccctttgggtgcaccatcgaccgatcctgatgtcttcggatggatttgagtaagagcatagctgttgggacccgaaagatggtgaactatgcttgaatagggtgaagccagaggaaactctggtggaggctcgcagcggttctgacgtgcaaatcgatcgtcaaatttgggcataggggcgaaagactaatcgaactatctagtagctggttcctgccgaagtttccctcaggatagcagtaacgttttcagttttatgaggtaaagcgaatgattagaggcatgggggttgaaacaaccttcacctattctcaaactttaaatatgtaagaagtccttgttacttaattgaacgtggacatttgaatgtatcgttactagtgggccatttttggtaagcagaactggcgatgcgggatgaaccgaacgcggggttaaggtgccagaatgcacgctcatcagacaccacaaaaggtgttagttcatctagacagcaggacggtggccatggaagtcggaatccgctaaggagtgtgtaacaactcacctgccgaatgaactagccctgaaaatggatggcgctcaagcgtgttacccataccccgccgctggggcagacattatgccccagcgagtaggcaggcgtggaggtccg----------------------------------------------------------------------------------------------------------------------------------------------------------------------------------------------------------------------------------------------------------------------------------------------------------------------------------------------------------------------------------------------------------------------------------------------------------------------------------------------------------------------------------------------------------------------------------------------------------------------------------------------------------------------------------------------------------------------------------------------------------------------------------------------------------------------------------------------------------------------------------------------------------------------------------------------------------------------------------------------------------------------------------------------------------------------------------------------------accgtgaaactgcgatggctcataaatcagtatcgtttatttgatagtaccttactacttggatacctgtggtaattctagagctaatacatgctaaaaacccgacttcggaaggggtgtatttattagataaaaaaccaatgcccttcggggctccttggtgattcataataacttctcagatcgcatggccttgcgccggcgacggttcattcaaatttctgccctatcaactttcgatggtaaggtattggcttaccatggtggcaacgggtaacggggaattagggttcgattccggagagttagcctgagaaacggctaacacatccaaggaaggcagcaggcgcgcaaattacccaatcccgatacggggaggtagtgacaataaatactgatacagggctcttttgggtcttgtaattggaatgagtacaatttaaacctcttaacgaggaacaattggagggcaagtctggtgccagcagccgcggtaattccagctccaatagcgtatattaaagttgttgcagttaaaaagctcgtagttgaacctttggcctggctggcaggtccgcctcaccgcgtgcacttgtccggccgggccttttcttctggagaaccgcatgcccttcactgggtgtgttggggaccaggacttttactttgaaaaaattagagtgttcaaagcaggcctttgctcgaatattacagcatggaataatagaataggacgtgcggttctattttgttggtttctaggaccgccgtaatgattaatagggacagtcgggggcatcagtattcaattgtcagaggtgaaattcttggatttattgaagactaactactgcgaaagcatttgccaaggatgttttcattaatcagtgaacgaaagttaggggatcgaagacgatcagataccgtcgtagtcttaaccataaactatgccgactagggatcgggcggtgttactattttgactcgctcggcaccttacgagaaatcaaagt-----------------------------------------------------------------------------------------------------------------------------------------------------------------------------------------------------------------------------------------------------------------------------------------------------------------------------------------------------------------------------------------------------------------------------------------------------------------------------------------------------------------------
>Stagonospora_perfecta_CBS_135099
ttccgtaggtgaacctgcggaaggatcattaattacgaaagctatagccccttcgggggttattgcatccaccctttgtctatgtgtacctctgttgtttcctcggcgggcttgcccgccgctaggaaccccttaaacccttgtatttatagtattaaaatctctgataactatttaaattattacaactttcaacaatggatctcttggttctggcatcgatgaagaacgcagcgaaatgcgaaaagtagtgtgaattgcagaattccgtgaatcatcgaatctttgaacgcacattgcgcccctcggtattccgtggggcatgcctgttcgagcgtcatttacaccctcaagctctgcttggtgttgggcgtctgtcccgcttcgtgcgtggactcgccccaaagtcattggcagcggtcatgccagcttctcgcgcagcaca-ttgcgtttcttgaagtctggtagatcagcgtccagtaagctcttttttgacttgacctcggatcaggtagggatacccgctgaac-------------------------------actgggttgccctagtaacggcgagtgaagcggcaatagctcaaatttgaaatctgggtccttttagggctccgagttgtaatttgcagagggtgctttggcgtaggtagcggtctaagttccttggaacaggacatcgcagagggtgagaatcccgtttgtggtcgcatgccttcgccgtgtaaagccccttcgacgagtcgagttgtttgggaatgcagctctaaatgggaggtaaatttcttctaaagctaaatactggccagagaccgatagcgcacaagtagagtgatcgaaagatgaaaagcactttggaaagagagtcaaacagcacgtgaaattgttgaaagggaagcgcttgcagccagacttgcccgtagttgctcacctaggcttttgcctggggcattcttctgcgggcaggccagcatcagtttgggcggtcggataaaggtctctgtcatgtagcttccttcgggaagaacttataggggaggcgaaatgcgaccagcccggactgaggtccgcgcttcggctaggatgctggcgtaatggctgtaagcggcccgtcttgaaacacggaccaaggagtctaacatctatgcgagtgtttgggtgtcaagcccgagcgcgtaatgaaagtgaacggaggtgggaaccctttgggtgcaccatcgaccgatcctgatgtcttcggatggatttgagtaagagcatagctgttgggacccgaaagatggtgaactatgcttgaatagggtgaagccagaggaaactctggtggaggctcgcagcggttctgacgtgcaaatcgatcgtcaaatttgggcataggggcgaaagactaatcga-----------------------------------------------------------------------------------------------------------------------------------------------------------------------------------------------------------------------------------------------------------------------------------------------------------------------------------------------------------------------------------------------------------------------------------------------------------------------------ggaaagaagcgactcgatctcgctggtccgctgattgccaacctgttccgtatccttttcctcaagctgaccaaggatgtctacaagtacctgcagcgctgtgtggagaacagcaccgacttcaacgtgcagatggccatcaaggccggcatcatcacaaacggcctcaagtactcgctcgccacgggtaactggggtgaccagaagaaggcggcgtccgccaaggcaggtgtgtcccaggtgctgaaccgatacacatacgcatccaccttgtcccatcttcgaagaacgaacacgcccgtcggccgtgacggaaagctggccaagccgcgtcaat-------------------------------------------------------------------------------------------------------------------------------------------------------------------------------------------------------------------------------------------------------------------------------------------------------------------------------------------------------------------------------------------------------------------------------------------------------------------------------------------------------------------------------------------------------------------------------------------------------------------------------------------------------------------------------------------------------------------------------------------------------------------------------------------------------------------------------------------------------------------------------------------------------------------------------------------------------------------------------------------------------------------------------------------------------------------------------------------------------------------------------------------------------------------------------------------------------------------------------------------------------------------------------------------------------------------------------------------------------------------------------------------------------------------------------------------------------------------------------------------------------------------------------------------------------------------------------------------------------------------------------------------------------------------------------------------------------------------------------------------------------------------------------------------------------------------------------------------------------------------------------------------------------------------------------------------------------------------------------------------------------------------------------------------------------------------------------------------------------------------------------------------------------------------------------------------------------------------------------------------------------------------------------------------------------------------------------
>Stagonospora_perfecta_KT_1726A
-----------------cggaaggatcattaattacgaaagctatagccccttcgggggttattgcatccaccctttgtctatgtgtacctctgttgtttcctcggcgggcttgcccgccgctaggaaccccttaaacccttgtatttatagtattaaaatctctgataactatttaaattattacaactttcaacaatggatctcttggttctggcatcgatgaagaacgcagcgaaatgcgaaaagtagtgtgaattgcagaattccgtgaatcatcgaatctttgaacgcacattgcgcccctcggtattccgtggggcatgcctgttcgagcgtcatttacaccctcaagctctgcttggtgttgggcgtctgtcccgcttcgtgcgtggactcgccccaaagtcattggcagcggtcatgccagcttctcgcgcagcaca-ttgcgtttcttgaagtctggtagatcagcgtccagtaagctcttttttgacttgacctcggatcaggtagggatacccgct----------------------------------------attgccctagtaacggcgagtgaagcggcaatagctcaaatttgaaatctgggtccttttagggctccgagttgtaatttgcagagggtgctttggcgtaggtagcggtctaagttccttggaacaggacatcgcagagggtgagaatcccgtttgtggtcgcatgccttcgccgtgtaaagccccttcgacgagtcgagttgtttgggaatgcagctctaaatgggaggtaaatttcttctaaagctaaatactggccagagaccgatagcgcacaagtagagtgatcgaaagatgaaaagcactttggaaagagagtcaaacagcacgtgaaattgttgaaagggaagcgcttgcagccagacttgcccgtagttgctcacctaggcttttgcctggggcattcttctgcgggcaggccagcatcagtttgggcggtcggataaaggtctctgtcatgtagcttccttcgggaagaacttataggggaggcgaaatgcgaccagcccggactgaggtccgcgcttcggctaggatgctggcgtaatggctgtaagcggcccgtcttgaaacacggaccaaggagtctaacatctatgcgagtgtttgggtgtcaagcccgagcgcgtaatgaaagtgaacggaggtgggaaccctttgggtgcaccatcgaccgatcctgatgtcttcggatggatttgagtaagagcatagctgttgggacccgaaagatggtgaactatgcttgaatagggtgaagccagaggaaactctggtggaggctcgcagcggttctgacgtggaaatcgatcgtcaaatttgggcataggggcgaaagactaatcgaactatctagtagctggttcctgccgaagtttccctcaggatagcagtaacgttttcagttttatgaggtaaagcgaatgattagaggcatgggggttgaaacaaccttcacctattctcaaactttaaatatgtaagaagtccttgttacttaattgaacgtggacatttgaatgtatcgttactagtgggccatttttggtaagcagaactggcgatgcgggatgaaccgaacgcggggttaaggtgccagaatgcacgctcatcagacaccacaaaaggtgttagttcatctagacagcaggacggtggccatggaagtcggaatccgctaaggagtgtgtaacaactcacctgccgaatgaactagccctgaaaatggatggcgctcaagcgtgttacccataccccgccgctggggcagacattatgccccagcgagtaggcaggcgtggaggtccg----------------------------------------------------------------------------------------------------------------------------------------------------------------------------------------------------------------------------------------------------------------------------------------------------------------------------------------------------------------------------------------------------------------------------------------------------------------------------------------------------------------------------------------------------------------------------------------------------------------------------------------------------------------------------------------------------------------------------------------------------------------------------------------------------------------------------------------------------------------------------------------------------------------------------------------------------------------------------------------------------------------------------------------------------------------------------------------------------accgtgaaactgcgatggctcataaatcagtatcgtttatttgatagtaccttactacttggatacctgtggtaattctagagctaatacatgctaaaaacccgacttcggaaggggtgtatttattagataaaaaaccaatgcccttcggggctccttggtgattcataataacttctcagatcgcatggccttgcgccggcgacggttcattcaaatttctgccctatcaactttcgatggtaaggtattggcttaccatggtggcaacgggtaacggggaattagggttcgattccggagagttagcctgagaaacggctaacacatccaaggaaggcagcaggcgcgcaaattacccaatcccgatacggggaggtagtgacaataaatactgatacagggctcttttgggtcttgtaattggaatgagtacaatttaaacctcttaacgaggaacaattggagggcaagtctggtgccagcagccgcggtaattccagctccaatagcgtatattaaagttgttgcagttaaaaagctcgtagttgaacctttggcctggctggcaggtccgcctcaccgcgtgcacttgtccggccgggccttttcttctggagaaccgcatgcccttcactgggtgtgttggggaccaggacttttactttgaaaaaattagagtgttcaaagcaggcctttgctcgaatattacagcatggaataatagaataggacgtgcggttctattttgttggtttctaggaccgccgtaatgattaatagggacagtcgggggcatcagtattcaattgtcagaggtgaaattcttggatttattgaagactaactactgcgaaagcatttgccaaggatgttttcattaatcagtgaacgaaagttaggggatcgaagacgatcagataccgtcgtagtcttaaccataaactatgccgactagggatcgggcggtgttactattttgactcgctcggcaccttacgagaaatcaaagt-----------------------------------------------------------------------------------------------------------------------------------------------------------------------------------------------------------------------------------------------------------------------------------------------------------------------------------------------------------------------------------------------------------------------------------------------------------------------------------------------------------------------
>Stagonospora_pseudovitensis_S602
ttccgtaggtgaacctgcggaaggatcattaattacgaaagctatagccccttcgggggttattgcatccaccctttgtctatgtgtacctcgttgttttcctcggcgggctcgcccgccgctaggaaccccttaaacccttgtatttatagtattaaaatctctgataactatttaaattattacaactttcaacaatggatctcttggttctggcatcgatgaagaacgcagcgaaatgcgaaaagtagtgtgaattgcagaattccgtgaatcatcgaatctttgaacgcacattgcgcccctcggtattccgtggggcatgcctgttcgagcgtcatttacaccctcaagctctgcttggtgttgggcgtctgtcccgcttcgtgcgtggactcgccccaaagtcattggcagcggtcatgccagcttctcgcgcagcaca-ttgcgtttcttgaagtctggtagatcagcgtccagtaagctcttttttgacttgacctcggatcaggtagggatacccgctgaac---------------------------------gggattgccctagtaacggcgagtgaagcggcaatagctcaaatttgaaatctgggtccttttagggctccgagttgtaatttgcagagggtgctttggcgtaggtagcggtctaagttccttggaacaggacatcgcagagggtgagaatcccgtttgtggtcgcatgccttcgccgtgtaaagccccttcgacgagtcgagttgtttgggaatgcagctctaaatgggaggtaaatttcttctaaagctaaatactggccagagaccgatagcgcacaagtagagtgatcgaaagatgaaaagcactttggaaagagagtcaaacagcacgtgaaattgttgaaagggaagcgcttgcagccagacttgcccgtagttgctcacctaggcttttgcctggggcattcttctgcgggcaggccagcatcagtttgggcggtcggataaaggtctctgtcatgtagcttccttcgggaagaacttataggggaggcgaaatgcgaccagcccggactgaggtccgcgcttcggctaggatgctggcgtaatggctgtaagcggcccgtcttgaaacacggaccaaggagtctaacatctatgcgagtgtttgggtgtcaagcccgagcgcgtaatgaaagtgaacggaggtgggaaccctttgggtgcaccatcgaccgatcctgatgtcttcggatggatttgagtaagagcatagctgttgggacccgaaagatggtgaactatgcttgaatagggtgaagccagaggaaactctggtggaggctcgcagcggttctgacgtgcaaatcgatcgtcaaatttgggcataggggcg------------------------------------------------------------------------------------------------------------------------------------------------------------------------------------------------------------------------------------------------------------------------------------------------------------------------------------------------------------------------------------------------------------------------------------------------------------------------------------------ggcaagaagcgactcgatctcgctggtccgctgattgccaacctgttcgtatccttgttcctcaagctgaccaaggatgtctacaagtacctgcagcgctgtgtggagaacagcaccgacttcaacgtgcagatggccatcaaggccggcatcatcacaaacggcctcaagtactcgctcgccacgggtaactggggtgaccagaagaaggcggcgtccgccaaggcaggtgtgtcccaggtgctgaaccgatacacatacgcatccaccttgtcccatcttcgaagaacgaacacgcccgtcggccgtgacggaaagctggccaagccgcgtcaat--------------------------------------------------------------------------------------------------------------------------------------------------------------------------------------------------------------------------------------------------------------------------------------------------------------------------------------------------------------------------------------------------------------------------------------------------------------------------------------------------------------------------------------------------------------------------------------------------------------------------------------------------------------------------------------------------------------------------------------------------------------------------------------------------------------------------------------------------------------------------------------------------------------------------------------------------------------------------------------------------------------------------------------------------------------------------------------------------------------------------------------------------------------------------------------------------------------------------------------------------------------------------------------------------------------------------------------------------------------------------------------------------------------------------------------------------------------------------------------------------------------------------------------------------------------------------------------------------------------------------------------------------------------------------------------------------------------------------------------------------------------------------------------------------------ggctgctaacgtgcatttctgcgatttaggtccaccttcagaccggccaatgtgtaagtcaagtcccgtgctagttgtgacaagtgtccctctgacaattcccagggtaaccaaatcggtgccgccttctggtgcgtgaaagctctacttcggcctcgccagagcagccattctaaccgtctcgcaggcagcagatttctggtgagcacggtctggacggatccggagtgtaagtcttccctgcctgtacacgcacgccgacttgggcaacacgactgaccgtgactagctacaatggaacctcggacctccagctcgagcgcatgaacgtctacttcaacgaggtacgtgacggggtgcagccactgcgctagaaataccaactgacacgccgcaggcttccggcaacaa--------------------------------------------------------------------------------------------
>Stagonospora_pseudocaricis_CBS_135132
ttccgtaggtgaacctgcggaaggatcattaattacgaaagcttcggtccctttggggcttgttgcatccaccctttgtctacgtgtacctctgttgtttcctcggtgggctcgcccgccgccaggaatcccttaaacccttgtatttacagtatt-caatctctgataaccttttaaattattacaacttttaacaatggatctcttggttctggcatcgatgaagaacgcagcgaaatgcgaaaagtagtgtgaattgcagaattccgtgaatcatcgaatctttgaacgcacattgcgcccctcggtattccgtggggcatgcctgttcgagcgtcatttacaccctcaagctctgcttggtgttgggcgtctgtcccgcctcgtgcgtggactcgccccaaagtcattggcagcggtcatgccagcttctcgcgcagcacatttgcgtttgatgagg-ttggcggatcagcgtccatcaagctcttttatgacttgacctcggatcaggtagggatacccgctgaac---------------------------------gggattgccctagtaacggcgagtgaagcggcaatagctcaaatttgaaatctggctccttttaggggtccgtgttgtaatttgcagagggtgctttggcgtcggtagcggtctaagttccttggaacaggacatcgcagagggtgagaatcccgtttgtggtcgcatgccttcgccgtgtaaagccccttcgacgagtcgagttgtttgggaatgcagctctaaatgggaggtaaatttcttctaaagctaaatactggccagagaccgatagcgcacaagtagagtgatcgaaagatgaaaagcactttggaaagagagtcaaacagcacgtgaaattgttaaaagggaagcgcttgcagccagacttgcccgtagttgctcacctaggcttttgcctggggcattcttctgcgggcaggccagcatcagtttgggcggtcggataaaggttcctgtcatgtaactcccttcggggagaacttataggggggacgaaatgcgaccagcccggactgaggtccgcgcttcggctaggatgctggcgtaatggctgtaagcggcccgtcttgaaacacggaccaaggagtctaacatctatgcgagtgtttgggtgtcaagcccgagcgcgtaatgaaagtgaacggaggtgggaaccctttgggtgcaccatcgaccgatcctgatgtcttcggatggatttgagtaagagcatagctgttgggacccgaaagatggtgaactatgcttgaatagggtgaagccagaggaaactctggtggaggctcgcagcggttctgacgtgcaaatcgatcgtcaaatttgggcataggggcg------------------------------------------------------------------------------------------------------------------------------------------------------------------------------------------------------------------------------------------------------------------------------------------------------------------------------------------------------------------------------------------------------------------------------------------------------------------------------------------ggaaagaagcgtctcgatcttgctggtccgcttattgccaatcttgttcgtatcctattcctcaagctcaccaaggatgtatacaagtacctccagcgatgcgtggagaacagcaccgactttaacgtgcagatggctatcaaggccggtatcattacgaatggtctcaagtactcgctagccacgggtaactggggtgatcagaagaaggctgcatctgccaaagcaggtgtatcccaggtgttgaaccgatacacatatgcatccaccttgtcccatcttaggcgaacaaacacacccgtcggtcgtgacggaaagttggccaagccacgtcaac--------------------------------------------------------------------------------------------------------------------------------------------------------------------------------------------------------------------------------------------------------------------------------------------------------------------------------------------------------------------------------------------------------------------------------------------------------------------------------------------------------------------------------------------------------------------------------------------------------------------------------------------------------------------------------------------------------------------------------------------------------------------------------------------------------------------------------------------------------------------------------------------------------------------------------------------------------------------------------------------------------------------------------------------------------------------------------------------------------------------------------------------------------------------------------------------------------------------------------------------------------------------------------------------------------------------------------------------------------------------------------------------------------------------------------------------------------------------------------------------------------------------------------------------------------------------------------------------------------------------------------------------------------------------------------------------------------------------------------------------------------------------------------------------------------agctgctaacgtgcatttctgcgatataggtccatcttcagaccggccaatgtgtaagttaacccccgtgtcaattacgagaagcattcctctgacaatttgcagggtaaccaaatcggtgccgccttctggtgcgtgaaagctctactttggttgggcgagggcagccattctaacagtctcgcaggcagcagatctctggtgagcacggtttggacggatctggagtgtaagttttccacgcctatggatatacacaaatttgagcagcatgactgactggaaccagctacaatggtacctccgacctccagctcgagcgcatgaacgtctacttcaacgaggtatgtagccagcctta---cgacaaatagcgaaatacactaacccgccgcaggcttccggcaacaa--------------------------------------------------------------------------------------------
>Stagonospora_paludosa_CBS_135088
ttccgtaggtgaacctgcggaaggatcattaattacgaaagcttcggttccttcgggggctgtcgcatccaccctttgtctatgtgtacctctgttgtttcctcggtgggttcgcccgccgccaggaatcccttaaacccttgtatttacagtatt-caatctctgataaccttttaaattattacaacttttaacaatggatctcttggttctggcatcgatgaagaacgcagcgaaatgcgaaaagtagtgtgaattgcagaattccgtgaatcatcgaatctttgaacgcacattgcgcccctcggtattccgtggggcatgcctgttcgagcgtcatttacaccctcaagctctgcttggtgttgggcgtctgtcccgcctcgtgcgtggactcgccccaaagtcattggcagcggtcatgccagcttctcgcgcagcacatttgcgtttgacgagg-ttggcggatcagcgtccatcaagctcttttatgacttgacctcggatcaggtagggatacccgctgaac---------------------------------gggattgccctagtaacggcgagtgaagcggcaatagctcaaatttgaaatctggctccttttaggggtccgagttgtaatttgcagagggtgctttggcgtcggtagcggtctaagttccttggaacaggacatcgcagagggtgagaatcccgtttgtggtcgcatgccttcgccgtgtaaagccccttcgacgagtcgagttgtttgggaatgcagctctaaatgggaggtaaatttcttctaaagctaaatactggccagagaccgatagcgcacaagtagagtgatcgaaagatgaaaagcactttggaaagagagtcaaacagcacgtgaaattgttaaaagggaagcgcttgcagccagacttgcccgtagttgctcacctaggcttttgcctggggcattcttctgcgggcaggccagcatcagtttgggcggtcggataaaggttcctgtcatgtaactcccttcggggagaacttataggggggacgaaatgcgaccagcccggactgaggtccgcgcttcggctaggatgctggcgtaatggctgtaagcggcccgtcttgaaacacggaccaaggagtctaacatctatgcgagtgtttgggtgtcaagcccgagcgcgtaatgaaagtgaacggaggtgggaaccctttgggtgcaccatcgaccgatcctgatgtcttcggatggatttgagtaagagcatagctgttgggacccgaaagatggtgaactatgcttgaatagggtgaagccagaggaaactctggtggaggctcgcagcggttctgacgtgcaaatcgatcgtcaaatttgggcataggggcg------------------------------------------------------------------------------------------------------------------------------------------------------------------------------------------------------------------------------------------------------------------------------------------------------------------------------------------------------------------------------------------------------------------------------------------------------------------------------------------ggaaagaagcgtctcgatcttgccggtccgcttattgccaatcttgttcgtatcctattcctcaagctcaccaaggatgtatacaagtacctccagcgatgcgtggagaacagcaccgactttaacgtgcagatggctatcaaagccggtatcattacgaatggtctcaagtactcgctagccacgggtaactggggtgatcagaagaaggctgcatctgccaaagcaggtgtatctcaggtgttgaaccgatacacatatgcatccaccttgtcccatcttaggcgaacaaacacacccgtcggtcgtgacgggaagttggccaagccacgtcaac--------------------------------------------------------------------------------------------------------------------------------------------------------------------------------------------------------------------------------------------------------------------------------------------------------------------------------------------------------------------------------------------------------------------------------------------------------------------------------------------------------------------------------------------------------------------------------------------------------------------------------------------------------------------------------------------------------------------------------------------------------------------------------------------------------------------------------------------------------------------------------------------------------------------------------------------------------------------------------------------------------------------------------------------------------------------------------------------------------------------------------------------------------------------------------------------------------------------------------------------------------------------------------------------------------------------------------------------------------------------------------------------------------------------------------------------------------------------------------------------------------------------------------------------------------------------------------------------------------------------------------------------------------------------------------------------------------------------------------------------------------------------------------------------------------agctgctaacgtgcatttctgcgatataggtccatcttcagaccggccaatgtgtaagttaacccccgtgtcaattacgagaagcactcctctgacaatttgcagggtaaccaaatcggtgccgccttctggtgcgtgaaagctctactttggttgggcgagggcagccattctaacagtcttgcaggcagcagatctctggtgagcacggtttggacggatccggagtgtaagttttccacgcctatggatatacacaaattggagcagcatgactgactggaaccagctacaatggtacctccgacctccagctcgagcgcatgaacgtctacttcaacgaggtatgtagccagcctta---cgacaaatagcgaaatacactaacccgccgcaggcttccggcaacaa--------------------------------------------------------------------------------------------
>Stagonospora_uniseptata_CBS_135090
ttccgtaggtgaacctgcggaaggatcattaattatcaatgctgtagctcccttgggggttactgcactcaccctttgtctacgtgtacctctgttgtttcctcggcaggcctgtccgccgtccggaa-tcagtaaactcttgtatttatagtattaaaatctctgataactatttaaattattacaacttttaacaatggatctcttggttctggcatcgatgaagaacgcagcgaaatgcgaaaagtagtgtgaattgcagaattccgtgaatcatcgaatctttgaacgcacattgcgcccctcggtattccgtggggcatgcctgttcgagcgtcatttacaccctcaagctctgcttggtgttgagcgcctgtctcgctttctgcgtagactcgctctaaagtcattggcagcggtcgtgccaacttctcgcgcagcacatttgcgcttcttgaggtttggtggattagcatccagtaagctcttttatgacttgacctcggatcaggtagggatacccgctgaac---------------------------------gggattgccctagtaacggcgagtgaagcggcaatagctcaaatttgaaatctgactccttttaggtgtccgagttgtaatttgcagagggtgctttggcgttggtggcggtctaagttccttggaacaggacatcgcagagggtgagaatcccgtttgtggtcgcatgccttcgccgtgtaaagccccttcgacgagtcgagttgtttgggaatgcagctctaaatgggaggtaaatttcttctaaagctaaatactggccagagaccgatagcgcacaagtagagtgatcgaaagatgaaaagcactttggaaagagagtcaaacagcacgtgaaattgttaaaagggaagcgcttgcagccagacttgcccgtagttgctcacctaggcttttgcctggggcattcttctgcgggcaggccagcatcagtttgggcggtcggataaaggcctctgtcatgtacctttcttcgggaagaacttataggggaggcgtaatgcgaccagcctggactgaggaccgcgcttcggctaggatgctggcgtaatggctgtaagcggcccgtcttgaaacacggaccaaggagtctaacatctatgcgagtgtttgggtgtcaagcccgagcgcgtaatgaaagtgaacggaggtgggaaccctttgggtgcaccatcgaccgatcctgatgtcttcggatggatttgagtaagagcatagctgttgggacccgaaagatggtgaactatgcttgaatagggtgaagccagaggaaactctggtggaggctcgcagcggttctgacgtgcaaatcgatcgtcaaatttgggcataggggcg------------------------------------------------------------------------------------------------------------------------------------------------------------------------------------------------------------------------------------------------------------------------------------------------------------------------------------------------------------------------------------------------------------------------------------------------------------------------------------------ggaaagatgcgactggatcttgctggccctctgattgctaatctgttccgtatcctcttcctcaagcttacaaaggatgtgtacaagtacctccagcggtgtgtggagaacagcaccgactttaacgtgcagatggccatcaaagctggtataattaccaatggtctcaagtactcgctagccacgggtaactggggtgaccagaaaaaggctgcatcagccaaggcgggtgtctctcaggtgttgaaccgatatacctatgcgtcgacactctcccatcttcgacgaacgaatacaccagtcggtcgtgacggaaagttggccaaacctcgtcaat--------------------------------------------------------------------------------------------------------------------------------------------------------------------------------------------------------------------------------------------------------------------------------------------------------------------------------------------------------------------------------------------------------------------------------------------------------------------------------------------------------------------------------------------------------------------------------------------------------------------------------------------------------------------------------------------------------------------------------------------------------------------------------------------------------------------------------------------------------------------------------------------------------------------------------------------------------------------------------------------------------------------------------------------------------------------------------------------------------------------------------------------------------------------------------------------------------------------------------------------------------------------------------------------------------------------------------------------------------------------------------------------------------------------------------------------------------------------------------------------------------------------------------------------------------------------------------------------------------------------------------------------------------------------------------------------------------------------------------------------------------------------------------------------------------agctgctaacgggcgtttctgtgatataggttcaccttcagaccggccaatgtgtaagtgaatatctttgcaagt---ggaggggacgtctctgacgactattagggtaaccaaattggtgccgccttctggtgcgtaaaagttgtacc----cttcgcgggagcagcgattctaacagatgaacaggcagcaaatctctggcgagcacggtcttgatggatccggcgtgtaagtctactgcacccgtgcaactcagcaactttgtacagaatggctgattcggaatagctacaatggcacttcggatctccagctcgagcgcatgaacgtctacttcaacgaggtatgtgactcgacgcaatccattcgccacgagcgtagactaatgccctccaggcgtctggcaacaa--------------------------------------------------------------------------------------------
>Stagonospora_uniseptata_S607
ttccgtaggtgaacctgcggaaggatcattaattatcaatgctgtagctcccttgggggttactgcactcaccctttgtctacgtgtacctctgttgtttcctcggcaggcctgtccgccgtccggaa-tcagtaaactcttgtatttatagtattaaaatctctgataactatttaaattattacaacttttaacaatggatctcttggttctggcatcgatgaagaacgcagcgaaatgcgaaaagtagtgtgaattgcagaattccgtgaatcatcgaatctttgaacgcacattgcgcccctcggtattccgtggggcatgcctgttcgagcgtcatttacaccctcaagctctgcttggtgttgagcgcctgtctcgctttctgcgtagactcgctctaaagtcattggcagcggtcgtgccaacttctcgcgcagcacatttgcgcttcttgaggtttggtggattagcatccagtaagctcttttatgacttgacctcggatcaggtagggatacccgctgaac---------------------------------gggattgccctagtaacggcgagtgaagcggcaatagctcaaatttgaaatctgactccttttaggtgtccgagttgtaatttgcagagggtgctttggcgttggtggcggtctaagttccttggaacaggacatcgcagagggtgagaatcccgtttgtggtcgcatgccttcgccgtgtaaagccccttcgacgagtcgagttgtttgggaatgcagctctaaatgggaggtaaatttcttctaaagctaaatactggccagagaccgatagcgcacaagtagagtgatcgaaagatgaaaagcactttggaaagagagtcaaacagcacgtgaaattgttaaaagggaagcgcttgcagccagacttgcccgtagttgctcacctaggcttttgcctggggcattcttctgcgggcaggccagcatcagtttgggcggtcggataaaggcctctgtcatgtacctttcttcgggaagaacttataggggaggcgtaatgcgaccagcctggactgaggaccgcgcttcggctaggatgctggcgtaatggctgtaagcggcccgtcttgaaacacggaccaaggagtctaacatctatgcgagtgtttgggtgtcaagcccgagcgcgtaatgaaagtgaacggaggtgggaaccctttgggtgcaccatcgaccgatcctgatgtcttcggatggatttgagtaagagcatagctgttgggacccgaaagatggtgaactatgcttgaatagggtgaagccagaggaaactctggtggaggctcgcagcggttctgacgtgcaaatcgatcgtcaaatttgggcataggggcg------------------------------------------------------------------------------------------------------------------------------------------------------------------------------------------------------------------------------------------------------------------------------------------------------------------------------------------------------------------------------------------------------------------------------------------------------------------------------------------ggaaagaagcgactggatcttgctggccctctgattgctaatctgttccgtatcctcttcctcaagcttacaaaggatgtgtacaagtacctccagcggtgtgtggagaacagcaccgactttaacgtgcagatggccatcaaagctggtataattaccaatggtctcaagtactcgctagccacgggtaactggggtgaccagaaaaaggctgcatcagccaaggcgggtgtctctcaggtgttgaaccgatatacctatgcgtcgacactctcccatcttcgacgaacgaatacaccagtcggtcgtgacggaaagttggccaaacctcgtcaat--------------------------------------------------------------------------------------------------------------------------------------------------------------------------------------------------------------------------------------------------------------------------------------------------------------------------------------------------------------------------------------------------------------------------------------------------------------------------------------------------------------------------------------------------------------------------------------------------------------------------------------------------------------------------------------------------------------------------------------------------------------------------------------------------------------------------------------------------------------------------------------------------------------------------------------------------------------------------------------------------------------------------------------------------------------------------------------------------------------------------------------------------------------------------------------------------------------------------------------------------------------------------------------------------------------------------------------------------------------------------------------------------------------------------------------------------------------------------------------------------------------------------------------------------------------------------------------------------------------------------------------------------------------------------------------------------------------------------------------------------------------------------------------------------------agctgctaacgggcgtttctgtgatataggttcaccttcagaccggccaatgtgtaagtgaatatctttgcaagt---ggaggggacgtctctgacgactattagggtaaccaaattggtgccgccttctggtgcgtaaaagttgtacc----cttcgcgggagcagcgattctaacagatgaacaggcagcaaatctctggcgagcacggtcttgatggatccggcgtgtaagtctactgcacccgtgcaactcagcaactttgtacagaatggctgattcggaatagctacaatggcacttcggatctccagctcgagcgcatgaacgtctacttcaacgaggtatgtgactcgacgcaatccattcgccacgagcgtagactaatgccctccaggcgtctggcaacaa--------------------------------------------------------------------------------------------
>Stagonospora_pseudopaludosa_CPC_22654
ttccgtaggtgaacctgcggaaggatcattacataacgatgccgtcgcccctccgggggaaggcttatccaccctttgtctatgcgtacctctgttgtttcctcggcaggctcgcctgccgccaggaaccccttaaacccttgta-tcgcagtatgaaaacctctgataactatttaaattattacaactttcaacaatggatctcttggttctggcatcgatgaagaacgcagcgaaatgcgaaaagtagtgtgaattgcagaattccgtgaatcatcgaatctttgaacgcacattgcgcccctcggtattccgtggggcatgcctgttcgagcgtcatttacaccctcaagctctgcttggtgttgggcgtctgtcccgcttcgcgcgcggactcgccccaaagtcattggcagcggtcgtgccagcttctcgcgcagcacatttgcgcttctcgaagtctggtggatcggcgtccattaagcctttttttgacttgacctcggatcaggtagggatacccgctgaacgcatatcaataagcggaggaaaagaaaccaactgggattgccctagtaacggcgagtgaagcggcaatagctcaaatttgaaatctggctccttttaggggtccgagttgtaatttgcagagggtgctttggtgttggtggcggtctaagttccttggaacaggacatcgcagagggtgagaatcccgtttgtggtcgcctaccttcgccgtgtaaagccccttcgacgagtcgagttgtttgggaatgcagctctaaatgggaggtaaatttcttctaaagctaaatactggccagagaccgatagcgcacaagtagagtgatcgaaagatgaaaagcactttggaaagagagtcaaacagcacgtgaaattgttgaaagggaagcgcttgcagccagacttgcccgtagttgctcacctaggcttttgcctggggcattcttctgcgggcaggccagcatcagtttgggcggtcggataaaggcctctgtcacgtaccttccttcgggaaggacttataggggaggcgaaatgcgaccagcctggactgaggtccgcgcttcggctaggatgctggcgtaatggctgtaagcggcccgtcttgaaacacggaccaaggagtctaacatctatgcgagtgtttgggtgtcaagcccgagcgcgtaatgaaagtgaacggaggtgggaaccctttgggtgcaccatcgaccgatcctgatgtcttcggatggatttgagtaagagcatagctgttgggacccgaaagatggtgaactatgcttgaatagggtgaagccagaggaaactctggtggaggctcgcagcggttctgacgtgcaaatcgatcgtcaaatttgggcatag-------------------------------------------------------------------------------------------------------------------------------------------------------------------------------------------------------------------------------------------------------------------------------------------------------------------------------------------------------------------------------------------------------------------------------------------------------------------------------------------------------------------------------------------------------------------------------------------------------------------------------------------------------------------------------------------------------------------------------------------------------------------------------------------------------------------------------------------------------------------------------------------------------------------------------------------------------------------------------------------------------------------------------------------------------------------------------------------------------------------------------------------------------------------------------------------------------------------------------------------------------------------------------------------------------------------------------------------------------------------------------------------------------------------------------------------------------------------------------------------------------------------------------------------------------------------------------------------------------------------------------------------------------------------------------------------------------------------------------------------------------------------------------------------------------------------------------------------------------------------------------------------------------------------------------------------------------------------------------------------------------------------------------------------------------------------------------------------------------------------------------------------------------------------------------------------------------------------------------------------------------------------------------------------------------------------------------------------------------------------------------------------------------------------------------------------------------------------------------------------------------------------------------------------------------------------------------------------------------------------------------------------------------------------------------------------------------------------------------------------------------------------------------------------------------------------------------------------------------------------------------------------------------------------------------------------------------------------------------------------------------------------------------------------------------------------------------------------------------------------------------------------------------------------------------
>Stagonospora_chrysopyla_CBS_137792
ttccgtaggtgaacctgcggaaggatcattaattacgaaagcttcggccctcctgggggctgtcgcatccaccctttgtctatgtgtacctctgttgtttcctcggtgggctcgcccgcctctaggaaccccctaaacccttgtatttacagtatt-caatctctgataactttttaaattattacaacttttaacaatggatctcttggttctggcatcgatgaagaacgcagcgaaatgcgaaaagtagtgtgaattgcagaattccgtgaatcatcgaatctttgaacgcacattgcgcccctcggtattccgtggggcatgcctgttcgagcgtcatttacaccctcaagctctgcttggtgttgggcgtctgtcccgcctagtgcgtggactcgccccaaagtcattggcagcggtcatgccggcttctcgcgcagcacatttgcgttgacggagg-ccggtggatcggcgtccacaaagctcttttatgacttgacctcggatcaggtaggg----------------------------------------------------------------------------------------------------------------------------------------------------------------------------------------------------------------------------------------------------------------------------------------------------------------------------------------------------------------------------------------------------------------------------------------------------------------------------------------------------------------------------------------------------------------------------------------------------------------------------------------------------------------------------------------------------------------------------------------------------------------------------------------------------------------------------------------------------------------------------------------------------------------------------------------------------------------------------------------------------------------------------------------------------------------------------------------------------------------------------------------------------------------------------------------------------------------------------------------------------------------------------------------------------------------------------------------------------------------------------------------------------------------------------------------------------------------------------------------------------------------------------------------------------------------------------------------------------------------------------------------------------------------------------------------------------------------------------------------------------------------------------------------------------------------------------------------------------------------------------------------------------------------------------------------------------------------------------------------------------------------------------------------------------------------------------------------------------------------------------------------------------------------------------------------------------------------------------------------------------------------------------------------------------------------------------------------------------------------------------------------------------------------------------------------------------------------------------------------------------------------------------------------------------------------------------------------------------------------------------------------------------------------------------------------------------------------------------------------------------------------------------------------------------------------------------------------------------------------------------------------------------------------------------------------------------------------------------------------------------------------------------------------------------------------------------------------------------------------------------------------------------------------------------------------------------------------------------------------------------------------------------------------------------------------------------------------------------------------------------------------------------------------------------------------------------------------------------------------------------------------------------------------------------------------------agctgctaacgtgcatttctgcgatataggtccatcttcagaccggccaatgtgtaagtcaacctccgtgtcaattatgagaagcattcctctgacaagctgtagggtaaccaaatcggtgccgccttctggtgcgtgaaagctctactttggtcgggcgagggcagccattctaacagtctcgcaggcagcagatctctggtgagcacggtttggacggatccggagtgtaagtttttcatgcctatggatatatacaaatttgagctgcatgactgactggaactagctacaatggtacctccgacctccagctcgagcgcatgaacgtctacttcaacgaggtatgtggccagcttca---cgacagatagaaaaatacactaacccgccgcaggcttccggcaacaaatttgttccccgtgccgtcctgtcgatttggagcccggaactatggacgccgtccgcgctggacccttcggacagctcttccgtcctgacaa
>Stagonospora_poaceicola_NCYUCC_19_0350
-----------------cggaaggatcattaattacgcaagctgcggcccctccgggggccgttgcatctaccctttgtctac-tgtacctctgttgtttcctcggcaggcttgcctgccgct-ggaaccccataaacccttgtatttaaagcattacaa--tctgatacct-attaaattattacaactttcaacaatggatctcttggttctggcatcgatgaagaacgcagcgaaatgcgaaaagtagtgtgaattgcagaattccgtgaatcatcgaatctttgaacgcacattgcgcccctcggtattccgtggggcatgcctgttcgagcgtcatttacaccctcaagctctgcttggtgttgggcgtctgtcccgcttcatgcgtggactcgccccaaagtcattggcagcggtcgtgccagcttctcacgcagcacatttgcgtttcttgaagcctggtggatcagcatccagtaagctctttttatgactgacctcggatcag-taggcatt----------------------------------------------attgccctagtaacggcgagtgaagcggcaatagctcaaatttgaaatctggccccttttaggggtccgagttgtaatttgcagagggtgctttggcgttggtagcggtctaagttccttggaacaggacatcgcagagggtgagaatcccgtttgtggtcgcatgccttcgccgtgtaaagccccttcgacgagtcgagttgtttgggaatgcagctctaaatgggaggtaaatttcttctaaagctaaatactggccagagaccgatagcgcacaagtagagtgatcgaaagatgaaaagcactttggaaagagagtcaaacagcacgtgaaattgttgaaagggaagcgcttgcagccagacttgcccgtagttgctcacccaggcttttgcccggggcattcttctgcgggcaggccagcatcagtttaggcggtcggataaaggtctctgtcatgtaacttccttcgggtagaacttataggggagacgaaatgcgaccagcccggactgaggaccgcgcttcggctaggatgctggcgtaatggctgtaagcggcccgtcttgaaacacggaccaaggagtctaacatctatgcgagtgtttgggtgccaagcccgagcgcgtaatgaaagtgaacggaggtgggaaccctttgggtccaccatcgaccgaccctgatgtcttcggatggatttgagtaagagcatagctgttgggacccgaaagatggtgaactatgcttgaatagggtgaagccagaggaaactctggtggaggctcgcagcggttctgacgtgcaaatcgatcgtcaaatttgggcataggggcgaaagactaatcgatct---------------cctgccgaag-----------------------------------------------------------------------------------------------------------------------------------------------------------------------------------------------------------------------------------------------------------------------------------------------------------------------------------------------------------------------------------------------------------------------------------------------------------------------------------------------------------------------------------------------------------------------------------------------------------------------------------------------------------------------------------------------------------------------------------------------------------------------------------------------------------------------------------------------------------------------------------------------------------------------------------------------------------------------------------------------------------------------------------------------------------------------------------------------------------------------------------------------------------------------------------------------------------------------------------------------------------------------------------------------------------------------------------------------------------------------------------------------------------------------------------------------------------------------------------------------------------------------------------------------------accgtgaaactgcgatggctcataaatcagtatcgtttatttgatagtacctcactacatggatacctgtggtaattctagagctaatacatgctaaaaacccgacttcggaaggggtgtatttattagataaaaaaccaatgcccttcggggctctttggtgattcataataacttctcagatcgcatggccttgcgccggcgacggttcattcaaatttctgccctatcaactttcgatggtaaggtattggcttaccatggtggcaacgggtaacggggaattagggttcgattccggagagttagcctgagaaacggctaacacatccaaggaaggcagcaggcgcgcaaattacccaatcccgatacggggaggtagtgacaataaatactgatacagggctcttttgggtcttgtaattggaatgagtacaatttaaacctcttaacgaggaacaattggagggcaagtctggtgccagcagccgcggtaattccagctccaatagcgtatattaaagttgttgcagttaaaaagctcgtagttgaacctttggcctggctggcaggtccgcctcaccgcgtgcacttgtccggccgggccttttcttctggagaaccgcatgcccttcactgggtgtgttggggaccaggacttttactttgaaaaaattagagtgttcaaagcaggcctttgctcgaatattacagcatggaataatagaataggacgtgcggttctattttgttggtttctaggaccgccgtaatgattaatagggacagtcgggggcatcagtattcaattgtcagaggtgaaattcttggatttattgaagactaactactgcgaaagcatttgccaaggatgttttcattaatcagtgaacgaaagttaggggatcgaagacgatcagataccgtcgtagtcttaaccataaactatgccgactagggatcgggcggtgttacttttttgactcgctcggcaccttacgagaaatcaaagt-----------------------------------------------------------------------------------------------------------------------------------------------------------------------------------------------------------------------------------------------------------------------------------------------------------------------------------------------------------------------------------------------------------------------------------------------------------------------------------------------------------------------
>Stagonospora_tauntonensis_BRIP_70573
--------------ctgcggaaggatcattaattacgcaagctatagccccttcgggggctattgcatccaccctttgtctactcgtacctctgttgtttcctcggtaggcttgcctgccgctaggaaccccttaaacccttgtattaatagtattaaaatctctgataactatttaaattattacaactttcaacaatggatctcttggttctggcatcgatgaagaacgcagcgaaatgcgaaaagtagtgtgaattgcagaattccgtgaatcatcgaatctttgaacgcacattgcgcccctcggtattccgtggggcatgcctgttcgagcgtcatttacaccctcaagctctgcttggtgttgggcgtctgtcccgctttacgcgtggactcgccccaaagtcattggcagcggtcgtgccagcttctcgcgcagcacatttgcgtttcttgaagtttggtggatcagcatccagtaagctcttttatgacttgacctcggatcaggtagggatacccgctgaac--------------ggaggaaaagaaaccaactgggattgccctagtaacggcgagtgaagcggcaatagctcaaatttgaaatctggctccttttaggggtccgagttgtaatttgcagagggtgctttggcgttggtagcggtctaagttccttggaacaggacatcgcagagggtgagaatcccgtttgtggtcgcatgccttcgccgtgtaaagccccttcgacgagtcgagttgtttgggaatgcagctctaaatgggaggtaaatttcttctaaagctaaatactggccagagaccgatagcgcacaagtagagtgatcgaaagatgaaaagcactttggaaagagagtcaaacagcacgtgaaattgttgaaagggaagcgcttgcagtcagacttgcccgtagttgctcacctaggcttttgcctggggcattcttctgcgggcaggccagcatcagtttgggcggtcggataaaggtctctgtcatgtagcttccttcgggaagaacttataggggagacgaaatgcgaccagcctggactgaggtccgcgcttcggctaggatgctggcgtaatggctgtaagcggcccgtcttgaaacacggaccaaggagtctaacatctatgcgagtgtttgggtgtcaagcccgagcgcgtaatgaaagtgaacggaggtgggaaccctttgggtgcaccatcgaccgatcctgatgtcttcggatggatttgagtaagagcatagctgttgggacccgaaagatggtgaactatgcttgaatagggtgaagccagaggaaactctggtggaggctcgcagcggttctgacgtgcaaatcgatcgtcaaatttgggcataggggcgaaagactaatcgaactatctagtagctggtc--------------------------------------------------------------------------------------------------------------------------------------------------------------------------------------------------------------------------------------------------------------------------------------------------------------------------------------------------------------------------------------------------------------------------------------------------------------------------------------------------------------------------------------------------------------------------------------------------------------------------------------------------------------------------------------gccaaagcaggtgtgtcccaggtgttgaatagatacacatatgcatccaccttgtcccatcttcggcgaacaaacacgcccgtcggtcgtgacggaaagctggccaagccgcgccaattgcacaacagtcattggggtcttgtttgccctgctgagacgcctgaaggacaggcctgtggtctggtcaagaacttgtcgctcatgtgctatgtcagtgtcggtagcgagagtcagcccattaccgatttcatgtcaggccgcaacatggaattgcttgaggaatttgaccctcagatgaacccgaccgccacaaaggtgtttgtcaatggtgtttgggtcggtacacacaacaatccttcacaactgattacgacggtacaggagcttcgccgcaacggtaccctatcatacgaaatgagtttggtccgagacattcgtgaccgtgaattcaagatcttcaccgacgctggacgtgtcatgaggccgctctttgtcgtggacaacgacgttcgcagcccgaaccagaaccgcctcgtcttcaaccgcgatcacttcaacctcattcaaaacgacgagcaggtcgaggtcggtggtatgagcgaggaagaagcgaacaacgctaggtttggttggcgaggtcttctccagagcggttgtgtcgagtaccttgatgctgaagaagaagagtctgccatgattgtcatgtcccccgaggatctggacgagtggcgtgagatgaagcagggcaacactgggccaccacaagagttgcgaccggatctgcgactcgcacctgtcaagccgaagcccaacgctgctgttgccgcttacactcattgcgaccgtgaaactgcgatggctcataaatcagtatcgtttatttgatagtaccttactacttggatacctgtggtaattctagagctaatacatgctaaaaacccgacttcggaaggggtgtatttattagataaaaaaccaatgcccttcggggctccttggtgattcataataacttctcagatcgcatggccttgcgccggcgacggttcattcaaatttctgccctatcaactttcgatggtaaggtattggcttaccatggtggcaacgggtaacggggaattagggttcgattccggagagttagcctgagaaacggctaacacatccaaggaaggcagcaggcgcgcaaattacccaatcccgatacggggaggtagtgacaataaatactgatacagggctcttttgggtcttgtaattggaatgagtacaatttaaacctcttaacgaggaacaattggagggcaagtctggtgccagcagccgcggtaattccagctccaatagcgtatattaaagttgttgcagttaaaaagctcgtagttgaacctttggcctggctggcaggtccgcctcaccgcgtgcacttgtccggccgggccttttcttctggagaaccgcatgcccttcactgggtgtgttggggaccaggacttttactttgaaaaaattagagtgttcaaagcaggcctttgctcgaatattacagcatggaataatagaataggacgtgcggttctattttgttggtttctaggaccgccgtaatgattaatagggacagtcgggggcatcagtattcaattgtcagaggtgaaattcttggatttattgaagactaactactgcgaaagcatttgccaaggatgttttcattaatcagtgaacgaaagttaggggatcgaagacgatcagataccgtcgtagtcttaaccataaactatgccgactagggatcgggcggtgttattattttgactcgctcggc-------------------------------------------------------------------------------------------------------------------------------------------------------------------------------------------------------------------------------------------------------------------------------------------------------------------------------------------------------------------------------------------------------------------------------------------------------------------------------------------------------------------------------------------
>Stagonospora_tauntonensis_BRIP_70684
---------------------------attaattacgcaagctatagccccttcgggggctattgcatccaccctttgtctactcgtacctctgttgtttcctcggtaggcttgcctgccgctaggaaccccttaaacccttgtattaatagtattaaaatctctgataactatttaaattattacaactttcaacaatggatctcttggttctggcatcgatgaagaacgcagcgaaatgcgaaaagtagtgtgaattgcagaattccgtgaatcatcgaatctttgaacgcacattgcgcccctcggtattccgtggggcatgcctgttcgagcgtcatttacaccctcaagctctgcttggtgttgggcgtctgtcccgctttacgcgtggactcgccccaaagtcattggcagcggtcgtgccagcttctcgcgcagcacatttgcgtttcttgaagtttggtggatcagcatccagtaagctcttttatgacttgacctc-----------------------------------------------------------gggattgccctagtaacggcgagtgaagcggcaatagctcaaatttgaaatctggctccttttaggggtccgagttgtaatttgcagagggtgctttggcgttggtagcggtctaagttccttggaacaggacatcgcagagggtgagaatcccgtttgtggtcgcatgccttcgccgtgtaaagccccttcgacgagtcgagttgtttgggaatgcagctctaaatgggaggtaaatttcttctaaagctaaatactggccagagaccgatagcgcacaagtagagtgatcgaaagatgaaaagcactttggaaagagagtcaaacagcacgtgaaattgttgaaagggaagcgcttgcagtcagacttgcccgtagttgctcacctaggcttttgcctggggcattcttctgcgggcaggccagcatcagtttgggcggtcggataaaggtctctgtcatgtagcttccttcgggaagaacttataggggagacgaaatgcgaccagcctggactgaggtccgcgcttcggctaggatgctggcgtaatggctgtaagcggcccgtcttgaaacacggaccaaggagtctaacatctatgcgagtgtttgggtgtcaagcccgagcgcgtaatgaaagtgaacggaggtgggaaccctttgggtgcaccatcgaccgatcctgatgtcttcggatggatttgagtaagagcatagctgttgggacccgaaagatggtgaactatgcttgaatagggtgaagccagaggaaactctggtggaggctcgcagcggttctgacgtgcaaatcgatcgtcaaatttgggcataggggcgaa---------------------------------------------------------------------------------------------------------------------------------------------------------------------------------------------------------------------------------------------------------------------------------------------------------------------------------------------------------------------------------------------------------------------------------------------------------------------------------------------------------------------------------------------------------------------------------------------------------------------------------------------------------------------------------------------------------------------------------------------------------atatgcatccagcttgtcccatcttcggcgaacaaacacgcccgtcggtcgtgacggaaagctggccaagccgcgccaattgcacaacagtcattggggtcttgtttgccctgctgagacgcctgaaggacaggcctgtggtctggtcaagaacttgtcgctcatgtgctatgtcagtgtcggtagcgagagtcagcccattaccgatttcatgtcaggccgcaacatggaattgcttgaggaatttgaccctcagatgaacccgaccgccacaaaggtgtttgtcaatggtgtttgggtcggtacacacaacaatccttcacaactgattacgacggtacaggagcttcgccgcaacggtaccctatcatacgaaatgagtttggtccgagacattcgtgaccgtgaattcaagatcttcaccgacgctggacgtgtcatgaggccgctctttgtcgtggacaacgacgttcgcagcccgaaccagaaccgcctcgtcttcaaccgcgatcacttcaacctcattcaaaacgacgagcaggtcgaggtcggtggtatgagcgaggaagaagcgaacaacgctaggtttggttggcgaggtcttctccagagcggttgtgtcgagtaccttgatgctgaagaagaagagtctgccatgattgtcatgtcccccgaggatctggacgagtggcgtgagatgaagcagggcaacactgggccaccacaagagttgcgaccggatctgcgactcgcacctgtcaagccgaagcccaacgctgctgttgccgcttacactcattgcg---------------tggctcataaatcagtatcgtttatttgatagtaccttactacttggatacctgtggtaattctagagctaatacatgctaaaaacccgacttcggaaggggtgtatttattagataaaaaaccaatgcccttcggggctccttggtgattcataataacttctcagatcgcatggccttgcgccggcgacggttcattcaaatttctgccctatcaactttcgatggtaaggtattggcttaccatggtggcaacgggtaacggggaattagggttcgattccggagagttagcctgagaaacggctaacacatccaaggaaggcagcaggcgcgcaaattacccaatcccgatacggggaggtagtgacaataaatactgatacagggctcttttgggtcttgtaattggaatgagtacaatttaaacctcttaacgaggaacaattggagggcaagtctggtgccagcagccgcggtaattccagctccaatagcgtatattaaagttgttgcagttaaaaagctcgtagttgaacctttggcctggctggcaggtccgcctcaccgcgtgcacttgtccggccgggccttttcttctggagaaccgcatgcccttcactgggtgtgttggggaccaggacttttactttgaaaaaattagagtgttcaaagcaggcctttgctcgaatattacagcatggaataatagaataggacgtgcggttctattttgttggtttctaggaccgccgtaatgattaatagggacagtcgggggcatcagtattcaattgtcagaggtgaaattcttggatttattgaagactaactactgcgaaagcatttgccaaggatgttttcattaatcagtgaacgaaagttaggggatcgaagacgatcagataccgtcgtagtcttaaccataaactatgccgactagggatcgggcggtgttattattttgactcgctcggcaccttacgag---------------------------------------------------------------------------------------------------------------------------------------------------------------------------------------------------------------------------------------------------------------------------------------------------------------------------------------------------------------------------------------------------------------------------------------------------------------------------------------------------------------------------------
>Stagonospora_victoriana_CBS_143403
ttccgtaggtgaacctgcggaaggatcattaattacgcaagctatagcccctttgggggttattgcacccaccctttgtctac-tgtacctctgttgtttcctcggcgggcttgcccgtcgctaggaaccccttaaactcttgtatttaaagca-taaaatctctgataactatttaaattattacaactttcaacaatggatctcttggttctggcatcgatgaagaacgcagcgaaatgcgaaaagtagtgtgaattgcagaattccgtgaatcatcgaatctttgaacgcacattgcgcccctcggtattccgtggggcatgcctgttcgagcgtcatttacaccctcaagctctgcttggtgttgggcgtctgtcccgcttcacgcgtggactcgccccaaagtcattggcagcggtcatgccagcttctcgcgcagcacatttgcgtttcttgaagcttggtaggtcagcgtccagtaagctctttcatgacttgacctcggatcaggtagggatacccgctgaac---------------------------ccaactgggattgccctagtaacggcgagtgaagcggcaatagctcaaatttgaaatctgggtccttttagggctccgagttgtaatttgcagagggtgctttggcgtaggtagcggtctaagttccttggaacaggacatcgcagagggtgagaatcccgtttgtggtcgcatgccttcgccgtgtaaagccccttcgacgagtcgagttgtttgggaatgcagctctaaatgggaggtaaatttcttctaaagctaaatactggccagagaccgatagcgcacaagtagagtgatcgaaagatgaaaagcactttggaaagagagtcaaacagcacgtgaaattgttgaaagggaagcgcttgcagccagacttgcccgtagttgctcacctaggcttttgcctggggcattcttctgcgggcaggccagcatcagtttgggcggtcggataaaggtctctgtcatgtagcttccttcgggaagaacttataggggagacgaaatgcgaccagcctggactgaggtccgcgcttctgctaggatgctggcgtaatggctgtaagcggcccgtcttgaaacacggaccaaggagtctaacatctatgcgagtgtttgggtgtcaagcccgagcgcgtaatgaaagtgaacggaggtgggaaccctttgggtgcaccatcgaccgatcctgatgtcttcggatggatttgagtaagagcatagctgttgggacccgaaagatggtgaactatgcttgaatagggtgaagccagaggaaactctggtggaggctcgcagcggttctgacgtgcaaatcgatcgtcaaatttgggcataggggcgaaagactaatcgaa------------------------------------------------------------------------------------------------------------------------------------------------------------------------------------------------------------------------------------------------------------------------------------------------------------------------------------------------------------------------------------------------------------------------------------------------------------------------------------------------------------------------------------------------------------------------------------------------------------------------------------------------------------------------------------------------------------------------------------------------------------------------------------------------------------------------------------------------------------------------------------------------------------------------------------------------------------------------------------------------------------------------------------------------------------------------------------------------------------------------------------------------------------------------------------------------------------------------------------------------------------------------------------------------------------------------------------------------------------------------------------------------------------------------------------------------------------------------------------------------------------------------------------------------------------------------------------------------------------------------------------------------------------------------------------------------------------------------------------------------------------------------------------------------------------------------------------------------------------------------------------------------------------------------------------------------------------------------------------------------------------------------------------------------------------------------------------------------------------------------------------------------------------------------------------------------------------------------------------------------------------------------------------------------------------------------------------------------------------------------------------------------------------------------------------------------------------------------------------------------------------------------------------------------------------------------------------------------------------------------------------------------------------------------------------------------------------------------------------------------------aatcggtgctgctttctggtgcgtgaaagctctacttcggcctcgcgagagcagccgttctaacagtctcgcaggcagcagatctctggtgagcacggtctggacggatccggagtgtaagtcttccatgcctatgcacgtaggccgattggacccgcacgactgactgtgaccagctacaatggaacctcggacctccagctcgagcgcatgaacgtctacttcaacgaggtatgtgaccagatgcagcccctccggcaggaacgccgactgacacgctgcaggcttccggcaacaagttcgtcccccgtgccgtcctgtcgatttggagcccggaaccatggacgccgtccgcgctggacctttcggacagctcttccgtcccgacaa
>Stagonospora_lomandrae_CBS_143447
--------------ctgcggaaggatcattaattacgaaagctgtagccccttcgggggttattgcatccaccctttgtctatgtgtacctctgttgtttcctcggcaggcttgcctgccgctaggaaccctttaaactcttgtatttacagtattaaaatctctgataactatttaaattattacaactttcaacaatggatctcttggttctggcatcgatgaagaacgcagcgaaatgcgaaaagtagtgtgaattgcagaattccgtgaatcatcgaatctttgaacgcacattgcgcccctcggtattccgtggggcatgcctgttcgagcgtcatttacaccctcaagctctgcttggtgttgggcgtctgtcccgcttcacgcgtggactcgccccaaagtcattggcagcggtcgtgccagcttctaacgcagcacatttgcg-ttcttgaagtttggtggatcagcatccagcaagctcttttatgacttgacctcggatcaggtagggatacccgctgaac----------------------------caactgggattgccctagtaacggcgagtgaagcggcaatagctcaaatttgaaatctggctccttttaggggtccgagttgtaatttgcagagggtgctttggcgttggtagcggtctaagttccttggaacaggacatcgcagagggtgagaatcccgtttgtggtcgcatgccttcgccgtgtaaagccccttcgacgagtcgagttgtttgggaatgcagctctaaatgggaggtaaatttcttctaaagctaaatactggccagagaccgatagcgcacaagtagagtgatcgaaagatgaaaagcactttggaaagagagtcaaacagcacgtgaaattgttgaaagggaagcgcttgcagtcagacttgcccgtagttgctcacctaggcttttgcctggggcattcttctacgggcaggccagcatcagtttgggcggtcggataaaggtctctgtcatgtaacttccttcgggaagaacttataggggagacgaaatgcgaccagcccggactgaggtccgcgcttctgctaggatgctggcgtaatggctgtaagcggcccgtcttgaaacacggaccaaggagtctaacatctatgcgagtgtttgggtgtcaagcccgagcgcgtaatgaaagtgaacggaggtgggaaccctttgggtgcaccatcgaccgatcctgatgtcttcggatggatttgagtaagagcatagctgttgggacccgaaagatggtgaactatgcttgaatagggtgaagccagaggaaactctggtggaggctcgcagcggttctgacgtgcaaatcgatcgtcaaatttgggcataggggcgaaagactaatcgaac---------------------------------------------------------------------------------------------------------------------------------------------------------------------------------------------------------------------------------------------------------------------------------------------------------------------------------------------------------------------------------------------------------------------------------------------------------------------------------------------------------------------------------------------------------------------------------------------------------------------------------------------------------------------------------------------------------------------------------------------tatgcatccaccttgtcccatcttaggcgaacaaacacacccgttggccgtgacggaaagctggccaaaccgcgtcaattgcacaacagtcactggggtctcgtttgccccgccgagacgcccgaaggccaggcatgtggtctggtcaagaacttgtcgctcatgtgctacgtgagtgttggtagcgagagtcagcccatcaccgacttcatgtcgggtcgtaacatggaactgctcgaggagtttgaccctcagatgaaccctaccgccacaaaggtgttcgtcaacggtgtctgggttggtacacacaacaacccacagcagctgattacgacggtccaggagcttcgtcgcaacggtaccctgtcatacgaaatgagtttggtccgagacattcgtgaccgtgaattcaagatcttcactgacgctggacgtgtcatgaggcccttgtttgtggtcgacaacgatgttcgcagtccgaaccagaaccgtcttgtcttcaaccgagaccacttcaatctcatccagaacgacgagcaggtggaggttggcggtatgagcgaggaagaggcgaacaatgcgagattcggttggcgcggtcttctccagagtggctgtgtcgagtaccttgacgccgaggaagaggagtccgccatgatcgtcatgtctcccgaggatctagacgagtggcgtgaaatgaagcagggcaatactggaccaccgcaagaattgcgaccggatttgcgactcgcacctgtcaagccgaagcccaatccctctgtcgccgcatatactcattgcg----------------------------------------------------------------------------------------------------------------------------------------------------------------------------------------------------------------------------------------------------------------------------------------------------------------------------------------------------------------------------------------------------------------------------------------------------------------------------------------------------------------------------------------------------------------------------------------------------------------------------------------------------------------------------------------------------------------------------------------------------------------------------------------------------------------------------------------------------------------------------------------------------------------------------------------------------------------------------------------------------------------------------------------------------------------------------------------------------------------------------------------------------------------------------------------------------------------------------------------------------------------------------------------------------------------------------------------------------------------------------------------------------------------------------------------------------------------------------------------------------------------------------------------------------------------------------
>Stagonospora_bicolor_ATCC_42652
-----taggtgaacctgcggaaggatcattaattacgcaagctatagccccgaaaggggttattgcatccaccctttgtctacttgtacctctgttgtttcctcggcaggcttgcctgccgctaggaaccccacaaacccttgtatttaaagtatcaaaatctctgataactatttaaattattacaactttcaacaatggatctcttggttctggcatcgatgaagaacgcagcgaaatgcgaaaagtagtgtgaattgcagaattccgtgaatcatcgaatctttgaacgcacattgcgcccctcggtattccgtggggcatgcctgttcgagcgtcatttacaccctcaagctctgcttggtgttgggcgtctgtcccgctttctgcgtggactcgccccaaagtcattggcagcggtcgtgccagcttctcacgcagcacatttgcgtttcttgaagtttggtggatcagcatccagtaagctcttttatgacttgacctcggatcaggtagggatacccgctgaac----------------------------------------------------------------------------------------------------------------------------------------------------------------------------------------------------------------------------------------------------------------------------------------------------------------------------------------------------------------------------------------------------------------------------------------------------------------------------------------------------------------------------------------------------------------------------------------------------------------------------------------------------------------------------------------------------------------------------------------------------------------------------------------------------------------------------------------------------------------------------------------------------------------------------------------------------------------------------------------------------------------------------------------------------------------------------------------------------------------------------------------------------------------------------------------------------------------------------------------------------------------------------------------------------------------------------------------------------------------------------------------------------------------------------------------------------------------------------------------------------------------------------------------------------------------------------------------------------------------------------------------------------------------------------------------------------------------------------------------------------------------------------------------------------------------------------------------------------------------------------------------------------------------------------------------------------------------------------------------------------------------------------------------------------------------------------------------------------------------------------------------------------------------------------------------------------------------------------------------------------------------------------------------------------------------------------------------------------------------------------------------------------------------------------------------------------------------------------------------------------accgtgaaactgcgatggctcataaatcagtatcgtttatttgatagtaccttactacttggatacctgtggtaattctagagctaatacatgctaaaaaccaaacttcggaatgggtgtatttattagataaaaaaccaatgcccttcggggctccttggtgattcataataacttctcagatcgcatggccttgcgccggcgacggttcattcaaatttctgccctatcaactttcgatggtaaggtattggcttaccatggtggcaacgggtaacggggaattagggttcgattccggagagttagcctgagaaacggctaacacatccaaggaaggcagcaggcgcgcaaattacccaatcccgatacggggaggtagtgacaataaatactgatacagggctcttttgggtcttgtaattggaatgagtacaatttaaacctcttaacgaggaacaattggagggcaagtctggtgccagcagccgcggtaattccagctccaatagcgtatattaaagttgttgcagttaaaaagctcgtagttgaacctttggcctggctggcaggtccgcctcaccgcgtgcacttgtccggccgggccttttcttctagagaaccgcatgcccttcactgggtgtgttggggactaggacttttactttgaaaaaattagagtgttcaaagcaggcctttgctcgaatattacagcatggaataatagaataggacgtgcggttctattttgttggtttctaggaccgccgtaatgattaatagggacagtcgggggcatcagtattcaattgtcagaggtgaaattcttggatttattgaagactaactactgcgaaagcatttgccaaggatgttttcattaatcagtgaacgaaagttaggggatcgaagacgatcagataccgtcgtagtcttaaccataaactatgccgactagggatcgggcggtgttactattttgactcgctcggcaccttacgagaaatcaaagt-----------------------------------------------------------------------------------------------------------------------------------------------------------------------------------------------------------------------------------------------------------------------------------------------------------------------------------------------------------------------------------------------------------------------------------------------------------------------------------------------------------------------
>CMML_20_37
ttccgtaggtgaacctgcggaaggatcattaattacgaaagctatagctccttcgggggttattgcatccaccctttgtctacttgtacctctgttgtttcctcggcaggcttgcctgccgctaggaaccccttaaacccttgtatttacagtattaaaatctctgataactatttaaattattacaactttcaacaatggatctcttggttctggcatcgatgaagaacgcagcgaaatgcgaaaagtagtgtgaattgcagaattccgtgaatcatcgaatctttgaacgcacattgcgcccctcggtattccgtggggcatgcctgttcgagcgtcatttacaccctcaagctctgcttggtgttgggcgtctgtcccgcttcatgcgtggactcgccccaaagtcattggcagcggtcgtgccagcttctagcgcagcacatttgcgtttcttgaagtttggtggatcagcacccagtaagctcttttatgacttgacctcggatcaggtagggatacccgctgaacagcaatcaataagcggaggaaaagaaaccaacagggattgccctagtaacggcgagtgaagcggcaatagctcaaatttgaaatctggctccttttaggggtccgagttgtaatttgcagagggtgctttggcgttggtagcggtctaagttccttggaacaggacatcgcagagggtgagaatcccgtttgtggtcgcatgccttcgccgtgtaaagccccttcgacgagtcgagttgtttgggaatgcagctctaaatgggaggtaaatttcttctaaagctaaatactggccagagaccgatagcgcacaagtagagtgatcgaaagatgaaaagcactttggaaagagagtcaaacagcacgtgaaattgttgaaagggaagcgcttgcagccagacttgcccgtagttgctcacctaggcttttgcctggggcattcttctgcgggcaggccagcatcagtttgggcggtcggataaaggtctctgtcatgtagcttcctccgggaagaacttataggggagacgaaatgcgaccagcctggactgaggtccgcgcttctgctaggatgctggcgtaatggctgtaagcggcccgtcttgaaacacggaccaaggagtctaacatctatgcgagtgtttgggtgtcaagcccgagcgcgtaatgaaagtgaacggaggtgggaaccctttgggtgcaccatcgaccgatcctgatgtcttcggatggatttgagtaagagcatagctgttgggacccgaaagatggtgaactatgcttgaatagggtgaagccagaggaaactctggtggaggctcgcagcggttctgacgtgcaaatcgatcgtcaaatttgggcataggggcgaaagactaatcgaactatctagtagctggttcctgccg------------------------------------------------------------------------------------------------------------------------------------------------------------------------------------------------------------------------------------------------------------------------------------------------------------------------------------------------------------------------------------------------------------------------------------------------------------------------------------------------------------------------------ggatgtctacaagtacctgcagcgttgtgtggagaatagtaccgacttcaacgtgcagatggctatcaaggctggcatcatcacaaacggtctgaagtactcgctagccacaggtaattggggtgaccagaagaaggcagcgtccgccaaggcaggtgtgtcccaggtcttgaacagatacacatatgcatccaccttgtcccatcttcggcgaacaaacacacccgtcggccgtgacggaaagctggccaagccgcgtcaattgcacaacagtcattggggtctcgtttgccctgctgagacgcccgaaggacaggcctgtggtctagtcaagaacttgtcgctcatgtgctatgtcagtgtcggtagcgagagtcagcctattaccgacttcatgtcaggccgcaacatggaattgctcgaagagtttgaccctcagatgaacccgaccgccacgaaggtgtttgtcaatggtgtctgggtcggtacgcacaacaacccccagcagctgatcacgacggtacaggagcttctccgcaacggtaccctatcatacgaaatgagtttggttcgagacattcgtgaccgtgagttcaagattttcaccgacgctggacgtgtcatgaggccactctttgtggtggacaacgacgttcgcagcccgaaccagaatcgcctcgtcttcaaccgtgaccacttcaatctcatccaaaacgacgaacaagtcgaggttggcggtatgagcgaggaagaagcgaataatgccaggttcggttggcgaggtcttctccagagtggttgcgtcgagtaccttgatgccgaagaagaggagtccgctatgattgtcatgtcccccgaggatctagacgagtggcgcgagatgaagcagggcaacactgggccaccgcaagagttgcgaccggatctgcgactcgcacctgtcaagccgaagcccaaccctgccgtcgccgcatacacgcattgcgaccgtgaaactgcgatggctcataaatcagtatcgtttatttgatagtaccttactacttggatacctgtggtaattctagagctaatacatgctaaaaacccgacttcggaaggggtgtatttattagataaaaaaccaatgcccttcggggctccttggtgattcataataacttctcagatcgcatggccttgcgccggcgacggttcattcaaatttctgccctatcaactttcgatggtaaggtattggcttaccatggtggcaacgggtaacggggaattagggttcgattccggagagttagcctgagaaacggctaacacatccaaggaaggcagcaggcgcgcaaattacccaatcccgatacggggaggtagtgacaataaatactgatacagggctcttttgggtcttgtaattggaatgagtacaatttaaacctcttaacgaggaacaattggagggcaagtctggtgccagcagccgcggtaattccagctccaatagcgtatattaaagttgttgcagttaaaaagctcgtagttgaacctttggcctggctggcaggtccgcctcaccgcgtgcacttgtccggccgggccttttcttctggagaaccgcatgcccttcactgggtgtgttggggaccaggacttttactttgaaaaaattagagtgttcaaagcaggcctttgctcgaatattacagcatggaataatagaataggacgtgcggttctattttgttggtttctaggaccgccgtaatgattaatagggacagtcgggggcatcagtattcaattgtcagaggtgaaattcttggatttattgaagactaactactgcgaaagcatttgccaaggatgttttcattaatcagtgaacgaaagttaggggatcgaagacgatcagataccgtcgtagtcttaaccataaactatgccgactagggatcgggcggtgttactattttgactcgctcggcaccttacgagaaatcaaagtagctgctaacgtgcatttctgcaatacaggtccaccttcagaccggccaatgtgtaagtcaagtcccgcctgagctatgaaaggtattcctctgacaagctgcagggtaaccaaatcggtgccgccttctggtgcgtaaaagctctacctgggtctcgcacgagcagccattctaaccgtcttgcaggcagcagatctctggtgagcacggtctggacggatccggagtgtgagtctttcatgcctgtgcaagttgacaaatttgagcaacacgactgactgggattagctacaatggcacctcggacctccagctcgagcgcatgaacgtctacttcaacgaggtatgtgactagaggcaca-ccccagacagagacaggcactgatgccctataggcttccggcaacaagttcgttccccgtgccgtcctgtcgatttggagcctggaactatggatgccgtccgcgctggaccgttcggacagcttttccgtcccgacaa
>CMML_20_93
ttccgtaggtgaacctgcggaaggatcattaattacgaaagctatagctccttcgggggttattgcatccaccctttgtctacttgtacctctgttgtttcctcggcaggcttgcctgccgctaggaaccccttaaacccttgtatttacagtattaaaatctctgataactatttaaattattacaactttcaacaatggatctcttggttctggcatcgatgaagaacgcagcgaaatgcgaaaagtagtgtgaattgcagaattccgtgaatcatcgaatctttgaacgcacattgcgcccctcggtattccgtggggcatgcctgttcgagcgtcatttacaccctcaagctctgcttggtgttgggcgtctgtcccgcttcatgcgtggactcgccccaaagtcattggcagcggtcgtgccagcttctagcgcagcacatttgcgtttcttgaagtttggtggatcagcacccagtaagctcttttatgacttgacctcggatcaggtagggatacccgctgaacagcaatcaataagcggaggaaaagaaaccaacagggattgccctagtaacggcgagtgaagcggcaatagctcaaatttgaaatctggctccttttaggggtccgagttgtaatttgcagagggtgctttggcgttggtagcggtctaagttccttggaacaggacatcgcagagggtgagaatcccgtttgtggtcgcatgccttcgccgtgtaaagccccttcgacgagtcgagttgtttgggaatgcagctctaaatgggaggtaaatttcttctaaagctaaatactggccagagaccgatagcgcacaagtagagtgatcgaaagatgaaaagcactttggaaagagagtcaaacagcacgtgaaattgttgaaagggaagcgcttgcagccagacttgcccgtagttgctcacctaggcttttgcctggggcattcttctgcgggcaggccagcatcagtttgggcggtcggataaaggtctctgtcatgtagcttcctccgggaagaacttataggggagacgaaatgcgaccagcctggactgaggtccgcgcttctgctaggatgctggcgtaatggctgtaagcggcccgtcttgaaacacggaccaaggagtctaacatctatgcgagtgtttgggtgtcaagcccgagcgcgtaatgaaagtgaacggaggtgggaaccctttgggtgcaccatcgaccgatcctgatgtcttcggatggatttgagtaagagcatagctgttgggacccgaaagatggtgaactatgcttgaatagggtgaagccagaggaaactctggtggaggctcgcagcggttctgacgtgcaaatcgatcgtcaaatttgggcataggggcgaaagactaatcgaactatctagtagctggttcctgccg------------------------------------------------------------------------------------------------------------------------------------------------------------------------------------------------------------------------------------------------------------------------------------------------------------------------------------------------------------------------------------------------------------------------------------------------------------------------------------------------------------------------------ggatgtctacaagtacctgcagcgttgtgtggagaatagtaccgacttcaacgtgcagatggctatcaaggctggcatcatcacaaacggtctgaagtactcgctagccacaggtaattggggtgaccagaagaaggcagcgtccgccaaggcaggtgtgtcccaggtcttgaacagatacacatatgcatccaccttgtcccatcttcggcgaacaaacacacccgtcggccgtgacggaaagctggccaagccgcgtcaattgcacaacagtcattggggtctcgtttgccctgctgagacgcccgaaggacaggcctgtggtctagtcaagaacttgtcgctcatgtgctatgtcagtgtcggtagcgagagtcagcctattaccgacttcatgtcaggccgcaacatggaattgctcgaagagtttgaccctcagatgaacccgaccgccacgaaggtgtttgtcaatggtgtctgggtcggtacgcacaacaacccccagcagctgatcacgacggtacaggagcttctccgcaacggtaccctatcatacgaaatgagtttggttcgagacattcgtgaccgtgagttcaagattttcaccgacgctggacgtgtcatgaggccactctttgtggtggacaacgacgttcgcagcccgaaccagaatcgcctcgtcttcaaccgtgaccacttcaatctcatccaaaacgacgaacaagtcgaggttggcggtatgagcgaggaagaagcgaataatgccaggttcggttggcgaggtcttctccagagtggttgcgtcgagtaccttgatgccgaagaagaggagtccgctatgattgtcatgtcccccgaggatctagacgagtggcgcgagatgaagcagggcaacactgggccaccgcaagagttgcgaccggatctgcgactcgcacctgtcaagccgaagcccaaccctgccgtcgccgcatacacgcattgcgaccgtgaaactgcgatggctcataaatcagtatcgtttatttgatagtaccttactacttggatacctgtggtaattctagagctaatacatgctaaaaacccgacttcggaaggggtgtatttattagataaaaaaccaatgcccttcggggctccttggtgattcataataacttctcagatcgcatggccttgcgccggcgacggttcattcaaatttctgccctatcaactttcgatggtaaggtattggcttaccatggtggcaacgggtaacggggaattagggttcgattccggagagttagcctgagaaacggctaacacatccaaggaaggcagcaggcgcgcaaattacccaatcccgatacggggaggtagtgacaataaatactgatacagggctcttttgggtcttgtaattggaatgagtacaatttaaacctcttaacgaggaacaattggagggcaagtctggtgccagcagccgcggtaattccagctccaatagcgtatattaaagttgttgcagttaaaaagctcgtagttgaacctttggcctggctggcaggtccgcctcaccgcgtgcacttgtccggccgggccttttcttctggagaaccgcatgcccttcactgggtgtgttggggaccaggacttttactttgaaaaaattagagtgttcaaagcaggcctttgctcgaatattacagcatggaataatagaataggacgtgcggttctattttgttggtttctaggaccgccgtaatgattaatagggacagtcgggggcatcagtattcaattgtcagaggtgaaattcttggatttattgaagactaactactgcgaaagcatttgccaaggatgttttcattaatcagtgaacgaaagttaggggatcgaagacgatcagataccgtcgtagtcttaaccataaactatgccgactagggatcgggcggtgttactattttgactcgctcggcaccttacgagaaatcaaagtagctgctaacgtgcatttctgcaatacaggtccaccttcagaccggccaatgtgtaagtcaagtcccgcctgagctatgaaaggtattcctctgacaagctgcagggtaaccaaatcggtgccgccttctggtgcgtaaaagctctacctgggtctcgcacgagcagccattctaaccgtcttgcaggcagcagatctctggtgagcacggtctggacggatccggagtgtgagtctttcatgcctgtgcaagttgacaaatttgagcaacacgactgactgggattagctacaatggcacctcggacctccagctcgagcgcatgaacgtctacttcaacgaggtatgtgactagaggcaca-ccccagacagagacaggcactgatgccctataggcttccggcaacaagttcgttccccgtgccgtcctgtcgatttggagcctggaactatggatgccgtccgcgctggaccgttcggacagcttttccgtcccgacaa
>Massarina_cisti_CBS_266_62
---------------------------------------------------------------------------------------------------------------------------------------------------------------------------------------------------------------------------------------------------------------------------------------------------------------------------------------------------------------------------------------------------------------------------------------------------------------------------------------------------------------------------------------------------------------------------------------attgccccagtaacggcgagtgaagcggcaacagctcaaatttgaaatctggccccttcccggggtccgagttgtactttgcagagggtgctttggcgttggtggcggtctaagttccttggaacaggacatcgcagagggtgagaatcccgtttgtggtcgcctgccttcgccgtgtaaagccccttcgacgagtcgagttgtttgggaatgcagctctaaatgggaggtaaatttcttctaaagctaaatactggccagagaccgatagcgcacaagtagagtgatcgaaagatgaaaagcactttggaaagagagtcaaacagcacgtgaaattgttgaaagggaagcgcttgccgccagacttgcccgtggttgctcaccttggcttctgccttgggcactcttccgcgggcgggccagcatcggtttgggcggtcggataaaggcctctgtcacgtatcatccctcgggatgaccttataggggaggcgacatgcgaccagcccggaccgaggaccgcgcttcggctaggatgctggcgtaatggcggtaagcggcccgtcttgaaacacggaccaaggagtctaacatctatgcgagtgtttgggtgtcaagcccgagcgcgcaatgaaagtgaacggaggtgggaacccctcgggcgcaccatcgaccgatcctgatgtcttcggatggatttgagtaagagcatagctgttgggacccgaaagatggtgaactatgcttgaatagggtgaagccagaggaaactctggtggaggctcgcagcggttctgacgtgcaaatcgatcgtcaaatttgggcataggggcgaaagactaatcgaactatctagtagctggttcctgccgaagtttccctcaggatagcagtaacgttttcagttttatgaggtaaagcgaatgattagaggcctgggggttgaaacaaccttcacctattctcaaactttaaatatgtaagaagtccttgttacttgattgaacgtggacatttgaatgtatcgttactagtgggccatttttggtaagcagaactggcgatgcgggatgaaccgaacgcggggttaaggtgccagaatgcacgctcatcagacaccacaaaaggtgttagttcatctagacagcaggacggtggccatggaagtcggaatccgctaaggagtgtgtaacaactcacctgccgaatgaactagccctgaaaatggatggcgctcaagcgtgttacccataccccgccgctggggcagacattacgccccagcgagtaggcaggcgtgggggtccg---------------------------------------------------------------------------------------tacctccagaggtgtgtggagaatagcaccgatttcaacgtgcaaatggctatcaaagccggcatcatcacaaccggtctcaagtactcgctagccacgggtaactggggtgaccagaagaaggcagcatcggccaaggctggtgtatctcaggtgttaaaccgatatacttacgcttctacgttatcccatctgcggcgcacaaacacgcccgtgggccgtgacggaaaattagcaaagcctcgtcaactacacaacagtcattggggtctagtctgtcccgccgagacccccgaaggacaggcttgtggtctcgtgaagaatctgtcattgatgtgttatgtcagtgttggtagcgagagtcagcctatctcggatttcatgtcaggccgaaacatggagttgctcgaggagttcgacccgcaaatgaacccgaatgccaccaaggtgttcgtgaatggtgtctgggttggcacgcatagcaacccccagcagttggtcaccacggtgcaggaacttcgtcgaaacggtaccttgtcgtacgagatgagtttggtccgagatattcgcgatcgagagttcaagattttcacggatgctgggcgtgtcatgaggccgttgttcgtggtggacaatgacgtccgcagcccgaatcaaaatcgcctggtcttttatcgagactatttcaacgcaatcttgaacgaccagaacgtggtagtatcaggcat-----------------------------------------------------------------------------------------------------------------------------------------------------------------------------------------------------------------------------------------------------accgtgaaactgcgatggctcataaatcagtatcgtttatttgatagtaccttactacatggatacctgtggtaattctagagctaatacatgctgaaaacccgacttcggaaggggtgtatttattagataaaaaaccaatgccctccggggctccttggtgattcatgataacttctcagatcgcatggccttgcgccggcgacggttcattcaaatttctgccctatcaactttcgatggtaaggtagtggcttaccatggtttctacgggtaacggggaattagggttcgattccggagagttagcctgagaaacggctaacacatccaaggaaggcagcaggcgcgcaaattacccaatcctaatccgggagagtagtgacaatacatactgatacagggctcttttgggtcttgtaattggaatgagtacaatttaaacctcttaacgaggaacaattggagggcaagtctggtgccagcagccgcggtaattccagctccaatagcgtatattaaagttgttgcagttaaaaagctcgtagttgaacctttggcctggctggcaggtccgcctcaccgcgtgcacttgtccggccgggccttttcttctggagaaccgcatgcccttcactgggtgtgttggggaccaggacttttactttgaaaaaattagagtgttcaaagcaggcctttgctcgaatattacagcatggaataataaaataggacgtgcggttctattttgttggtttctaggaccgccgtaatgattaatagggacagtcgggggcatcagtattcaattgtcagaggtgaaattcttggatttattgaagactaactactgcgaaagcatttgccaaggatgttttcattaatcagtgaacgaaagttaggggatcgaagacgatcagataccgtcgtagtcttaaccataaactatgccgactagggatcgggcggtgttattattttgactcgctcggcaccttacgagaaatcaaagt-----------------------------------------------------------------------------------------------------------------------------------------------------------------------------------------------------------------------------------------------------------------------------------------------------------------------------------------------------------------------------------------------------------------------------------------------------------------------------------------------------------------------
