# Supplementary material for: ﻿Discovering fungal communities in roots of Zoysiajaponica and characterising novel species and their antifungal activities
Source: IMA Fungus. 2025 Feb 19;16:e138479. doi: 10.3897/imafungus.16.138479 (PMC11881003; doi:10.3897/imafungus.16.138479)
Supplement: Supplementary material 2 — Sequence alignments [file imafungus-16-e138479-s002.zip › Sequence alignments/LSU alignment of Dactylaria.fas]

>Dactylaria_acaciae__CPC_29771
------------------------------------------------------acggcg
-agtgaagcggcaacagctcaaatttgaaatctggcctt----tggcccgagttgtaatt
tgtagaggatgcttttggtgcggtgc-cttccgagttccctggaacgggacgccttagag
ggtgagagccccgtacg--gttggacg-cctagcctctgtaaagctccttcgacgagtcg
agtagtttgggaatgctgctcaaaatgggaggtaaatttcttctaaagctaaatac-cgg
ccagagaccgatagcgcacaagtagagtgatcgaaagatgaaaagcactttgaa-aagag
ggttaaatagcacgtgaaattgttgaaagggaagcgt-ttatgaccagactttttcctgg
cggatcatccggtgttctcaccggtgcacttcgccaggtcgaggccagcatcggtttctg
tagggggataaaagctttgggaatgtggctcttc--------ggagtgttatagcccatt
gtataatacccttctg-gggaccgaggtacgcgc-attgcaaggatgctggcgtaatggt
catcaacgacccgtcttgaaacacggaccaaggagtcgaacatttgtgcgagtgtttggg
tgttaaaccctcacgcgtaatgaaagtgaacggaggtgagagccat--ttggtgcatcat
cgaccgatcctgatgtcttcggatggatttgagtaagagca-taactgttcggacccgaa
agatggtgaactatgcgtggatagggtg-aagccagaggaaac-tctggtggaggctcgc
agcgg-ttctgacgtgcaaatcga-tcgtcaaatc-tgcgc-at-gggggcgaaagact-
aatcg--------------------------------
>Dactylaria_acicularis____CBS_511_72
-------------------------------------------tgcct-cagtaacggcg
-agtgaagcggcaacagctcaaatttgaaatctggctccttgcgggcccgagttgtaatt
tgtagaggatgcttcgggtgcggcaccggtctaagtcccttggaacagggcgtcctagag
ggtgagagtcccgtacgtggccgcgtgcttgtgcccatgtgaagctccttcgacgagtcg
agttgtttgggaatgcagctcaaaatgggtggtatatttcatctaaagctaaatat-tgg
ccagagaccgatagcgcacaagtagagtgatcgaaagatgaaaagaactttgga-aagag
agttaaacagtacgtgaaattgttgaaagggaagcgc-ttgcgaccagacttgcgcgcga
tcgttcacctggggttcgccccggggcacgcggtcgcgttcaggccagcatcggttttgg
cggctggataaaggtggtgggaatgtggctcccctc----ggggagtgttatagcccatc
acgtcatgcagcctgctgggaccgaggaccgcgctccggcgaggatgctggcgtaatggt
cgtcagcgacccgtcttgaaacacggaccaaggagtctaatatctatgcgagtatttggg
cgttaaccccatatgcgtaatgaaagtgaacggaggtgagaacccttaagggcgcatcat
cgaccgatcctgatgtcttcggatggatttgagtaagagca-tagctgttgggacccgaa
agagagtgaactttacgtggatagggtg-aagtcagaggaaacttctgatggaggctcgc
agcggtttctgacgtgcaaatcgattcgtcaaattctgcgt-aa-aggggcgaaagact-
a------------------------------------
>Dactylaria_aquatica__P003
ttaagcatatcaataagc-ggaggaaaagaaaccaacagggattgcct-cagtaacggcg
-agtgaagcggcaacagctcaaatttgaaatctggcctctttggggtccgagttgtaatt
tgtagaggatgtttcgggtaccgcctcggtttaaatttcttggaacagaatgtcagagag
ggtgagaatcccgtcttggaccggcgg-tagggcccatgtgaaactccttcgacgagtcg
agttgtttgggaatgcagctcaaaatgggtggtaaatttcatctaaagctaaatat-tgg
ccagagaccgatagcgcacaagtagagtgatcgaaagatgaaaagcactttgaa-aagag
agttaaacagtatgtgaaattgttgaaagggaagcgc-ttacaaccagacttgagcgcgg
cggttcccccttccttttggttgggttactccgccgtgtccaggccagcatcggttctgg
gggtcggtcaaaggctttgggaatgtacctcccctt----cgggagtgttatagcccaga
gtgtcatgcggcctcccgggaccgaggaacgcgcttcggctcggatgttggcgtaatggt
tgtcagcgacccgtcttgaaacacggaccaaggagtctaacatctatgcgagtgtttggg
tgtcaaacccggacgcgaaatgaaagtgaacggaggtaggaagccgtgaggctgcaccat
cgaccgatcctgatgtcttcggatggatttgagtaagagca-tagctgttgggacccgaa
agatggtgaactatgcctgaatagggtg-aagccagaggaaac-tctggtggaggctcgc
agcgg-ttctgacgtgcaaatcga-tcgtcaaatt-tacgt-at-aggggcgaaagact-
aatcgaacc----------------------------
>Dactylaria_belliana____P020
-------------------gaagggaaagaaaccaacagggattgccc-cagtagcggcg
-agtgaagcggcaacagctcaaatttgaaatctggcccca---tggcccgagttgtaatt
tgtagaggatgcttttggcgcggccc-cttctgagtcccctggaacgtggcgccacagag
ggtgagagccccgtata--gtcggaag-ccaagccagtgtaaagctccttcgacgagtcg
agtagtttgggaatgctgctctaaatgggaggtaaatgtcttctaaagctaaatac-cgg
ccagagaccgatagcgcacaagtagagtgatcgaaagatgaaaagcactttgaa-aagag
ggttaaatagcacgtgaaattgttgaaagggaagcgc-ttgtgaccagacttgtgccggg
cggatcatccagcgttctcgctggtgcactccgcccggttcaggccagcatcggttctgt
tgggggcataaaggccgctggaatgtagctcttc--------ggagtgttatagcccttt
gtataatacccttctg-gggaccgaggtacgcgcttctgcaaggatgctggcgtaatggt
catcagtcacccgtcttgaaacacggaccaaggagtcgaacatttgtgcgagtgtttggg
tgttaaaccctcacgcgtaatgaaagtgaacggaggtgagagcctt--agggtgcatcat
cgaccgatcctgatgtcttcggatggatttgagtaagagca-taactgttcggacccgaa
agatggtgaactatgcgtggatagggtg-aagccagaggaaac-tctggtggaggctcgc
agcgg-ttctgacgtgcaaatcga-tcgtcaaatc-tgcgc-at-gggggcgaaagact-
actcgaacc----------------------------
>Dactylaria_biseptata_P062_
-------------------ggaggaaaagaaaccaacagggattgccc-tagtaacggcg
-agtgaagcggcaacagctcaaatttgaaatctggcctt----tggcccgagttgtaatt
tgtagaggatgcttttggtgcggtgc-cttccgagttccctggaacgggacgccttagag
ggtgagagccccgtacg--gttggacg-cctagcctctgtaaagctccttcgacgagtcg
agtagtttgggaatgctgctcaaaatgggaggtaaatttcttctaaagctaaatac-cgg
ccagagtccgatagcgcacaagtagagtgatcgaaagatgaaaagcactttgaa-aagag
ggttaaatagcacgtgaaattgttgaaagggaagcgt-ttatgaccagactttttcctag
cggatcatccggtgttctcaccggtgcacttcgctaggtttaggccagcatcggtttctg
tagggggataaaagtttcgggaacgtggctcttc--------ggagtgttatagcccgtt
gcataatacctttatg-gggaccgaggttcgcgc-tctgcaaggatgctggcgtaatggt
catcaacgacccgtcttgaaacacggaccaaggagtcgaacatttgtgcgagtgtttggg
tgttaaaccctcacgcgtaatgaaagtgaacggaggtgagagccgc--aaggtgcatcat
cgaccgatcctgatgtcttcggatggatttgagtaagagca-taactgttcggacccgaa
agatggtgaactatgcgtggatagggtg-aagccagaggaaac-tctggtggaggctcgc
agcgg-ttctgacgtgcaaatcga-tcgtcaaatc-tgcgc-at-gggggcgaaagact-
aatcg--------------------------------
>Dactylaria_dimorpha___P067
---------------agc-ggaggaaaagaaaccaacagggattgcct-tagtaacggcg
-agtgaagcggcaacagctcaaatttgaaatctggacactt--ttgtccgagttgtaatt
tgtagaggatgcttttggcaaagcctagatccgagtcttctggaaggaagcgccgatgag
ggtgagagccccgtaca--gtcgacga-cctagcc-atgtgaacctccttcgacgagtcg
agttgtttgggaatgcagctcaaaacgggtggtaaattccatctaaagctaaatat-tgg
ccagagaccgatagcgcacaagtagagtgatcgaaagatgaaaagcactttgga-aagag
agtgaaacagtacgtgaaattgttgaaagggaagcgc-ttgtgaccagactctagcttgt
tcagttcaggagtcctttgggctttgtacttctgttcagtcaggccagcatcagtttgga
cggccggacaaaagcttggggaacgtggctcctc--------ggagtgttatagcctctt
gcagaatacagccagactggactgaggaacgccttttg--taggatgctggcgtaatggt
tgctagcggcccgtcttgaaacacggaccaaggagtctatcatccatgcgagtgtttggg
tgtcaaacccgcacgcgaaatgaaagtgaacgttggtgagagcttc----ggcgcatcat
cgaccgatcctgaagtattcggaaggatttgagtatgagca-tggctgttctgacccgaa
agatggtgaactatgcgtgaatagggtg-aagccagaggaaac-tctggtggaggctcgc
agcgg-ttctgacgtgcaaatcga-tcgtcaaatc-cgcgt-at-aggggcgaaagact-
tatcgaacc----------------------------
>Dactylaria_flammulicornuta____P005
--------------------------------------------gcct-cagtaacggcg
-agtgaagcggcaacagctcaaatttgaaatctggcctctt-ggggtccgagttgtaatt
tgtagaggatgttttgggtaccgccccggtctaaatttcttggaacagaatgtcaaagag
ggtgagaatcccgtcttggaccggcgg-tagggcctgtgtaaaactccttcgacgagtcg
agttgtttgggaatgcagctcaaaatgggtggtaaatttcatctaaagctaaatat-tgg
ccagagaccgatagcgcacaagtagagtgatcgaaagatgaaaagcactttgaa-aagag
agttaaaaagcacgtgaaattgttgaaagggaagcgc-ttgcaaccagacttgctcgcgg
tggttccgccggtcttctgaccggtctactcgccgcgttgcaggccagcatcgtctggtg
ccgccggataaagacttgaggaatgtagctccct------cgggagtgttatagcctcga
ttgtgatgcagcgagcgccgaccgaggtccgcgcttcggctaggatgctggcgtaatggt
cgtaatccgcccgtcttgaaacacggaccaaggagtctaacatctatgcgagtgtttggg
tgtcaaacccctacgcgtaatgaaagtgaacggaggtgagaagccgc-aaggtgcaccat
cgaccgatcctgatgtcttcggatggatttgagtaagagca-tagctgttgggacccgaa
agatggtgaactatgcctgaatagggtg-aagccagaggaaac-tctggtggagcctcgc
agcgg-ttctgacgtgcaaatcga-tcgtcaaatt-tgggt-at-aggggcgaaagact-
aatcgaacc----------------------------
>Dactylaria_fragilis____P057
-------------agggg-gaggaaaaagaaaccaacagggattgccc-cagtaacggcg
-agtgaagcggcaacagctcaaatttgaaatctggcctt----tggcccgagttgtaatt
tgtagaggatgcttttggtgcggtgc-cttccgagttccctggaacgggacgccttagag
ggtgagagccccgtacg--gttggacg-cctagcctctgtaaagctccttcgacgagtcg
agtagtttgggaatgctgctcaaaatgggaggtaaatttcttctaaagctaaatac-cgg
ccagagaccgatagcgcacaagtagagtgatcgaaagatgaaaagcactttgaa-aagag
ggttaaatagcacgtgaaattgttgaaagggaagcgt-ttatgaccagactttttcctgg
cggatcatccggtgttctcaccggtgcacttcgccaggtcgaggccagcatcggtttctg
tagggggataaaagctttgggaatgtggctcttc--------ggagtgttatagcccatt
gtataatacccttctg-gggaccgaggtacgcgc-tctgcaaggatgctggcgtaatggt
catcaacgacccgtcttgaaacacggaccaaggagtcgaacatttgtgcgagtgtttggg
tgttaaaccctcacgcgtaatgaaagtgaacggaggtgagagccat--ttggtgcatcat
cgaccgatcctgatgtcttcggatggatttgagtaagagca-taactgttcggacccgaa
agatggtgaactatgcgtggatagggtg-aagccagaggaaac-tctggtggaggctcgc
agcgg-ttctgacgtgcaaatcga-tcgtcaaatc-tgcgc-at-gggggcgaaagact-
aatcga-------------------------------
>Dactylaria_humicola__P006
-------------------------------------------------------cggcg
-agtgaagcggcaaaagctcaaatttgaaatctggctcttc-tgggtccgagttgtaatt
tgtagaggatgcaattggtgcggcctaggtccgagtctgctggaaggcagcgccactgag
ggtgacagccccgtacg--attgatgg-ttgagccactgtgatgctccttcgaagagtcg
agttgtttgggaatgcagctcaaagcgggtggtaaatgccttctaaagctaaatat-tgg
ccagagaccgatagcgcacaagtagagtgatcgaaagatgaaaagcactttgga-aagag
agtgaaacagtacgtgaaattgttgaaagggaagcgc-ttgcgatcagacttgagcctgc
atgttcccccgttcctttggacgggatattc-gtgtggagcaggccagcatcagttctga
cggccggataaaggtttggggaaagtagcttttcacttgtgggaagtgttatagccccgg
acacaatacggcctgacgggactgaggacagcgt--tcgctaggatgctggcgtaatggt
cgtaagcggcccgtcttgaaacacggaccaaggagtctaacatccgtgcgagtgtttggg
tgtcaaacccacacgcgcaatgaaagtgaacggaggtgggagctta----ggcgcatcat
cgaccgatcctgatgtcctctgaaggatttgagtaagagca-tgggggttgggacccgaa
agatggtgaactatgcgtgaatagggtg-aagccaggggaaac-tctggtggaggctcgc
agcgg-ttctgacgtgcaaatcga-tcgtcaaatt-tgcgt-at-aggggcgagagact-
tatcgaacc----------------------------
>Dactylaria_hyalotunicata__P010
ctaagcatatcaataagc-ggaggaaaagaaaccaacagggattgcct-tagtagcggcg
-agtgaagcggcaacagctcaaatttgaaatctggcttcc---tggcccgagttgtaatt
tgtagaggatgcttttggttaggttc-cttctgagtcccctggaacgtggcgccagagag
ggtgagagccccgtata--gttggaaa-ccgatcctgtgtaaagctccttcgacgagtcg
agtagtttgggaatgctgctctaaatgggaggtaaatgtcttctaaagctaaatac-cgg
ccagagaccgatagcgcacaagtagagtgatcgaaagatgaaaagcactttgaa-aagag
ggttaaatagcacgtgaaattgttgaaagggaagcgc-ttatgaccagacttgtgccgtg
cggatcatccagtgttctcactggtgcactccgctcggttcaggccagcatcggttctgg
agggggcataaaggccgcaggaacgtagctcttc--------ggagtgttatagcctgtg
gtgtaatacccccgct-gggaccgaggaccgcgc-attgcaaggatgctggcgtaatggt
catcagcgacccgtcttgaaacacggaccaaggagtcgaggttttgcgcgagtgtttggg
tgtaaaacccgcacgcgtaatgaaagtgaacgctggtgagagcttc----ggcgcatcat
cgaccgatcctgatgtattcggatggatttgagtaagagcg-taaagcttcggacccgaa
agatggtgaactatgcttggatagggtg-aagccagaggaaac-tctggtggaggctcgc
agcgg-ttctgacgtgcaaatcga-tcgtcaaatc-tgagc-at-gggggcgaaagact-
aatcgaacc----------------------------
>Dactylaria_lunata__CBS_689_93
----gcatatcaataagc-ggaggaaaagaaaccaacagggattgcct-tagtaacggcg
-agtgaagcggcaacagcccagatttgaaatctgactttc---gggtccgacttgtaatc
tgcagatgagtcttttggcggagcgc-cgtccaagttccctggaacgggacgccggagag
ggtgagagccccgtacc--gacgtgcg-ccgagtctttgcaaagctcattcgaagagtcg
agtagtttggaaatgctgctctaattgtggggtaaatctcccataaggctaaatac-tgg
ccagagaccgatagcgcacaagtagcgtgagcgaaagatgaaaagagccttgaacaaggg
cgtcaaaaagcatgtgaaattgttatgggggaagcgc-tcaatgccagacgtggcgacgg
ttggttacccggcgttctcgccggcgcactctgccgccgccaggccagcatcagttcggt
ccggggcttacttccgctcggaacgtggctcttc--------ggagtgttatagccctgt
g-gcgacgccctgggc-cggactgaggaacgcgcatctgcccggatgctggcgtaatggc
ttttagcgacccgtcttgaaacacggaccaaggagttgacctagtatgcgagtgtttggg
tgtcaagccctcacgcgcagtgaaagcgaacgcaggtgggagcctc----ggcgcaccat
cgaccgatcctgaagtttacggatggatttgagtaggagca-tactgggtctgacccgaa
agaaggtgaactatgcatgaatagggtg-aagccagaggaaac-tctggtggaggctcgc
agcgg-ttctgacgtgcaaatcga-tcgtcaaatt-tgtgc-atggggggcgaaagacc-
aatcgaaccttctagtagctggttcctgccga-----
>Dactylaria_monticola___P060
-----------aataagc-ggaggaaaagaaaccaacagggattgcct-cagtaacggcg
-agtgaagcggcaacagctcaaatttgaaatctggcctt----tggcccgagttgtaatt
tgtagaggatgcttttggtgcggtgc-cttccgagttccctggaacgggacgccttagag
ggtgagagccccgtacg--gttggacg-cctagcctctgtaaagctccttcgacgagtcg
agtagtttgggaatgctgctcaaaatgggaggtaaatttcttctaaagctaaatac-cgg
ccagagaccgatagcgcacaagtagagtgatcgaaagatgaaaagcactttgaa-aagag
ggttaaatagcacgtgaaattgttgaaagggaagcgt-ttatgaccagactttttcctgg
cggatcatccggtgttctcaccggtgcacttcgccaggttgaggccagcatcggttttcg
tagggggataaaagctttgggaatgtggctcttc--------ggagtgttatagcccatt
gcataatacctttatg-gggaccgaggttcgcgc-tctgcaaggatgctggcgtaatggt
catcaacgacccgtcttgaaacacggaccaaggagtcgaacatttgtgcgagtgtttggg
tgttaaaccctcacgcgtaatgaaagtgaacggaggtgagagcctt--taggtgcatcat
cgaccgatcctgatgtcttcggatggatttgagtaagagca-taactgttcggacccgaa
agatggtgaactatgcgtggatagggtg-aagccagaggaaac-tctggtggaggctcgc
agcgg-ttctgacgtgcaaatcga-tcgtcaaatc-tgcgc-at-gggggcgaaagact-
aatcgaacc----------------------------
>Dactylaria_parvispora__CBS531_73
ct-agcatatcaataagc-ggaggaaaagaaaccaacagggattgccc-cagtaacggcg
-agtgaagcggcaacagctcaaatttgaaatctggccccc---agggtcgagttgtaatt
tgtagaggatgcttttggtgcggtgc-cttctgagttccctggaacgggacgccacagag
ggtgagagccccgtata--gtcggaca-ccaagcctttgtaaagctccttcgacgagtcg
agtagtttgggaatgctgctcaaaatgggaggtaaatgtcttctaaagctaaatac-cgg
ccagagaccgatagcgcacaagtagagtgatcgaaagatgaaaagcactttgaa-aagag
ggttaaaaagcacgtgaaattgttgaaagggaagcgc-ttgtgaccagacttgcgcccgg
ttgatcatccagcgttctcgctggtgcactctgccgggctcaggccagcatcggttcttg
cggggggataaaagttgtgggaatgtagctccctc------gggagtgttatagcccgct
gcagaatacccccgcg-gggaccgaggtacgcgt-tccgcaaggatgctggcgtaatggt
caccagcgacccgtcttgaaacacggaccaaggagtcaagcattagggcgagtgtttggg
tgtcaaacccgcacgcgaaatgaaagtgaacgtaggtgagagcttc----ggcgcatcat
cgaccgatcctgatgtattcggatggatttgagtaagagcc-ttaccgcttggacccgaa
agatggtgaactatgcttgaatagggtg-aagccagaggaaac-tctggtggaggctcgc
agcgg-ttctgacgtgcaaatcga-tcgtcaaatt-tgagc-at-gggggcgaaagact-
aatcgaacc----------------------------
>Dactylaria_purpurella___P048
-------------------------------------------------------cggcg
-agtgaagcggcaaaagctcaaatttgaaatctggctctcc-tgggtccgagttgtaatt
tgtagaggatgcttttggtgcggtgc-cttccgagttccctggaacgggacgccatagag
ggtgagagccccgtctg--gttggagg-ccgaacctctgtaaagctccttcgacgagtcg
agtagtttgggaatgctgctctaagcgggaggtatatgccttctaaagctaaatat-tgg
ccagagaccgatagcgcacaagtagagtgatcgaaagatgaaaagcactttgga-aagag
agtgaaacagtacgtgaaattgttgaaagggaagcgc-ttgcgatcagacttgagcttgg
ttgatcccccggggttctccccggtgcactcttccgggcccaggccagcatcagttcgcc
cggccggataaaggtttggggaaagtagctctctcc----ggggagtgttatagcccgtt
gcgtaataccctctggcgggactgaggacagcgt-tccgcaaggatgctggcgtaatggt
cataagcgacccgtcttgaaacacggaccaaggagtctaacttccatgcgagtgtttggg
tgtcaaacccacacgcgaaatgaaagtgaacgcaggtgagagcttc----ggcgcatcat
cgaccgatcctgatgtcctctgaaggatttgagtaagagca-tgggggttgggacccgaa
agaaggtgaactatgcgtgaatagggtg-aagccagaggaaac-tctggtggaggctcgc
agcgg-ttctgacgtgcaaatcga-tcgtcaaatt-tgcgt-at-gggggcgagagact-
aatcgaacc----------------------------
>Dactylaria_sahelensis____CBS_247_93
----gcatatcaataagc-ggaggaaaagaaaccaacagggattgcct-cagtaacggcg
-agtgaagcggcaacagctcaaatttgaaatctgaggctttcggcttccgagttgtaatt
tgaagaggatgtttc-ggtgcggcctgggcctaagttccttggaacaggacgtcatggag
ggtgagaatcccgtacatggctgcaggcttgtcatcatgtgaaactccttcgaagagtcg
agttgtttgggaatgcagctcaaaatgggtggtaaatttcatctaaagctaaatat-tgg
cgggagaccgatagcgcacaagtagagtgatcgaaagatgaaaagcactttgaa-aagag
agttaaacagtacgtgaaattgttgaaagggaagtgc-ttgcaatcagactcgccttcag
ttgatcagccgtccttctggtcggtgcactctgctgttggcgggccagcatcagttggag
cggtgggacaaaggcggcgggaatgtggctcacttc----ggtgagtgttatagcccgct
gtgtcatgccaccagttccgactgaggtccgcggttcgcctaggatgctggcttaatggt
tgtaagcaacccgtcttgaaacacggaccaaggagtctaacatctatgcgagtctttggg
tgtaaaacccatgggcgaaatgaaagtgaacggaggtgggagtcct--cggatgcaccat
cgaccgatcctgatgttctcggatggatttgagtaggagca-tagctgttgggacccgaa
agatggtgaactatgcctgaatagggtg-aagccagaggaaac-tctggtggaggctcgc
agcgg-ttctgacgtgcaaatcga-tcgtcaaatt-tgggt-at-aggggcgaaagact-
aatcgaaccatctagtagctggttcctgccga-----
>Dactylaria_simonensis___CBS_367_90
-----catatcaataagc-ggaggaaaagaaaccaaccgggattgcct-cagtaacggcg
-agtgaagcggcaagagctcaaatttgaaagctgtctcctttggagtccgcattgtaatt
tgtagaggtgatctcgcagacggcactgccttaagttccttggaacagggcgtcatagag
ggtgagaatcccgtatggaggtggatg-cccgatgcatgtgagatcccttcgacgagtcg
agttgtttgggaatgcagctctaattgggaggtaaatttcttctaaagctaaatat-cgc
ctggagaccgatagcgcacaagtagagtgatcgaaagatgaaaagcactttgaa-aagag
agtcaaaaagcacgtgaaatcgttgaaagggaagcgg-ttgcaatcagactcgtttgttg
gggatcaaccgtcgttttcggcggtgcactccctttcgtacgggccagcatcggttctga
tggctggaaaaagatgatgggaatgtagcttcctcc----gggaagtgttatagcccgtc
atgtaatacagcctatcgggaccgaggtccgcgcttcggctaggatgctggcataatggt
tgtaaccatcccgtcttgaaacacggaccaaggagtccaccagtcccgcgagtgtttggg
tgtcaaacccatccgcgtaatgaaagtgaacggaggtgggagcttc----ggcgcaccat
cgaccgatccggatgttttcggatggatttgagtaagagcg-tgactgttgggacccgaa
agatggtgatctatacgtgaatagggtg-aagccagaggaaac-tctggtggaggctcgc
agcgg-ttctgacgtgcaaatcga-tcgtcaaatt-tgcgt-at-aggggcgaaagact-
aatcgaaccatctagtagctggttcctgccgaag---
>Dactylaria_sparsa_P055
-----------------------ggaaagaaaccaacagggattgcct-cagtaacggcg
-agtgaagcggcaacagctcaaatttgaaatctggcctt----tggtccgagttgtaatt
tgtagaggatgcttttggtgcggtgc-cttccgagttccctggaacgggacgccttagag
ggtgagagccccgtacg--gttggacg-cctagcctctgtaaagctccttcgacgagtcg
agtagtttgggaatgctgctcaaaatgggaggtaaatttcttctaaagctaaatac-cgg
ccagagaccgatagcgcacaagtagagtgatcgaaagatgaaaagcactttgaa-aagag
ggttaaatagcacgtgaaattgttgaaagggaagcgt-ttatgaccagactttttctagg
cggatcatccggtgttctcaccggtgcacttcgcctagtttaggccagcatcggttttcg
tagggggataaaagctttgggaacgtggctcttc--------ggagtgttatagcccatt
gtataatacctttatg-gggaccgaggtacgcgc-attgcaaggatgctggcgtaatggt
tatcaatcacccgtcttgaaacacggaccaaggagtcgaacatttgtgcgagtgtttggg
tgttaaaccctcacgcgtaatgaaagtgaacggaggtgagagccat--ttggtgcatcat
cgaccgatcctgatgtcttcggatggatttgagtaagagca-taactgttcggacccgaa
agatggtgaactatgcgtggatagggtg-aagccagaggaaac-tctggtggaggctcgc
agcgg-ttctgacgtgcaaatcga-tcgtcaaatc-tgcgc-at-gggggcgaaagact-
aatcgaac-----------------------------
>Dactylaria_sporexamorpha____CBS_690_93
-----------gataagc-ggaggaaaagaaaccaacagggattgcct-cagtaacggcg
-agtgaagcggcaacagcccagatttgaaatccggctttc---gggcccgagttgtagtc
tgcagatgagacttttggctacgcgc-cgtccaagttccctggaacgggacgccatagag
ggtgagagccccgtacc--gacgtgcg-ctgcgcctttgcaaagctcattcgacgagtcg
agtagtttggaaatgctgctctaattgtggggtaaatctcccataaggctaaatat-tgg
ccagagaccgatagcgcacaagtagcgtgagcgaaagatgaaaagagccttggacaaggg
cgtcaaaaagtatgtgaaattgttgtgggggaagcgc-tcaaggccagacttggcggcgg
ttggttacccggcgttctcgccggcgcactctgccgtcgccaggccagcatcagttcggc
ttgggacctacttccatagggaatgtggctcttc--------ggagtgttatagccctgt
g-gcgacgttctgtgc-cggactgaggaacgcgcatc-gcttggatgctggcgtaatggc
ctttagcgacccgtcttgaaacacggaccaaggagttgacctagcatgcgagtgtttggg
tgtcaagcccttacgcgcagtgaaagcgaacgtaggtgggagccctt-tgggtgcaccat
cgaccgatcctgaagtttacggatggatttgagtaagagca-tgctgggtctgacccgaa
agaaggtgaactatgcatgaatagggtg-aagccagaggaaac-tctggtggaggctcgc
agcgg--tctgacgtgcaaattga-tcgtcaaatt-tgtgc-at-gggggcgaaagacc-
aatcgaaccttctagtagctggttcctgccgaagttt
>Dactylaria_uliginicola___P007
-------------------ggaggaaaagaaaccaacagggattgcct-cagtaacggcg
-agtgaagcggcaacagctcaaatttgaaatctggcctctttggggtccgagttgtaatt
tgtagaggatgtttcgggtaccgcctcggtctaaatttcttggaacagaatgtcagagag
ggtgagaatcccgtcttggaccggcgg-tagggcccatgtgaaactccttcgacgagtcg
agttgtttgggaatgcagctcaaaatgggtggtaaatttcatctaaagctaaatat-tgg
ccagagaccgatagcgcacaagtagagtgatcgaaagatgaaaagcactttgaa-aagag
agttaaacagtatgtgaaattgttgaaagggaagcgc-ttgcaaccagacttgagcgccg
gcggttccccttccttttggttgggttactccgccgtgtccaggccagcatcggttctgg
gggtcggtcaaaggctttgggaatgtacct---ctt----cgggagtgttatagcccaga
gtgtcatgcggcctcccgggaccgaggaacgcgcttcggctcggatgttggcgtaatggt
tgtcagcgacccgtcttgaaacacggaccaaggagtctaacatctatgcgagtgtttggg
tgtcaaacccggacgcgaaatgaaagtgaacggaggtgggaagccgtgaggctgcaccat
cgaccgatcctgatgtcttcggatggatttgagtaagagca-tagctgttgggacccgaa
agatggtgaactatgcctgaatagggtg-aagccagaggaaac-tctggtggaggctcgc
agcgg-ttctgacgtgcaaatcga-tcgtcaaatt-tgggt-at-aggggcgaaagact-
aatcgaacc----------------------------
>Dactylaria_zapatensis___P056
ct-agcatatcaataagc-ggaggaaaagaaaccaacagggattgccc-tagtaacggcg
-agtgaagcggcaacagctcaaatttgaaatctggcctt----tggcccgagttgtaatt
tgtagaggatgcttttggtgcggtgc-cttccgagttccctggaacgggacgccttagag
ggtgagagccccgtacg--gttggacg-cctagcctctgtaaagctccttcgacgagtcg
agtagtttgggaatgctgctcaaaatgggaggtaaatttcttctaaagctaaatac-cgg
ccagagaccgatagcgcacaagtagagtgatcgaaagatgaaaagcactttgaa-aagag
ggttaaatagcacgtgaaattgttgaaagggaagcgt-ttatgaccagactttttcctag
cggatcatccggtgttctcaccggtgcacttcgctaggtttaggccagcatcggtttctg
tagggggataaaagtttcgggaatgtggctcttc--------ggagtgttatagcccgtt
gcataatacctttatg-gggaccgaggttcgcgc-tctgcaaggatgctggcgtaatggt
catcaacgacccgtcttgaaacacggaccaaggagtcgaacatttgtgcgagtgtttggg
tgttaaaccctcacgcgtaatgaaagtgaacggaggtgagagccgc--aaggtgcatcat
cgaccgatcctgatgtcttcggatggatttgagtaagagca-taactgttcggacccgaa
agatggtgaactatgcgtggatagggtg-aagccagaggaaac-tctggtggaggctcgc
agcgg-ttctgacgtgcaaatcga-tcgtcaaatc-tgcgc-at-gggggcgaaagact-
aatcgaacc----------------------------
>Dactylaria_retrophylli_CPC_39510
-------------------------------------------tgcct-cagtaacggcg
-agtgaagcggcaacagctcaaatttgaaatctggcct-----tggcccgagttgtaatt
tgtagaggatgcttttggtgcggtgc-cttccgagttccctggaacgggacgccttagag
ggtgagagccccgtacg--gttggacg-cctagcctctgtaaagctccttcgacgagtcg
agtagtttgggaatgctgctcaaaatgggaggtaaatttcttctaaagctaaatac-cgg
ccagagaccgatagcgcacaagtagagtgatcgaaagatgaaaagcactttgaa-aagag
ggttaaatagcacgtgaaattgttgaaagggaagcgt-ttatgaccagactttttcctgg
cggatcatgcggtgttctcaccgttgcacttcgccaggtttaggccagcatcggttctcg
cagggggataaaagttttgggaacgtggctcttc--------ggagtgttatagcccatt
tcataatacccttttg-gggaccgaggtacgcgc-tctgcaaggatgctggcgtaatggt
catcaacgacccgtcttgaaacacggaccaaggagtcgaacatttgtgcgagtgtttggg
tgttaaaccctcacgcgtaatgaaagtgaacggaggtgagagccgc--aaggtgcatcat
cgaccgatcctgatgtcttcggatggatttgagtaagagca-taactgttcggacccgaa
agatggtgaactatgcgtggatagggtg-aagccagaggaaac-tctggtggaggctcgc
agcgg-ttctgacgtgcaaatcga-tcgtcaaatc-tgcgc-at-ggggggcgaagact-
aatcgaaac----------------catc--------
>Dactylaria_higginsii_CBS_121934
------atatcaataagcgggaggaaaagaaaccaacagggattgcctccagtaacggcg
-agtgaagcggcaacagctcaaatttgaaatctggcccc----aggtccgagttgtaatt
tgcagaggatgctcc-ggcgaggcac-cttccgagtcccctggaatggggcgccacagag
ggtgagagccccgtatg--gtaggacc-cccagccgatgtgaagctcctttggcgagttg
agtagtttgggaatggtgctctaaatgggaggtaaattttctctaaagctaaatatccgg
ccagagaccgatagcgcacaagtagagtgattgaaagatgaaaagccctttaaa-agaga
ggttaaaaagtacgtgaaattgttgaaagggaagcgcattgtgaccagactcgcgccggt
cggatcattcagggcttgtcgtggtgcccttcggccggatcgggccagcatcggtttccc
ccgggggacaaaggcttcgggaacgtggctcccttc----ggggagtgttatagcccgtt
gcgtaataccccgggg-gggaccgacgaccgcgcttcggcaaggatgctggcgtaatggt
catcagcgacccgtcttgaaacacggaccgaggagtcaagcattagtgcgagtgtttggg
tgtcaaacccgcacgcgtaatgaaagtgaacgtaggtgagagcttc----ggcgcatcat
cgaccgatcctgatgtcttcggatggatttgagtaagagcattaggggcttggacccgaa
agaaggtgaactatacttgaatagggtg-aagccagaggaaac-tctggtggaggctcgc
agcgg-ttctgacgtgcaaatcga-tcgtcaaata-tgagtcat-aggggcgaaagacta
aatcgaacccttc------------------------
>Dactylaria_dimorphospora_CBS_256_70
----gcatatcaataagc-ggaggaaaagaaaccaacagggattgcct-cagtaacggcg
-agtgaagcggcaaaagctcaaatttgaaatctggctctttcagggtccgagttgtaatt
tgtagaagatgtttcgggtgtggctccggtttaagttctttggaatattacatcatagag
ggtgagaatcccgtatgtgaccggcagctttcgtccatgtgaaactctttcgacgagtcg
agttgtttgggaatgcagctcaaaatgggaggtatatttcttctaaagctaaatat-tgg
ccagagaccgatagcgcacaagtagagtgatcgaaagatgaaaagcactttgga-aagag
agttaaacagtacgtgaaattgttgaaagggaagcgc-ttgcaaccagacttgcacgcag
ttgatcatccggtgttctcaccggggcactctgctgcgttcaggccagcatcggttttgg
tggttggataaaggccttgggaatgtggcttccttc----ggggagtgttatagccctcg
gtgcaatgcagcctaccgggaccgaggaccgcgcttcggctaggatgctggcgtaatggt
tgtaagcgacccgtcttgaaacacggaccaaggagtctaacatctatgcgagtgtttggg
tgtcaaacccatacgcgtaatgaaagtgaacggaggtgagaacccttaagggtgcatcat
cgaccggtcctgatgtcttcggatggatctgagtaagagca-tagctgttgggacccgaa
agatggtgaactatgcgtgaatagggtg-aagccagaggaaac-tctggtggaggctcgc
agcgg-ttctgacgtgcaaatcga-tcgtcaaatt-tgcgc-at-aggggcgaaagact-
tatcgaaccatctagtagctggttcctgcga------
>Dactylaria_dimorphospora_CBS_146_65
----gcatatcaataagc-ggaggaaaagaaaccaacagggattgcct-cagtaacggcg
aagtgaagcggcaaaagctcaaatttgaaatctggctctttcagggtccgagttgtaatt
tgtagaagatgtttcgggtgtggctccggtttaagttctttggaatattacatcatagag
ggtgagaatcccgtatgtgaccggcagctttcgtccatgtgaaactctttcgacgagtcg
agttgtttgggaatgcagctcaaaatgggaggtatatttcttctaaagctaaatat-tgg
ccagagaccgatagcgcacaagtagagtgatcgaaagatgaaaagcactttgga-aagag
agttaaacagtacgtgaaattgttgaaagggaagcgc-ttgcaaccagacttgcacgcag
ttgatcatccggtgttctcaccggggcactctgctgcgttcaggccagcatcggtttcgg
tggttggataaaggccttgggaatgtggcttccttc----ggggagtgttatagccctcg
gtgcaatgcagcctaccgggaccgaggaccgcgcttcggctaggatgctggcgtaatggt
tgtaagcgacccgtcttgaaacacggaccaaggagtctaacatctatgcgagtgtttggg
tgtcaaacccatacgcgtaatgaaagtgaacggaggtgagaacccttaagggtgcatcat
cgaccggtcctgatgtcttcggatggatctgagtaagagca-tagctgttgggacccgaa
agatggtgaactatgcgtgaatagggtgaaagccagaggaaac-tctggtggaggctcgc
agcgg-ttctgacgtgcaaatcga-tcgtcaaatt-tgcgc-at-aggggcgaaagact-
tatcgaaccatctagtagctggttcctgccgaa----
>Dactylaria_longispora_P001
--------------------------------gacacagggattgccc-tagtaacggcg
-agtgaagcggcaacagctcaaatttgaaatctggccctc---gggtccgagttgtaatt
tgtagaggatgcttttggtgcggtac-cttccgagttccctggaacgggacgccatagag
ggtgagagccccgtctg--gttggatg-ccaatcctctgtaaagctccttcgacgagtcg
agtagtttgggaatgctgctctaaatgggaggtatatgtcttctaaagctaaatat-tgg
ccagagaccgatagcgcacaagtagagtgatcgaaagatgaaaagcactttgaa-aagag
agttaaaaagcacgtgaaattgttgaaagggaagcgc-ttatgaccagacttgggcttgg
ttgatcatccggcgttctcgccggtgcactcttcc-ggctcaggccagcatcagtttgct
tcgggggataaaggctttgggaatgtggctccctc------gggagtgttatagcccact
gtgtaataccctggag-cggactgaggtacgcgt-tctgcaaggatgctggcgtaatggt
catcagtgacccgtcttgaaacacggaccaaggagtcgaggttttgcgcgagtgtttggg
cgtaaaacccccacgcgtaatgaaagtgaacgctggtgagagcttc----ggcgcatcat
cgaccgatcctgatgtattcggatggatttgagtaagagcg-taaagcttcggacccgaa
agatggtgaactatgcttggatagggtg-aagccagaggaaac-tctggtggaggctcgc
agcgg-ttctgacgtgcaaatcga-tcgtcaaatc-tgagc-at-gggggcgaaagact-
aatcgaacc----------------------------
>Ramularia_endophylla_CBS_113265
--------------------------------------gggattgccc-tagtaacggcg
-agtgaagcggcaacagctcaaatttgaaatctggcgc-----aagcccgagttgtaatt
tgtagaggatgcttctaggtagcgaccggtctaagttccttggaacaggacgtcatagag
ggtgagaatcccgtatgtgactggcc--cgcaccttctacgtagctccttcgacgagtcg
agttgtttgggaatgcagctctaaatgggaggtaaatttcttctaaagctaaatac-cgg
ccagagaccgatagcgcacaagtagagtgatcgaaagatgaaaagcactttgga-aagag
agttaaaaagcacgtgaaattgttgaaagggaagcgc-tcacaaccagacttctaggcag
-tgttccgccggtcttttgaccggtctactct-ctgtctcgaggccaacatcatctggga
ccgccggat-aagaccttaggaatgtagctcccctc----ggggagtgttatagcctctg
gtg--atgcggcgcgtctcgggtgaggtccgcgcttcggcaaggatgttggcgtaatggt
tgtcagcggcccgtcttgaaacacggaccaaggagtctaacatctatgcgagtgttcggg
tgtcaaacccctacgcgtaatgaaagtgaacggaggtgggaagcgt--aagctgcaccat
cgaccgatcctgatgtcctcggatggatttgagtaagagca-tagctgttgggacccgaa
agatggtgaactatgcctgaatagggtg-aagccagaggaaac-tctggtggaggctcgc
agcgg-ttctgacgtgcaaatcga-tcgtcaaatt-tgggt-at-aggggcg--------
-------------------------------------
>CMML_20_35
---agcatatcaataagc-ggaggaaaagaaaccaacagggattgccc-tagtaacggcg
-agtgaagcggcaacagctcaaatttgaaatctggcctc----tggcccgagttgtaatt
tgtagaggatgcttttggtgcggtgc-cttccgagttccctggaacgggacgccttagag
ggtgagagccccgtacg--gttggacg-cctagcctctgtaaagctccttcgacgagtcg
agtagtttgggaatgctgctcaaaatgggaggtaaatttcttctaaagctaaatac-cgg
ccagagaccgatagcgcacaagtagagtgatcgaaagatgaaaagcactttgaa-aagag
ggttaaatagcacgtgaaattgttgaaagggaagcgt-ttatgaccagactttttcctag
tggatcatccggtgttctcaccggtgcacttcgctaggttgaggccagcatcggtttccg
tagggggataaaaactttaggaatgtggctcttc--------ggagtgttatagcctatt
gtataatacccttatg-gggaccgaggtacgcgc-tctgcaaggatgctggcgtaatggt
catcaacgacccgtcttgaaacacggaccaaggagtcgaacatttgtgcgagtgtttggg
tgttaaaccctcacgcgtaatgaaagtgaacggaggtgagagccat--ttggtgcatcat
cgaccgatcctgatgtcttcggatggatttgagtaagagca-taactgttcggacccgaa
agatggtgaactatgcgtggatagggtg-aagccagaggaaac-tctggtggaggctcgc
agcgg-ttctgacgtgcaaatcga-tcgtcaaatc-tgcgc-at-gggggcgaaagact-
aatcgaaccatctagtagctggtac------------
>CMML_20_88
---agcatatcaataagc-ggaggaaaagaaaccaacagggattgccc-tagtaacggcg
-agtgaagcggcaacagctcaaatttgaaatctggcctc----tggcccgagttgtaatt
tgtagaggatgcttttggtgcggtgc-cttccgagttccctggaacgggacgccttagag
ggtgagagccccgtacg--gttggacg-cctagcctctgtaaagctccttcgacgagtcg
agtagtttgggaatgctgctcaaaatgggaggtaaatttcttctaaagctaaatac-cgg
ccagagaccgatagcgcacaagtagagtgatcgaaagatgaaaagcactttgaa-aagag
ggttaaatagcacgtgaaattgttgaaagggaagcgt-ttatgaccagactttttcctag
tggatcatccggtgttctcaccggtgcacttcgctaggttgaggccagcatcggtttccg
tagggggataaaaactttaggaatgtggctcttc--------ggagtgttatagcctatt
gtataatacccttatg-gggaccgaggtacgcgc-tctgcaaggatgctggcgtaatggt
catcaacgacccgtcttgaaacacggaccaaggagtcgaacatttgtgcgagtgtttggg
tgttaaaccctcacgcgtaatgaaagtgaacggaggtgagagccat--ttggtgcatcat
cgaccgatcctgatgtcttcggatggatttgagtaagagca-taactgttcggacccgaa
agatggtgaactatgcgtggatagggtg-aagccagaggaaac-tctggtggaggctcgc
agcgg-ttctgacgtgcaaatcga-tcgtcaaatc-tgcgc-at-gggggcgaaagact-
aatcgaaccatctagtagctggtac------------
